# Supplementary material for: Open-gate mutants of the mammalian proteasome show enhanced ubiquitin-conjugate degradation
Source: Nat Commun. 2016 Mar 9;7:10963. doi: 10.1038/ncomms10963 (PMC4786872; doi:10.1038/ncomms10963)
Supplement: Supplementary Table 1 — Quantified proteins from wt and a3DN cells [file ncomms10963-s2.xlsx]

## Sheet: scaled proteinquant
Supplementary Table 1. Quantified proteins from wt and a3DN cells
from 6 independent protein samples
Protein Id	Gene Symbol	Description	Group ID	Number of peptides	Collapsed?	WT_126	WT_127	WT_128	a3dN_129	a3dN_130	a3dN_131	AVG WT	AVG a3dN	WT/KO	T-test	BH corrected p-value	-log10 BH	LOG2 WT/KO
sp|A6NGB0|T191C_HUMAN	TMEM191C	T191C_HUMAN Transmembrane protein 191C	2291	1	C	0.00043412	0.00692878	0	34.6541	29.3971	35.9414	0.0024543	33.3309	7.36344e-05	7.62256e-05	0.00155243	2.80899	-13.7293
sp|Q5UE93|PI3R6_HUMAN	PIK3R6	PI3R6_HUMAN Phosphoinositide 3-kinase regulatory subunit 6	2797	1	C	0.30507	0.356354	0	31.3733	34.7302	33.2351	0.220475	33.1129	0.00665828	4.64922e-06	0.000680176	3.16738	-7.23064
sp|P0CJ92|GOG8H_HUMAN	GOLGA8H	GOG8H_HUMAN Golgin subfamily A member 8H	6658	1	C	0.522982	0.423279	0	32.7251	33.7268	32.6019	0.31542	33.0179	0.009553	1.22028e-07	0.000171595	3.76549	-6.70983
sp|P05408|7B2_HUMAN	SCG5	7B2_HUMAN Neuroendocrine protein 7B2	5987	3	C	0.702014	0.553551	0.344853	33.9335	33.7847	30.6814	0.533473	32.7999	0.0162645	7.07374e-06	0.000753568	3.12288	-5.94213
sp|P0C221|CC175_HUMAN	CCDC175	CC175_HUMAN Coiled-coil domain-containing protein 175	758	2	C	1.09036	1.07491	0	38.5428	21.9107	37.3812	0.721757	32.6116	0.0221319	0.00404022	0.012239	1.91225	-5.49773
sp|P19971-2|TYPH_HUMAN	TYMP	TYPH_HUMAN Isoform 2 of Thymidine phosphorylase	5490	1	C	1.35532	1.38801	0	28.3227	50.0485	18.8855	0.914443	32.4189	0.0282071	0.0270152	0.0487035	1.31244	-5.1478
sp|Q8WXE9-3|STON2_HUMAN	STON2	STON2_HUMAN Isoform 2 of Stonin-2	6036	4	C	1.82899	1.33263	0.342274	33.4199	28.9763	34.0999	1.16796	32.1654	0.0363112	4.8994e-05	0.00132566	2.87757	-4.78344
sp|Q96FS4|SIPA1_HUMAN	SIPA1	SIPA1_HUMAN Signal-induced proliferation-associated protein 1	5927	1	C	1.99755	0.964082	0.572984	37.7625	20.6318	38.0711	1.17821	32.1551	0.0366413	0.00584169	0.0155874	1.80722	-4.77039
sp|Q9P2D7|DYH1_HUMAN	DNAH1	DYH1_HUMAN Dynein heavy chain 1, axonemal	5517	2	C	1.51919	1.41919	0.875146	34.6354	22.1941	39.357	1.27118	32.0622	0.0396472	0.0038574	0.011881	1.92515	-4.65664
tr|H0YH70|H0YH70_HUMAN	MPDZ	H0YH70_HUMAN Multiple PDZ domain protein (Fragment)	2805	2	C	2.38685	1.71472	0.59447	24.0666	48.3675	22.8699	1.56535	31.768	0.0492743	0.0221863	0.0418096	1.37872	-4.34302
sp|Q9BXU9-2|CABP8_HUMAN	CALN1	CABP8_HUMAN Isoform 2 of Calcium-binding protein 8	5876	2	C	2.21644	1.93886	0.590988	25.5711	46.0134	23.6692	1.5821	31.7512	0.0498279	0.01361	0.0290239	1.53724	-4.3269
sp|Q16787|LAMA3_HUMAN	LAMA3	LAMA3_HUMAN Laminin subunit alpha-3	2434	2	C	2.93627	1.77557	0.759387	29.0316	34.1724	31.3248	1.82374	31.5096	0.0578789	5.14635e-05	0.00133961	2.87302	-4.11082
sp|Q9NS23|RASF1_HUMAN	RASSF1	RASF1_HUMAN Ras association domain-containing protein 1	2119	4	C	2.87075	2.09168	0.833617	32.5036	28.3559	33.3444	1.93202	31.4013	0.0615266	5.80584e-05	0.00141249	2.85002	-4.02265
sp|Q8NEL9|DDHD1_HUMAN	DDHD1	DDHD1_HUMAN Phospholipase DDHD1	5680	1	C	3.14839	1.87645	1.00233	28.8068	34.7028	30.4632	2.00906	31.3243	0.0641374	9.52685e-05	0.00170639	2.76792	-3.96269
sp|Q9UJY1|HSPB8_HUMAN	HSPB8	HSPB8_HUMAN Heat shock protein beta-8	3810	1	C	3.23725	2.33768	0.554015	32.8844	33.5385	27.4481	2.04298	31.2903	0.0652911	0.000149905	0.00205531	2.68712	-3.93697
sp|P49760|CLK2_HUMAN	CLK2	CLK2_HUMAN Dual specificity protein kinase CLK2	6001	2	C	2.81685	2.17531	1.18263	32.0815	24.9127	36.831	2.05826	31.2751	0.0658116	0.0011215	0.0057057	2.24369	-3.92551
sp|Q05877|HHCM_HUMAN		HHCM_HUMAN Hepatocellular carcinoma protein HHCM	6679	1	C	3.14091	1.94362	1.30603	29.6018	33.6775	30.3302	2.13019	31.2032	0.0682683	2.87578e-05	0.0010811	2.96614	-3.87264
tr|H0YDF6|H0YDF6_HUMAN	NHSL1	H0YDF6_HUMAN NHS-like protein 1 (Fragment)	3677	2	C	3.06116	2.32239	1.17378	35.8605	18.358	39.2242	2.18578	31.1476	0.0701749	0.0111466	0.0248957	1.60388	-3.8329
tr|B7Z8R8|B7Z8R8_HUMAN	RHBG	B7Z8R8_HUMAN Ammonium transporter Rh type B	5986	1	C	3.22963	2.32568	1.4285	31.5647	26.3273	35.1242	2.32794	31.0054	0.0750817	0.000388245	0.00322285	2.49176	-3.7354
tr|H0YAB3|H0YAB3_HUMAN	SEC31A	H0YAB3_HUMAN Protein transport protein Sec31A (Fragment)	2481	1	C	3.15688	3.22249	0.6162	34.9512	22.6613	35.392	2.33186	31.0015	0.0752175	0.002538	0.00915719	2.03824	-3.73279
sp|Q86YA3|CD021_HUMAN	C4orf21	CD021_HUMAN Uncharacterized protein C4orf21	4306	1	C	2.68753	2.96599	1.3434	34.2838	25.2827	33.4366	2.33231	31.001	0.0752332	0.000597814	0.00403768	2.39387	-3.73249
sp|Q96HI0|SENP5_HUMAN	SENP5	SENP5_HUMAN Sentrin-specific protease 5	3272	2	C	3.03478	2.53939	1.4727	31.9549	27.8618	33.1365	2.34896	30.9844	0.0758109	6.67828e-05	0.00148405	2.82855	-3.72145
sp|Q8WZ42-12|TITIN_HUMAN	TTN	TITIN_HUMAN Isoform 12 of Titin	6061	1	C	3.49126	2.61778	1.69444	25.8529	39.9926	26.351	2.60116	30.7322	0.0846397	0.00380089	0.0117623	1.92951	-3.56252
sp|Q2PPJ7|RGPA2_HUMAN	RALGAPA2	RGPA2_HUMAN Ral GTPase-activating protein subunit alpha-2	1063	3	C	3.24768	2.77812	2.00181	30.4874	29.9482	31.5368	2.67587	30.6575	0.0872828	1.19195e-06	0.000591053	3.22837	-3.51816
sp|O60783|RT14_HUMAN	MRPS14	RT14_HUMAN 28S ribosomal protein S14, mitochondrial	4194	2	C	4.01115	2.73515	2.19687	30.7612	26.1852	34.1104	2.98106	30.3523	0.0982153	0.000315314	0.00285325	2.54466	-3.34791
sp|Q5T7W7|TSTD2_HUMAN	TSTD2	TSTD2_HUMAN Thiosulfate sulfurtransferase/rhodanese-like domain-containing protein 2	5414	2	C	3.84384	2.69033	2.64638	30.4358	29.9609	30.4227	3.06018	30.2731	0.101086	3.46393e-07	0.000400443	3.39746	-3.30635
sp|P0C6C1|AN34C_HUMAN	ANKRD34C	AN34C_HUMAN Ankyrin repeat domain-containing protein 34C	6606	2	C	5.54134	2.7575	1.57038	29.5678	30.3245	30.2384	3.28974	30.0436	0.109499	2.40309e-05	0.00106592	2.97228	-3.19101
sp|P05161|ISG15_HUMAN	ISG15	ISG15_HUMAN Ubiquitin-like protein ISG15	5783	1	C	3.79527	4.09341	2.36533	31.5266	28.1374	30.082	3.418	29.9153	0.114256	1.87526e-05	0.000962405	3.01664	-3.12966
sp|Q9NYQ8|FAT2_HUMAN	FAT2	FAT2_HUMAN Protocadherin Fat 2	6110	2	C	3.54365	3.39134	3.4452	30.3602	27.9142	31.3453	3.46006	29.8732	0.115825	1.32602e-05	0.000894203	3.04856	-3.10998
sp|Q99541|PLIN2_HUMAN	PLIN2	PLIN2_HUMAN Perilipin-2	3091	3	C	6.27987	3.16578	1.21976	32.3149	25.9334	31.0863	3.55514	29.7782	0.119387	0.000430418	0.00336848	2.47257	-3.06628
sp|P04083|ANXA1_HUMAN	ANXA1	ANXA1_HUMAN Annexin A1	566	12	C	5.36858	3.63782	2.36141	30.0557	29.6413	28.9352	3.78927	29.5441	0.128258	1.01461e-05	0.000821821	3.08522	-2.96288
sp|Q6XUX3|DUSTY_HUMAN	DSTYK	DUSTY_HUMAN Dual serine/threonine and tyrosine protein kinase	4044	1	C	5.51083	4.00242	3.27046	25.9386	34.1263	27.1513	4.26124	29.0721	0.146575	0.00070928	0.00446859	2.34983	-2.77029
sp|Q9H0J4|QRIC2_HUMAN	QRICH2	QRIC2_HUMAN Glutamine-rich protein 2	6548	2	C	5.14714	4.75403	3.20384	27.8945	28.2514	30.7491	4.36834	28.965	0.150814	2.17138e-05	0.00105289	2.97762	-2.72915
sp|P50225|ST1A1_HUMAN	SULT1A1	ST1A1_HUMAN Sulfotransferase 1A1	2382	11	C	4.7534	4.88044	3.82446	31.4907	26.4091	28.6418	4.4861	28.8472	0.155512	8.58298e-05	0.00163986	2.78519	-2.6849
sp|P42338|PK3CB_HUMAN	PIK3CB	PK3CB_HUMAN Phosphatidylinositol 4,5-bisphosphate 3-kinase catalytic subunit beta isoform	5973	2	C	5.42166	4.85772	3.27006	27.9718	30.0499	28.4289	4.51648	28.8169	0.15673	1.12529e-05	0.000825593	3.08323	-2.67364
sp|Q5VVW2|GARL3_HUMAN	GARNL3	GARL3_HUMAN GTPase-activating Rap/Ran-GAP domain-like protein 3	2822	3	C	6.88678	3.72284	3.3151	24.9227	35.0879	26.0646	4.64157	28.6917	0.161774	0.00212514	0.00818965	2.08673	-2.62795
sp|Q9H992|MARH7_HUMAN	MARCH7	MARH7_HUMAN E3 ubiquitin-protein ligase MARCH7	3424	1	C	5.0175	5.41301	3.77503	30.6917	19.4068	35.696	4.73518	28.5982	0.165576	0.00788566	0.0192916	1.71463	-2.59443
sp|Q9Y2Q9|RT28_HUMAN	MRPS28	RT28_HUMAN 28S ribosomal protein S28, mitochondrial	2606	2	C	5.93777	4.26038	4.54277	14.312	53.8844	17.0627	4.91364	28.4197	0.172896	0.139426	0.185347	0.732014	-2.53203
sp|Q9UHF7-2|TRPS1_HUMAN	TRPS1	TRPS1_HUMAN Isoform 2 of Zinc finger transcription factor Trps1	2668	8	C	5.64908	5.18757	4.47389	28.1838	24.2664	32.2392	5.10351	28.2298	0.180785	0.000575558	0.00399087	2.39893	-2.46766
sp|Q9H2X9|S12A5_HUMAN	SLC12A5	S12A5_HUMAN Solute carrier family 12 member 5	4081	3	C	5.7559	5.08131	4.51963	28.3948	27.5016	28.7467	5.11895	28.2144	0.181431	1.47657e-06	0.000610692	3.21418	-2.46251
sp|O00458|IFRD1_HUMAN	IFRD1	IFRD1_HUMAN Interferon-related developmental regulator 1	3714	7	C	6.22512	5.58608	4.2374	26.2527	28.1756	29.5231	5.34953	27.9838	0.191165	3.4797e-05	0.0011401	2.94306	-2.38711
sp|Q7L8J4|3BP5L_HUMAN	SH3BP5L	3BP5L_HUMAN SH3 domain-binding protein 5-like	2602	2	C	5.8642	6.07203	4.58812	28.6223	28.2839	26.5695	5.50812	27.8252	0.197954	9.19032e-06	0.000807714	3.09274	-2.33676
sp|Q9HB65|ELL3_HUMAN	ELL3	ELL3_HUMAN RNA polymerase II elongation factor ELL3	5183	3	C	6.02921	5.85219	5.24908	26.2142	29.1215	27.5339	5.71016	27.6232	0.206716	1.49557e-05	0.000894203	3.04856	-2.27428
sp|Q6GYQ0-6|RGPA1_HUMAN	RALGAPA1	RGPA1_HUMAN Isoform 6 of Ral GTPase-activating protein subunit alpha-1	4010	5	C	7.21694	5.63323	4.72043	18.4838	21.9456	42.0001	5.85687	27.4765	0.213159	0.0426057	0.0699255	1.15536	-2.23
sp|P78559-2|MAP1A_HUMAN	MAP1A	MAP1A_HUMAN Isoform 2 of Microtubule-associated protein 1A	147	14	C	6.33212	6.13629	5.32295	28.6049	25.983	27.6207	5.93045	27.4029	0.216417	1.29308e-05	0.000891337	3.04996	-2.20811
sp|Q7Z6G8|ANS1B_HUMAN	ANKS1B	ANS1B_HUMAN Ankyrin repeat and sterile alpha motif domain-containing protein 1B	1988	2	C	6.32881	6.52785	5.73291	27.8116	19.5799	34.0189	6.19652	27.1368	0.228344	0.00749406	0.0185959	1.73058	-2.13072
sp|Q6XQN6-2|PNCB_HUMAN	NAPRT1	PNCB_HUMAN Isoform 2 of Nicotinate phosphoribosyltransferase	1839	3	C	6.29234	7.08441	5.22881	30.8948	25.3007	25.199	6.20185	27.1315	0.228585	0.000433213	0.00337671	2.47151	-2.1292
sp|Q96FN4|CPNE2_HUMAN	CPNE2	CPNE2_HUMAN Copine-2	2930	3	C	7.04525	6.72175	5.25838	27.4085	25.1908	28.3753	6.34179	26.9915	0.234955	4.59272e-05	0.00129097	2.88908	-2.08954
sp|Q6PI78|TMM65_HUMAN	TMEM65	TMM65_HUMAN Transmembrane protein 65	5143	3	C	8.32115	6.03796	5.39291	28.4159	24.4227	27.4093	6.58401	26.7493	0.246138	0.000173541	0.00217112	2.66332	-2.02246
sp|Q9UDY4|DNJB4_HUMAN	DNAJB4	DNJB4_HUMAN DnaJ homolog subfamily B member 4	3917	1	C	5.40386	7.11554	7.3153	31.0001	23.6812	25.484	6.61157	26.7218	0.247423	0.000917332	0.00513107	2.28979	-2.01495
sp|Q9H1X3|DJC25_HUMAN	DNAJC25	DJC25_HUMAN DnaJ homolog subfamily C member 25	3516	2	C	6.56855	6.65253	6.62377	24.6329	28.1504	27.3719	6.61495	26.7184	0.24758	4.6728e-05	0.00129859	2.88653	-2.01403
sp|Q6MZP7|LIN54_HUMAN	LIN54	LIN54_HUMAN Protein lin-54 homolog	6063	2	C	7.18562	6.95773	6.62975	25.9883	24.2081	29.0305	6.92437	26.409	0.262198	0.000162125	0.00210705	2.67633	-1.93127
sp|O75928|PIAS2_HUMAN	PIAS2	PIAS2_HUMAN E3 SUMO-protein ligase PIAS2	1334	5	C	7.25028	7.04328	6.73749	26.2489	23.4869	29.2332	7.01035	26.323	0.26632	0.000316328	0.00285874	2.54383	-1.90877
sp|Q5CZC0|FSIP2_HUMAN	FSIP2	FSIP2_HUMAN Fibrous sheath-interacting protein 2	4610	3	C	7.1171	7.09192	7.10824	25.5932	25.0579	28.0317	7.10575	26.2276	0.270927	3.1012e-05	0.00109487	2.96064	-1.88403
sp|Q92854|SEM4D_HUMAN	SEMA4D	SEM4D_HUMAN Semaphorin-4D	4256	1	C	7.00617	7.52991	6.80247	25.9349	24.342	28.3845	7.11285	26.2205	0.271271	8.95839e-05	0.00166831	2.77772	-1.88219
sp|P09382|LEG1_HUMAN	LGALS1	LEG1_HUMAN Galectin-1	3756	7	C	7.42914	7.42414	6.8825	27.4136	24.087	26.7636	7.24526	26.0881	0.277723	5.33333e-05	0.00135374	2.86846	-1.84828
sp|Q9HBG6-5|IF122_HUMAN	IFT122	IF122_HUMAN Isoform 5 of Intraflagellar transport protein 122 homolog	978	9	C	8.12451	7.33937	7.34363	25.2888	23.1458	28.7578	7.6025	25.7308	0.295463	0.000395301	0.00324671	2.48856	-1.75895
sp|P28290|SSFA2_HUMAN	SSFA2	SSFA2_HUMAN Sperm-specific antigen 2	3401	4	C	8.24804	7.69804	7.13792	25.7129	30.6696	20.5335	7.69467	25.6387	0.30012	0.00366374	0.011504	1.93915	-1.73639
sp|Q96AD5|PLPL2_HUMAN	PNPLA2	PLPL2_HUMAN Patatin-like phospholipase domain-containing protein 2	6318	2	C	9.36626	7.999	6.56835	25.6854	23.6048	26.7762	7.97787	25.3555	0.314641	0.000146631	0.00204963	2.68833	-1.66822
sp|Q8WWI1|LMO7_HUMAN	LMO7	LMO7_HUMAN LIM domain only protein 7	4410	13	C	8.56509	8.02324	7.63541	26.6475	23.4399	25.6888	8.07458	25.2587	0.319675	6.41662e-05	0.001446	2.83983	-1.64532
sp|Q05707|COEA1_HUMAN	COL14A1	COEA1_HUMAN Collagen alpha-1(XIV) chain	6111	3	C	8.3404	7.70555	8.67205	25.518	25.5052	24.2588	8.23933	25.094	0.328339	4.79821e-06	0.000680176	3.16738	-1.60674
sp|P58546|MTPN_HUMAN	MTPN	MTPN_HUMAN Myotrophin	4599	9	C	7.6823	9.4331	7.65609	18.1524	41.1244	15.9517	8.25716	25.0762	0.329283	0.105548	0.147157	0.83222	-1.6026
sp|Q7Z6B0|CCD91_HUMAN	CCDC91	CCD91_HUMAN Coiled-coil domain-containing protein 91	2043	3	C	8.72603	8.39	7.75872	19.422	35.2933	20.4099	8.29158	25.0417	0.331111	0.0311451	0.0543893	1.26449	-1.59461
sp|P49641|MA2A2_HUMAN	MAN2A2	MA2A2_HUMAN Alpha-mannosidase 2x	6173	1	C	12.198	7.04153	5.72381	23.2015	24.2744	27.5607	8.32111	25.0122	0.332682	0.00214635	0.00821949	2.08516	-1.58778
sp|Q16666|IF16_HUMAN	IFI16	IF16_HUMAN Gamma-interferon-inducible protein 16	5043	11	C	8.65175	8.70102	8.14347	27.3062	23.5301	23.6675	8.49875	24.8346	0.342214	0.000197417	0.00227013	2.64395	-1.54703
sp|Q8WVD3|RN138_HUMAN	RNF138	RN138_HUMAN E3 ubiquitin-protein ligase RNF138	1874	7	C	8.18305	9.29825	8.04553	25.7587	22.7988	25.9157	8.50894	24.8244	0.342765	0.000115482	0.00184438	2.73415	-1.54471
sp|Q96AV8|E2F7_HUMAN	E2F7	E2F7_HUMAN Transcription factor E2F7	3850	3	C	10.6518	7.56215	7.33541	21.8735	23.7614	28.8157	8.51645	24.8169	0.343172	0.00220455	0.00835857	2.07787	-1.543
sp|O00625|PIR_HUMAN	PIR	PIR_HUMAN Pirin	3802	10	C	8.55518	8.76661	8.39787	27.2975	23.1353	23.8475	8.57322	24.7601	0.346251	0.000231884	0.00249675	2.60263	-1.53011
sp|P49748-3|ACADV_HUMAN	ACADVL	ACADV_HUMAN Isoform 3 of Very long-chain specific acyl-CoA dehydrogenase, mitochondrial	1925	14	C	11.6947	7.88262	6.64184	26.203	22.0097	25.5682	8.73972	24.5936	0.355365	0.00138003	0.00636677	2.19608	-1.49263
sp|Q8WUP2|FBLI1_HUMAN	FBLIM1	FBLI1_HUMAN Filamin-binding LIM protein 1	4743	4	C	9.28091	9.18186	7.77212	26.5546	22.7682	24.4423	8.74496	24.5884	0.355655	0.000189482	0.00224412	2.64895	-1.49145
sp|O95379|TFIP8_HUMAN	TNFAIP8	TFIP8_HUMAN Tumor necrosis factor alpha-induced protein 8	6294	1	C	10.849	9.7806	5.9478	11.6976	49.9441	11.7809	8.85913	24.4742	0.361978	0.290198	0.347714	0.458778	-1.46602
sp|P17028|ZNF24_HUMAN	ZNF24	ZNF24_HUMAN Zinc finger protein 24	1270	11	C	8.06574	9.60977	9.00693	23.3231	28.0802	21.9143	8.89415	24.4392	0.36393	0.00126169	0.00605525	2.21787	-1.45827
sp|Q8WTS1|ABHD5_HUMAN	ABHD5	ABHD5_HUMAN 1-acylglycerol-3-phosphate O-acyltransferase ABHD5	4683	2	C	10.9588	8.94542	6.86368	24.8364	25.5631	22.8326	8.92263	24.4107	0.365521	0.000419922	0.0033269	2.47796	-1.45197
sp|Q92597|NDRG1_HUMAN	NDRG1	NDRG1_HUMAN Protein NDRG1	3950	12	C	8.76441	9.64692	8.37778	25.76	22.3518	25.0991	8.9297	24.4036	0.365917	0.000153039	0.00207584	2.68281	-1.45041
sp|Q63HK5|TSH3_HUMAN	TSHZ3	TSH3_HUMAN Teashirt homolog 3	5431	1	C	10.0715	8.89778	7.97513	25.0841	23.7401	24.2315	8.98147	24.3519	0.36882	2.88801e-05	0.0010811	2.96614	-1.43901
sp|Q96KN1|FA84B_HUMAN	FAM84B	FA84B_HUMAN Protein FAM84B	543	13	C	9.26413	9.58346	8.58178	23.9795	28.819	19.7722	9.14312	24.1902	0.377968	0.00462086	0.0134364	1.87172	-1.40367
sp|Q8IWZ6|BBS7_HUMAN	BBS7	BBS7_HUMAN Bardet-Biedl syndrome 7 protein	4001	3	C	9.85128	9.51747	8.30102	23.5644	22.4107	26.3551	9.22326	24.1101	0.382548	0.000295652	0.00277297	2.55706	-1.38629
sp|Q6ZU35|K1211_HUMAN	KIAA1211	K1211_HUMAN Uncharacterized protein KIAA1211	2691	5	C	9.48902	8.97593	9.3217	23.3748	23.9954	24.8431	9.26222	24.0711	0.384786	5.15549e-06	0.000680176	3.16738	-1.37787
sp|Q15274|NADC_HUMAN	QPRT	NADC_HUMAN Nicotinate-nucleotide pyrophosphorylase [carboxylating]	3394	11	C	8.98302	9.76485	9.11554	24.8005	26.3541	20.9819	9.2878	24.0455	0.38626	0.000794552	0.00475465	2.32288	-1.37236
sp|Q9Y3Y2-3|CHTOP_HUMAN	CHTOP	CHTOP_HUMAN Isoform 2 of Chromatin target of PRMT1 protein	2679	8	C	10.0433	9.49239	8.78873	27.1701	13.0797	31.4258	9.44147	23.8919	0.395175	0.0599874	0.0924938	1.03389	-1.33944
sp|Q5JSJ4|DX26B_HUMAN	DDX26B	DX26B_HUMAN Protein DDX26B	4574	5	C	9.35442	9.50884	9.7997	25.963	19.1673	26.2068	9.55432	23.779	0.401796	0.00353281	0.0112326	1.94952	-1.31546
sp|Q9Y4J8|DTNA_HUMAN	DTNA	DTNA_HUMAN Dystrobrevin alpha	1207	5	C	9.05015	9.70552	10.0424	26.4835	22.5067	22.2117	9.59936	23.734	0.404456	0.000553446	0.00389041	2.41001	-1.30594
sp|O75461|E2F6_HUMAN	E2F6	E2F6_HUMAN Transcription factor E2F6	5831	1	C	9.41998	9.71755	9.7513	22.8248	24.4407	23.8457	9.62961	23.7037	0.406249	8.28757e-06	0.000787431	3.10379	-1.29957
sp|Q96LJ7|DHRS1_HUMAN	DHRS1	DHRS1_HUMAN Dehydrogenase/reductase SDR family member 1	5954	1	C	8.00003	9.75266	11.2204	23.3666	23.9093	23.751	9.6577	23.6756	0.407917	0.000120101	0.00187729	2.72647	-1.29365
sp|Q9UMR5|PPT2_HUMAN	PPT2	PPT2_HUMAN Lysosomal thioesterase PPT2	4432	3	C	9.80122	9.65857	9.54044	25.1723	22.8688	22.9587	9.66674	23.6666	0.408455	5.03222e-05	0.00133961	2.87302	-1.29175
sp|Q15118|PDK1_HUMAN	PDK1	PDK1_HUMAN [Pyruvate dehydrogenase (acetyl-transferring)] kinase isozyme 1, mitochondrial	1783	2	C	11.4572	9.0442	8.71793	24.7184	23.3423	22.7199	9.73978	23.5935	0.412816	0.000188047	0.00224412	2.64895	-1.27643
sp|Q8IZ40|RCOR2_HUMAN	RCOR2	RCOR2_HUMAN REST corepressor 2	3688	2	C	10.2695	10.2552	8.94716	24.3645	22.7912	23.3725	9.82395	23.5094	0.417873	2.7408e-05	0.0010811	2.96614	-1.25886
sp|Q7L592|NDUF7_HUMAN	NDUFAF7	NDUF7_HUMAN NADH dehydrogenase [ubiquinone] complex I, assembly factor 7	5059	2	C	11.3002	8.95527	9.27587	24.7028	22.4352	23.3307	9.84378	23.4896	0.41907	0.000158485	0.00209456	2.67891	-1.25474
sp|Q99689|FEZ1_HUMAN	FEZ1	FEZ1_HUMAN Fasciculation and elongation protein zeta-1	6602	1	C	12.3332	9.20553	8.20815	25.4883	21.2998	23.4649	9.91563	23.4177	0.423425	0.00146689	0.00661983	2.17915	-1.23982
sp|Q9UM19|HPCL4_HUMAN	HPCAL4	HPCL4_HUMAN Hippocalcin-like protein 4	5116	2	C	9.60237	11.1208	9.10121	24.2355	21.4623	24.4779	9.94146	23.3919	0.424996	0.000297454	0.0027732	2.55702	-1.23448
sp|Q8NBP0|TTC13_HUMAN	TTC13	TTC13_HUMAN Tetratricopeptide repeat protein 13	1742	9	C	9.40481	10.264	10.2727	19.3119	31.7695	18.9772	9.9805	23.3529	0.427378	0.0338784	0.0582964	1.23436	-1.22642
sp|Q13164|MK07_HUMAN	MAPK7	MK07_HUMAN Mitogen-activated protein kinase 7	4390	2	C	10.098	9.88633	10.0211	22.5856	22.1831	25.2259	10.0018	23.3315	0.428682	0.000153625	0.00207584	2.68281	-1.22202
sp|Q05397-5|FAK1_HUMAN	PTK2	FAK1_HUMAN Isoform 5 of Focal adhesion kinase 1	2081	29	C	10.2003	10.2027	9.80819	23.6673	22.6097	23.5119	10.0704	23.263	0.432894	3.12411e-06	0.000636014	3.19653	-1.20791
sp|P08574|CY1_HUMAN	CYC1	CY1_HUMAN Cytochrome c1, heme protein, mitochondrial	390	4	C	12.9164	8.61854	8.70414	26.0313	18.2796	25.45	10.0797	23.2536	0.433467	0.0100814	0.023134	1.63575	-1.206
sp|Q15555|MARE2_HUMAN	MAPRE2	MARE2_HUMAN Microtubule-associated protein RP/EB family member 2	3958	16	C	10.1605	10.3072	10.0973	23.482	22.7944	23.1585	10.1883	23.145	0.440197	3.98677e-07	0.000400443	3.39746	-1.18378
sp|Q10472|GALT1_HUMAN	GALNT1	GALT1_HUMAN Polypeptide N-acetylgalactosaminyltransferase 1	2778	6	C	10.6162	10.0445	10.1407	23.5541	22.3871	23.2574	10.2671	23.0662	0.445116	5.26009e-06	0.000680176	3.16738	-1.16775
sp|Q96I99|SUCB2_HUMAN	SUCLG2	SUCB2_HUMAN Succinyl-CoA ligase [GDP-forming] subunit beta, mitochondrial	2014	11	C	12.0573	9.51564	9.2622	24.3889	22.5859	22.19	10.2784	23.0549	0.445821	0.000336864	0.00297882	2.52596	-1.16546
sp|Q9UDW1|QCR9_HUMAN	UQCR10	QCR9_HUMAN Cytochrome b-c1 complex subunit 9	1160	3	C	12.6459	8.69324	9.50084	25.053	20.6799	23.4271	10.28	23.0533	0.445922	0.00189618	0.00758797	2.11987	-1.16514
sp|Q8WVF1|OSCP1_HUMAN	OSCP1	OSCP1_HUMAN Protein OSCP1	4301	3	C	10.2537	10.6968	9.90935	23.9933	23.3534	21.7935	10.2866	23.0467	0.446337	5.08653e-05	0.00133961	2.87302	-1.16379
sp|P38398|BRCA1_HUMAN	BRCA1	BRCA1_HUMAN Breast cancer type 1 susceptibility protein	3148	6	C	10.9053	10.4754	9.90957	23.5068	21.1555	24.0475	10.4301	22.9033	0.455397	0.000181305	0.00221596	2.65444	-1.1348
sp|Q9Y2L5|TPPC8_HUMAN	TRAPPC8	TPPC8_HUMAN Trafficking protein particle complex subunit 8	1095	16	C	10.1877	10.9369	10.2823	23.8318	22.1068	22.6545	10.469	22.8644	0.457873	2.47944e-05	0.00106592	2.97228	-1.12698
sp|P22570-3|ADRO_HUMAN	FDXR	ADRO_HUMAN Isoform 3 of NADPH:adrenodoxin oxidoreductase, mitochondrial	5628	4	C	13.4835	8.82509	9.15168	24.961	21.3574	22.2213	10.4868	22.8466	0.459008	0.00262572	0.00935231	2.02908	-1.12341
tr|F8WEA9|F8WEA9_HUMAN	KSR1	F8WEA9_HUMAN Kinase suppressor of Ras 1	4633	2	C	10.7899	9.28883	11.4395	21.5508	20.7967	26.1342	10.5061	22.8272	0.460243	0.00231123	0.00863456	2.06376	-1.11953
sp|Q9H3L0|MMAD_HUMAN	MMADHC	MMAD_HUMAN Methylmalonic aciduria and homocystinuria type D protein, mitochondrial	6118	2	C	10.4712	9.25437	11.8024	23.919	17.165	27.3881	10.5093	22.824	0.46045	0.0163349	0.033213	1.47869	-1.11888
sp|Q9UBX1|CATF_HUMAN	CTSF	CATF_HUMAN Cathepsin F	6508	1	C	10.8616	9.14071	11.5459	22.9372	22.9254	22.5892	10.5161	22.8173	0.460882	7.05676e-05	0.00149943	2.82407	-1.11753
sp|Q9BSH5|HDHD3_HUMAN	HDHD3	HDHD3_HUMAN Haloacid dehalogenase-like hydrolase domain-containing protein 3	3721	1	C	11.2196	10.1328	10.2222	25.2038	18.6487	24.5728	10.5249	22.8084	0.461446	0.00438581	0.0129897	1.8864	-1.11577
sp|P43121|MUC18_HUMAN	MCAM	MUC18_HUMAN Cell surface glycoprotein MUC18	2362	4	C	11.9834	9.70892	9.89784	22.0001	23.1391	23.2706	10.5301	22.8033	0.461778	0.00012345	0.00190768	2.71949	-1.11473
sp|P04004|VTNC_HUMAN	VTN	VTNC_HUMAN Vitronectin	3004	1	C	15.8646	11.9591	3.82082	14.4552	31.7616	22.1388	10.5482	22.7852	0.46294	0.11687	0.159867	0.796242	-1.1111
sp|Q8TDH9|BL1S5_HUMAN	BLOC1S5	BL1S5_HUMAN Biogenesis of lysosome-related organelles complex 1 subunit 5	6142	1	C	11.8156	11.2374	8.61218	25.4804	23.3588	19.4956	10.5551	22.7783	0.463383	0.00369658	0.0115514	1.93737	-1.10972
sp|Q12774|ARHG5_HUMAN	ARHGEF5	ARHG5_HUMAN Rho guanine nucleotide exchange factor 5	6012	2	C	10.6106	10.3262	10.7587	21.6518	21.7208	24.9319	10.5652	22.7682	0.464032	0.000361749	0.00310178	2.50839	-1.1077
sp|Q8TD30|ALAT2_HUMAN	GPT2	ALAT2_HUMAN Alanine aminotransferase 2	2300	2	C	13.2769	9.38222	9.14967	24.6189	18.3052	25.2671	10.6029	22.7304	0.466465	0.00946635	0.0221049	1.65551	-1.10016
sp|Q71SY5-3|MED25_HUMAN	MED25	MED25_HUMAN Isoform 3 of Mediator of RNA polymerase II transcription subunit 25	418	2	C	10.6136	10.4558	10.9544	22.2789	19.746	25.9514	10.6746	22.6588	0.471102	0.00268398	0.00947818	2.02328	-1.08589
sp|P62714|PP2AB_HUMAN	PPP2CB	PP2AB_HUMAN Serine/threonine-protein phosphatase 2A catalytic subunit beta isoform	1561	2	C	12.2152	10.1699	9.67538	17.3556	28.227	22.3569	10.6868	22.6465	0.471897	0.0209201	0.0398833	1.39921	-1.08345
sp|P84101|SERF2_HUMAN	SERF2	SERF2_HUMAN Small EDRK-rich factor 2	3597	2	C	11.5804	13.3391	7.14104	20.1121	40.6404	7.18693	10.6868	22.6465	0.471899	0.294114	0.351746	0.45377	-1.08345
sp|Q9H2G9|GO45_HUMAN	BLZF1	GO45_HUMAN Golgin-45	296	2	C	11.3532	10.7718	10.1158	22.3357	19.4482	25.9752	10.7469	22.5864	0.475815	0.00352405	0.0112326	1.94952	-1.07153
sp|Q9NQ50|RM40_HUMAN	MRPL40	RM40_HUMAN 39S ribosomal protein L40, mitochondrial	4967	3	C	13.3128	10.1742	8.75958	17.8819	33.4637	16.4079	10.7489	22.5845	0.47594	0.10294	0.144207	0.841014	-1.07115
sp|Q96N46|TTC14_HUMAN	TTC14	TTC14_HUMAN Tetratricopeptide repeat protein 14	6043	2	C	11.6315	9.99123	10.6973	21.3197	23.6853	22.6749	10.7733	22.56	0.477543	0.000145404	0.00204001	2.69037	-1.0663
sp|A3KMH1|VWA8_HUMAN	VWA8	VWA8_HUMAN von Willebrand factor A domain-containing protein 8	2449	4	C	13.0071	10.1784	9.13507	21.7502	20.3219	25.6074	10.7735	22.5598	0.477553	0.00382929	0.0118284	1.92707	-1.06627
sp|Q6P1X6|CH082_HUMAN	C8orf82	CH082_HUMAN UPF0598 protein C8orf82	5095	3	C	12.166	10.0555	10.1056	23.9035	21.4427	22.3266	10.7757	22.5576	0.477697	0.000297791	0.0027732	2.55702	-1.06583
sp|Q5T0N5|FBP1L_HUMAN	FNBP1L	FBP1L_HUMAN Formin-binding protein 1-like	2564	8	C	11.0265	10.272	11.0536	26.464	13.1407	28.0431	10.784	22.5493	0.478243	0.0677991	0.101909	0.991786	-1.06418
sp|P28289|TMOD1_HUMAN	TMOD1	TMOD1_HUMAN Tropomodulin-1	2680	5	C	10.8679	10.999	10.4862	25.3756	18.9894	23.2819	10.7844	22.549	0.478264	0.00336469	0.0108818	1.9633	-1.06412
sp|Q13015|AF1Q_HUMAN	MLLT11	AF1Q_HUMAN Protein AF1q	4133	2	C	11.4089	10.6948	10.2539	21.9594	22.2883	23.3947	10.7859	22.5475	0.478363	2.813e-05	0.0010811	2.96614	-1.06382
sp|P04792|HSPB1_HUMAN	HSPB1	HSPB1_HUMAN Heat shock protein beta-1	2534	13	C	11.8065	10.0752	10.4927	22.297	21.4611	23.8676	10.7915	22.5419	0.478729	0.000179723	0.00221596	2.65444	-1.06272
sp|O94915|FRYL_HUMAN	FRYL	FRYL_HUMAN Protein furry homolog-like	1597	10	C	10.8967	10.9412	10.5791	22.2549	22.2148	23.1132	10.8057	22.5276	0.479663	3.09072e-06	0.000636014	3.19653	-1.05991
sp|Q13011|ECH1_HUMAN	ECH1	ECH1_HUMAN Delta(3,5)-Delta(2,4)-dienoyl-CoA isomerase, mitochondrial	347	4	C	13.5531	10.4301	8.47308	23.1828	24.6683	19.6926	10.8188	22.5146	0.480523	0.00499441	0.0140877	1.85116	-1.05732
sp|A8MWD9|RUXGL_HUMAN		RUXGL_HUMAN Small nuclear ribonucleoprotein G-like protein	1553	6	C	11.8241	11.6023	9.06743	15.7923	38.0374	13.6764	10.8313	22.502	0.481347	0.210896	0.263892	0.578574	-1.05485
sp|O95816|BAG2_HUMAN	BAG2	BAG2_HUMAN BAG family molecular chaperone regulator 2	5196	10	C	10.5414	11.1791	10.7821	23.4335	21.721	22.3428	10.8342	22.4991	0.481539	2.59696e-05	0.00106592	2.97228	-1.05427
sp|Q96JG8-4|MAGD4_HUMAN	MAGED4	MAGD4_HUMAN Isoform 4 of Melanoma-associated antigen D4	596	2	C	12.0767	10.5986	9.8905	24.6612	21.1235	21.6496	10.8553	22.4781	0.482926	0.000806809	0.00479111	2.31956	-1.05012
sp|Q96P16|RPR1A_HUMAN	RPRD1A	RPR1A_HUMAN Regulation of nuclear pre-mRNA domain-containing protein 1A	2088	7	C	10.634	10.8184	11.1273	23.2024	21.8215	22.3964	10.8599	22.4734	0.483233	1.07214e-05	0.000825593	3.08323	-1.04921
sp|Q9NSC5|HOME3_HUMAN	HOMER3	HOME3_HUMAN Homer protein homolog 3	1674	2	C	10.8905	9.70938	12.0175	22.8722	23.0682	21.4422	10.8725	22.4609	0.484062	0.000160467	0.00210705	2.67633	-1.04674
sp|Q96CD0|FBXL8_HUMAN	FBXL8	FBXL8_HUMAN F-box/LRR-repeat protein 8	6699	1	C	10.8432	12.4931	9.4098	22.2637	19.8765	25.1137	10.9154	22.418	0.486903	0.00281098	0.00975519	2.01076	-1.03829
sp|P15374|UCHL3_HUMAN	UCHL3	UCHL3_HUMAN Ubiquitin carboxyl-terminal hydrolase isozyme L3	5202	15	C	10.8876	11.1185	10.8761	24.0781	20.739	22.3008	10.9607	22.3726	0.489917	0.000296031	0.00277297	2.55706	-1.02939
sp|Q969S9|RRF2M_HUMAN	GFM2	RRF2M_HUMAN Ribosome-releasing factor 2, mitochondrial	1801	3	C	13.1108	9.96607	9.80968	24.0753	20.4592	22.579	10.9622	22.3712	0.490014	0.00161248	0.00700529	2.15457	-1.02911
sp|Q9Y2V0|CO041_HUMAN	C15orf41	CO041_HUMAN Uncharacterized protein C15orf41	5648	1	C	11.4804	10.8504	10.5919	21.1114	24.6987	21.2672	10.9742	22.3591	0.490817	0.000688822	0.00440228	2.35632	-1.02674
sp|Q9NUQ9|FA49B_HUMAN	FAM49B	FA49B_HUMAN Protein FAM49B	3050	10	C	10.6872	11.0606	11.2738	22.2187	23.4663	21.2935	11.0072	22.3262	0.493018	6.47986e-05	0.00145559	2.83696	-1.02029
sp|Q9UI36|DACH1_HUMAN	DACH1	DACH1_HUMAN Dachshund homolog 1	3666	4	C	10.923	10.5306	11.6494	22.6974	22.5377	21.6619	11.0343	22.299	0.494835	1.64087e-05	0.000922959	3.03482	-1.01498
sp|Q92851-4|CASPA_HUMAN	CASP10	CASPA_HUMAN Isoform D of Caspase-10	1739	2	C	11.1319	10.398	11.5775	23.3143	21.1531	22.4253	11.0358	22.2976	0.494933	9.50432e-05	0.00170639	2.76792	-1.0147
sp|Q99576-3|T22D3_HUMAN	TSC22D3	T22D3_HUMAN Isoform 2 of TSC22 domain family protein 3	1002	4	C	11.2965	10.942	10.901	23.5049	22.0683	21.2873	11.0465	22.2868	0.495651	7.03176e-05	0.00149943	2.82407	-1.0126
sp|Q5T013|HYI_HUMAN	HYI	HYI_HUMAN Putative hydroxypyruvate isomerase	1042	1	C	10.3702	11.7091	11.1017	24.1105	20.4075	22.301	11.0603	22.273	0.49658	0.000593076	0.00402501	2.39523	-1.0099
sp|Q7L099-3|RUFY3_HUMAN	RUFY3	RUFY3_HUMAN Isoform 3 of Protein RUFY3	162	10	C	11.1451	11.4907	10.5859	23.5115	20.2476	23.0192	11.0739	22.2594	0.497492	0.000439001	0.00340035	2.46848	-1.00725
sp|Q7Z309-3|F122B_HUMAN	FAM122B	F122B_HUMAN Isoform 3 of Protein FAM122B	3258	3	C	11.348	11.5103	10.3887	23.7931	21.54	21.4199	11.0823	22.251	0.49806	0.000191489	0.00224412	2.64895	-1.00561
sp|Q9H8U3|ZFAN3_HUMAN	ZFAND3	ZFAN3_HUMAN AN1-type zinc finger protein 3	6484	1	C	9.99784	11.5889	11.6951	20.5392	28.6929	17.486	11.0939	22.2394	0.498843	0.030272	0.0531867	1.2742	-1.00334
sp|Q9ULH1-2|ASAP1_HUMAN	ASAP1	ASAP1_HUMAN Isoform 1 of Arf-GAP with SH3 domain, ANK repeat and PH domain-containing protein 1	2843	9	C	10.9313	11.0031	11.3798	23.6709	19.9075	23.1075	11.1047	22.2286	0.499569	0.000706223	0.00446533	2.35015	-1.00124
sp|P48730|KC1D_HUMAN	CSNK1D	KC1D_HUMAN Casein kinase I isoform delta	2076	2	C	11.241	12.374	9.70358	20.7267	26.9434	19.0113	11.1062	22.2271	0.499668	0.0117433	0.0259163	1.58643	-1.00096
sp|O94855-2|SC24D_HUMAN	SEC24D	SC24D_HUMAN Isoform 2 of Protein transport protein Sec24D	2964	20	C	11.2099	11.2257	10.9229	22.7727	22.02	21.8489	11.1195	22.2139	0.500566	3.20632e-06	0.000636014	3.19653	-0.998369
sp|Q9NSE4|SYIM_HUMAN	IARS2	SYIM_HUMAN Isoleucine--tRNA ligase, mitochondrial	769	20	C	13.0236	10.0366	10.3555	24.0627	19.8176	22.704	11.1386	22.1948	0.501856	0.00214085	0.00821044	2.08563	-0.994656
sp|Q8N584|TT39C_HUMAN	TTC39C	TT39C_HUMAN Tetratricopeptide repeat protein 39C	2074	4	C	11.1873	10.6595	11.5763	22.6175	22.8247	21.1347	11.141	22.1923	0.502022	4.93904e-05	0.00132975	2.87623	-0.994176
sp|Q9BW92|SYTM_HUMAN	TARS2	SYTM_HUMAN Threonine--tRNA ligase, mitochondrial	4583	8	C	12.4949	10.6326	10.314	24.1475	19.8332	22.5779	11.1472	22.1862	0.502437	0.00152595	0.00678618	2.16837	-0.992986
sp|Q9Y4E5|ZN451_HUMAN	ZNF451	ZN451_HUMAN Zinc finger protein 451	1191	8	C	10.7452	11.391	11.3142	23.1286	21.0272	22.3938	11.1501	22.1832	0.502639	6.99987e-05	0.00149943	2.82407	-0.992407
sp|P49407|ARRB1_HUMAN	ARRB1	ARRB1_HUMAN Beta-arrestin-1	608	2	C	11.9337	10.8754	10.7443	23.5899	20.7549	22.1019	11.1845	22.1489	0.504967	0.000261883	0.0026192	2.58183	-0.985739
sp|Q9BW30|TPPP3_HUMAN	TPPP3	TPPP3_HUMAN Tubulin polymerization-promoting protein family member 3	1899	1	C	11.6857	11.1944	10.6813	25.0673	21.4951	19.8763	11.1871	22.1462	0.505148	0.00216632	0.00827342	2.08232	-0.985221
sp|P21953|ODBB_HUMAN	BCKDHB	ODBB_HUMAN 2-oxoisovalerate dehydrogenase subunit beta, mitochondrial	6044	1	C	13.7854	9.83236	9.95212	26.1438	19.3792	20.9072	11.19	22.1434	0.505341	0.0106838	0.0240913	1.61814	-0.984672
sp|Q96JY6-5|PDLI2_HUMAN	PDLIM2	PDLI2_HUMAN Isoform 5 of PDZ and LIM domain protein 2	1842	3	C	11.3927	11.2073	10.9777	24.5544	19.8575	22.0105	11.1926	22.1408	0.505518	0.00130271	0.00617209	2.20957	-0.984166
sp|Q6ZW31|SYDE1_HUMAN	SYDE1	SYDE1_HUMAN Rho GTPase-activating protein SYDE1	398	1	C	10.6412	12.5387	10.4726	24.4575	19.4708	22.4192	11.2175	22.1158	0.507216	0.00238209	0.00881813	2.05462	-0.979328
sp|Q8NHU6|TDRD7_HUMAN	TDRD7	TDRD7_HUMAN Tudor domain-containing protein 7	1883	10	C	11.4488	11.1335	11.1362	23.1764	19.9264	23.1786	11.2395	22.0938	0.508717	0.000568671	0.00395482	2.40287	-0.975064
sp|P14210|HGF_HUMAN	HGF	HGF_HUMAN Hepatocyte growth factor	4018	2	C	15.5253	13.047	5.14654	19.3538	18.4088	28.5187	11.2396	22.0938	0.508723	0.0730975	0.108497	0.964584	-0.975047
sp|Q86UU1|PHLB1_HUMAN	PHLDB1	PHLB1_HUMAN Pleckstrin homology-like domain family B member 1	4508	1	C	12.8654	11.5814	9.2903	21.7966	27.9398	16.5264	11.2457	22.0876	0.509141	0.0350594	0.0599909	1.22191	-0.973863
sp|Q01970|PLCB3_HUMAN	PLCB3	PLCB3_HUMAN 1-phosphatidylinositol 4,5-bisphosphate phosphodiesterase beta-3	2214	16	C	11.2415	11.5249	10.9731	23.4597	19.7781	23.0227	11.2465	22.0868	0.509195	0.000759889	0.00463783	2.33369	-0.97371
sp|Q9BT30|ALKB7_HUMAN	ALKBH7	ALKB7_HUMAN Alpha-ketoglutarate-dependent dioxygenase alkB homolog 7, mitochondrial	5580	1	C	13.8564	12.2957	7.62989	24.3037	20.2312	21.6831	11.2607	22.0727	0.510163	0.00818953	0.019828	1.70272	-0.970969
sp|Q8WV92|MITD1_HUMAN	MITD1	MITD1_HUMAN MIT domain-containing protein 1	5236	3	C	11.381	12.2203	10.2335	22.9443	22.2318	20.9891	11.2783	22.0551	0.511369	0.00018551	0.0022258	2.65251	-0.967565
sp|Q9BUB7|TMM70_HUMAN	TMEM70	TMM70_HUMAN Transmembrane protein 70, mitochondrial	1768	1	C	13.7614	9.96185	10.1133	23.1031	20.7561	22.3043	11.2789	22.0545	0.511408	0.00161891	0.00700529	2.15457	-0.967453
sp|Q9Y697|NFS1_HUMAN	NFS1	NFS1_HUMAN Cysteine desulfurase, mitochondrial	3444	6	C	12.8874	9.88748	11.0632	23.9401	20.559	21.6627	11.2794	22.0539	0.511444	0.00123995	0.00599183	2.22244	-0.967351
sp|Q9BUR5|APOO_HUMAN	APOO	APOO_HUMAN Apolipoprotein O	6214	3	C	14.3083	9.06411	10.5072	22.8104	20.4445	22.8656	11.2932	22.0402	0.512392	0.00360892	0.0113771	1.94397	-0.96468
sp|Q9NRK6|ABCBA_HUMAN	ABCB10	ABCBA_HUMAN ATP-binding cassette sub-family B member 10, mitochondrial	5624	3	C	13.4361	9.35132	11.2291	23.4764	20.2893	22.2178	11.3388	21.9945	0.515531	0.00207855	0.0080742	2.0929	-0.95587
sp|Q7Z7H5|TMED4_HUMAN	TMED4	TMED4_HUMAN Transmembrane emp24 domain-containing protein 4	3192	8	C	11.2861	11.9339	10.9214	22.1864	20.0958	23.5763	11.3805	21.9528	0.518405	0.000555244	0.00389041	2.41001	-0.947847
sp|P53597|SUCA_HUMAN	SUCLG1	SUCA_HUMAN Succinyl-CoA ligase [ADP/GDP-forming] subunit alpha, mitochondrial	5441	7	C	14.2811	10.5511	9.40912	20.8894	26.4755	18.3938	11.4138	21.9196	0.520712	0.0200445	0.0386558	1.41278	-0.941443
sp|Q02487|DSC2_HUMAN	DSC2	DSC2_HUMAN Desmocollin-2	5778	3	C	13.7221	10.0156	10.5288	21.6238	21.5292	22.5806	11.4222	21.9112	0.521294	0.000965622	0.00528156	2.27724	-0.939832
sp|Q9HCM4|E41L5_HUMAN	EPB41L5	E41L5_HUMAN Band 4.1-like protein 5	502	2	C	12.3699	12.6972	9.25215	17.3376	31.5807	16.7626	11.4397	21.8936	0.522515	0.103216	0.144478	0.840199	-0.936456
sp|Q9BVS5|TR61B_HUMAN	TRMT61B	TR61B_HUMAN tRNA (adenine(58)-N(1))-methyltransferase, mitochondrial	5836	1	C	14.0822	11.5159	8.72817	23.4649	20.076	22.1329	11.4421	21.8913	0.522678	0.00468486	0.0135664	1.86753	-0.936005
sp|Q9H4B0|OSGP2_HUMAN	OSGEPL1	OSGP2_HUMAN Probable tRNA N6-adenosine threonylcarbamoyltransferase, mitochondrial	3349	1	C	12.8248	9.49352	12.0365	23.6732	20.1553	21.8166	11.4516	21.8817	0.523342	0.00187455	0.00754433	2.12238	-0.934175
sp|P48681|NEST_HUMAN	NES	NEST_HUMAN Nestin	1902	1	C	14.4094	11.305	8.6791	22.5032	21.7603	21.343	11.4645	21.8688	0.524239	0.00353633	0.0112326	1.94952	-0.931703
sp|O15488|GLYG2_HUMAN	GYG2	GLYG2_HUMAN Glycogenin-2	4819	1	C	14.3654	11.1851	8.84393	16.2867	35.5931	13.7258	11.4648	21.8685	0.524261	0.215912	0.269331	0.569714	-0.931644
sp|P08107|HSP71_HUMAN	HSPA1A	HSP71_HUMAN Heat shock 70 kDa protein 1A/1B	44	190	C	11.1113	11.5442	11.8556	22.814	20.3555	22.3194	11.5037	21.8296	0.526976	0.000189246	0.00224412	2.64895	-0.92419
sp|Q14353|GAMT_HUMAN	GAMT	GAMT_HUMAN Guanidinoacetate N-methyltransferase	5808	6	C	11.9763	11.3308	11.217	25.3102	16.8536	23.3121	11.508	21.8253	0.52728	0.0157891	0.0323842	1.48967	-0.92336
sp|O94889|KLH18_HUMAN	KLHL18	KLH18_HUMAN Kelch-like protein 18	3378	1	C	11.1289	12.1958	11.2452	23.3819	26.0322	16.0161	11.5233	21.8101	0.528348	0.0269896	0.0486824	1.31263	-0.92044
sp|Q14126|DSG2_HUMAN	DSG2	DSG2_HUMAN Desmoglein-2	2844	26	C	11.1478	11.3467	12.0953	22.5225	21.5564	21.3312	11.5299	21.8034	0.528814	2.49557e-05	0.00106592	2.97228	-0.919167
sp|Q10713|MPPA_HUMAN	PMPCA	MPPA_HUMAN Mitochondrial-processing peptidase subunit alpha	3650	7	C	13.582	10.6376	10.3886	23.364	20.6689	21.359	11.5361	21.7973	0.529243	0.00141674	0.00646826	2.18921	-0.917998
tr|A8MTT3|A8MTT3_HUMAN	hCG_1988162	A8MTT3_HUMAN HCG1988162	6614	1	C	13.9225	10.3724	10.3438	20.9239	22.7627	21.6748	11.5462	21.7871	0.529957	0.00141429	0.00646826	2.18921	-0.916054
sp|P13667|PDIA4_HUMAN	PDIA4	PDIA4_HUMAN Protein disulfide-isomerase A4	511	77	C	11.2308	11.6887	11.744	21.3716	22.8031	21.1617	11.5545	21.7788	0.530539	4.60865e-05	0.00129097	2.88908	-0.91447
sp|Q9BWH2|FUND2_HUMAN	FUNDC2	FUND2_HUMAN FUN14 domain-containing protein 2	935	4	C	12.7976	10.7764	11.1226	21.626	21.5434	22.134	11.5655	21.7678	0.531314	9.67258e-05	0.00171304	2.76623	-0.912364
sp|Q9BV29-2|CO057_HUMAN	C15orf57	CO057_HUMAN Isoform 2 of Uncharacterized protein C15orf57	5509	1	C	12.5218	10.8406	11.3412	21.2389	23.7708	20.2868	11.5679	21.7655	0.531477	0.000902034	0.0050697	2.29502	-0.91192
sp|Q5QP82|DCA10_HUMAN	DCAF10	DCA10_HUMAN DDB1- and CUL4-associated factor 10	5665	1	C	12.0647	11.1996	11.4484	22.4343	20.1627	22.6903	11.5709	21.7624	0.531691	0.000269033	0.00267111	2.57331	-0.911339
sp|Q6NYC8|PPR18_HUMAN	PPP1R18	PPR18_HUMAN Phostensin	4409	1	C	12.0484	11.9525	10.7238	23.8944	20.1549	21.2259	11.5749	21.7584	0.531974	0.00102652	0.00546366	2.26252	-0.910573
sp|Q9Y573|IPP_HUMAN	IPP	IPP_HUMAN Actin-binding protein IPP	133	1	C	11.2969	11.92	11.509	24.3644	19.635	21.2746	11.5753	21.758	0.532002	0.00189069	0.00758797	2.11987	-0.910496
sp|P20674|COX5A_HUMAN	COX5A	COX5A_HUMAN Cytochrome c oxidase subunit 5A, mitochondrial	5462	6	C	11.4508	11.3336	11.947	24.1066	19.0472	22.1148	11.5771	21.7562	0.53213	0.00236205	0.00876853	2.05707	-0.910149
sp|P27482|CALL3_HUMAN	CALML3	CALL3_HUMAN Calmodulin-like protein 3	4383	3	C	12.5189	11.2212	11.0341	18.1411	23.3869	23.6977	11.5914	21.7419	0.533136	0.00550263	0.0149783	1.82454	-0.907423
sp|Q6PGQ7|BORA_HUMAN	BORA	BORA_HUMAN Protein aurora borealis	1617	2	C	11.3366	11.0708	12.3795	21.2822	24.4601	19.4709	11.5956	21.7377	0.533433	0.00257004	0.00921935	2.0353	-0.90662
sp|P17066|HSP76_HUMAN	HSPA6	HSP76_HUMAN Heat shock 70 kDa protein 6	44	53	C	11.098	11.6966	12.0315	22.1919	21.6159	21.3661	11.6087	21.7246	0.534357	1.02497e-05	0.000821821	3.08522	-0.904125
sp|Q6P1N9|TATD1_HUMAN	TATDN1	TATD1_HUMAN Putative deoxyribonuclease TATDN1	2911	7	C	12.2718	11.214	11.3596	21.9471	22.0808	21.1267	11.6151	21.7182	0.534811	2.24062e-05	0.00105483	2.97682	-0.902899
sp|Q9NX55|HYPK_HUMAN	HYPK	HYPK_HUMAN Huntingtin-interacting protein K	4718	3	C	10.8206	12.0785	11.9788	17.3233	29.4885	18.3102	11.626	21.7073	0.535578	0.0619412	0.0949647	1.02244	-0.900832
sp|O14949|QCR8_HUMAN	UQCRQ	QCR8_HUMAN Cytochrome b-c1 complex subunit 8	3086	4	C	15.4846	9.81512	9.60455	22.2743	20.4369	22.3845	11.6348	21.6986	0.536199	0.00767693	0.01893	1.72285	-0.899159
sp|P25686|DNJB2_HUMAN	DNAJB2	DNJB2_HUMAN DnaJ homolog subfamily B member 2	2107	1	C	12.1161	10.9601	11.8689	20.2739	23.3865	21.3945	11.6484	21.685	0.537163	0.000503701	0.00371229	2.43036	-0.896568
sp|O15182|CETN3_HUMAN	CETN3	CETN3_HUMAN Centrin-3	1955	10	C	11.3168	11.7682	11.9085	21.5585	22.6876	20.7604	11.6645	21.6688	0.538308	6.94491e-05	0.00149943	2.82407	-0.893497
sp|Q99856|ARI3A_HUMAN	ARID3A	ARI3A_HUMAN AT-rich interactive domain-containing protein 3A	402	6	C	11.645	11.5833	11.8065	20.0845	25.1995	19.6813	11.6783	21.6551	0.539285	0.00494851	0.0140238	1.85314	-0.890881
sp|Q04837|SSBP_HUMAN	SSBP1	SSBP_HUMAN Single-stranded DNA-binding protein, mitochondrial	4275	12	C	14.1082	11.1258	9.8078	23.3008	20.1552	21.5022	11.6806	21.6527	0.539452	0.00310891	0.0103547	1.98486	-0.890435
sp|P48200|IREB2_HUMAN	IREB2	IREB2_HUMAN Iron-responsive element-binding protein 2	4600	3	C	10.9519	12.6407	11.4697	22.588	20.8603	21.4895	11.6874	21.6459	0.539937	0.000150078	0.00205531	2.68712	-0.889138
sp|Q8WWV3|RT4I1_HUMAN	RTN4IP1	RT4I1_HUMAN Reticulon-4-interacting protein 1, mitochondrial	5802	1	C	14.8351	10.1578	10.1137	27.1191	11.807	25.9673	11.7022	21.6311	0.540989	0.12701	0.171567	0.765565	-0.886329
sp|Q8IUI8|CRLF3_HUMAN	CRLF3	CRLF3_HUMAN Cytokine receptor-like factor 3	2450	6	C	12.0953	12.2387	10.7879	20.9542	25.3192	18.6047	11.7073	21.626	0.541352	0.00799362	0.0194794	1.71042	-0.885361
sp|Q6PI48|SYDM_HUMAN	DARS2	SYDM_HUMAN Aspartate--tRNA ligase, mitochondrial	1605	13	C	13.9137	10.6271	10.636	23.3266	19.6801	21.8165	11.7256	21.6077	0.542658	0.00290052	0.00990942	2.00395	-0.881886
sp|Q9UFN0|NPS3A_HUMAN	NIPSNAP3A	NPS3A_HUMAN Protein NipSnap homolog 3A	6253	2	C	14.5773	10.343	10.3387	22.2597	20.6971	21.7842	11.753	21.5803	0.544616	0.00270996	0.00952991	2.02091	-0.876688
sp|Q6XE24|RBMS3_HUMAN	RBMS3	RBMS3_HUMAN RNA-binding motif, single-stranded-interacting protein 3	2651	2	C	12.3343	11.8336	11.1165	22.0231	20.8943	21.7982	11.7615	21.5719	0.545222	3.78829e-05	0.00118857	2.92498	-0.875083
sp|P12694|ODBA_HUMAN	BCKDHA	ODBA_HUMAN 2-oxoisovalerate dehydrogenase subunit alpha, mitochondrial	4385	3	C	13.1353	10.7992	11.3732	23.4765	18.8948	22.321	11.7692	21.5641	0.545779	0.00316884	0.0104897	1.97924	-0.873611
sp|P51649-2|SSDH_HUMAN	ALDH5A1	SSDH_HUMAN Isoform 2 of Succinate-semialdehyde dehydrogenase, mitochondrial	1134	8	C	14.3588	10.5456	10.4866	23.0483	18.9654	22.5952	11.797	21.5363	0.547773	0.00587455	0.0156395	1.80578	-0.86835
sp|Q5TCQ9-4|MAGI3_HUMAN	MAGI3	MAGI3_HUMAN Isoform 4 of Membrane-associated guanylate kinase, WW and PDZ domain-containing protein 3	108	11	C	11.2004	12.0067	12.2226	23.3505	18.4353	22.7844	11.8099	21.5234	0.5487	0.00357988	0.0113277	1.94586	-0.865909
sp|P14927|QCR7_HUMAN	UQCRB	QCR7_HUMAN Cytochrome b-c1 complex subunit 7	3623	7	C	16.0501	9.49355	9.91915	24.4508	20.0698	20.0165	11.8209	21.5124	0.549495	0.0197838	0.0382984	1.41682	-0.863822
sp|Q9NPJ3|ACO13_HUMAN	ACOT13	ACO13_HUMAN Acyl-coenzyme A thioesterase 13	5878	5	C	13.4112	11.3799	10.7082	23.1143	19.6819	21.7045	11.8331	21.5002	0.550371	0.00167364	0.00713065	2.14687	-0.861524
sp|P48507|GSH0_HUMAN	GCLM	GSH0_HUMAN Glutamate--cysteine ligase regulatory subunit	4601	8	C	11.6796	11.6607	12.1668	21.3589	21.8415	21.2926	11.8357	21.4977	0.550557	2.25582e-06	0.000635643	3.19679	-0.861035
sp|Q9HCC0|MCCB_HUMAN	MCCC2	MCCB_HUMAN Methylcrotonoyl-CoA carboxylase beta chain, mitochondrial	1299	16	C	14.0567	10.831	10.6672	22.5399	20.2792	21.6261	11.8516	21.4817	0.551707	0.00169132	0.00717231	2.14434	-0.858025
sp|P42126|ECI1_HUMAN	ECI1	ECI1_HUMAN Enoyl-CoA delta isomerase 1, mitochondrial	2993	6	C	15.2302	10.567	9.75772	22.6348	19.8948	21.9155	11.8516	21.4817	0.551709	0.00703642	0.0177897	1.74983	-0.858021
sp|Q4G0N4|NAKD2_HUMAN	NADK2	NAKD2_HUMAN NAD kinase 2, mitochondrial	5090	1	C	15.439	10.837	9.33426	21.3225	25.0662	18.001	11.8701	21.4632	0.553043	0.0250257	0.0459295	1.33791	-0.854537
sp|Q15121|PEA15_HUMAN	PEA15	PEA15_HUMAN Astrocytic phosphoprotein PEA-15	3858	6	C	11.0902	12.2401	12.3321	23.063	20.1293	21.1453	11.8875	21.4459	0.554301	0.000545196	0.00385641	2.41382	-0.851258
sp|P23434|GCSH_HUMAN	GCSH	GCSH_HUMAN Glycine cleavage system H protein, mitochondrial	6264	3	C	14.2317	10.7773	10.6735	22.3473	19.2979	22.6722	11.8942	21.4391	0.554788	0.00385782	0.011881	1.92515	-0.849992
sp|Q8NEZ3|WDR19_HUMAN	WDR19	WDR19_HUMAN WD repeat-containing protein 19	3747	10	C	12.5322	11.7369	11.4245	20.8956	21.1632	22.2476	11.8979	21.4355	0.555055	5.55362e-05	0.00138433	2.85876	-0.849297
sp|Q9H299|SH3L3_HUMAN	SH3BGRL3	SH3L3_HUMAN SH3 domain-binding glutamic acid-rich-like protein 3	5855	6	C	11.6794	11.9062	12.1487	22.6061	20.4984	21.1613	11.9114	21.4219	0.556039	0.000117095	0.00186267	2.72987	-0.846742
sp|O60683-2|PEX10_HUMAN	PEX10	PEX10_HUMAN Isoform 2 of Peroxisome biogenesis factor 10	2035	1	C	11.6378	10.5169	13.6634	22.3324	19.1288	22.7207	11.9394	21.394	0.558072	0.00295969	0.0100239	1.99896	-0.841478
sp|Q5THJ4|VP13D_HUMAN	VPS13D	VP13D_HUMAN Vacuolar protein sorting-associated protein 13D	6487	3	C	11.6625	11.8208	12.3561	22.2647	19.9878	21.9081	11.9465	21.3869	0.558589	0.000214729	0.00238885	2.62181	-0.840141
sp|Q05682-5|CALD1_HUMAN	CALD1	CALD1_HUMAN Isoform 5 of Caldesmon	4377	21	C	12.0291	12.2785	11.5476	22.9808	19.6286	21.5355	11.9517	21.3816	0.558972	0.000689362	0.00440228	2.35632	-0.839152
sp|Q9ULH0|KDIS_HUMAN	KIDINS220	KDIS_HUMAN Kinase D-interacting substrate of 220 kDa	1366	6	C	13.0473	11.5249	11.32	20.3109	20.0392	23.7577	11.9641	21.3693	0.559873	0.00202193	0.00788913	2.10297	-0.83683
sp|P23368|MAOM_HUMAN	ME2	MAOM_HUMAN NAD-dependent malic enzyme, mitochondrial	2040	10	C	14.3858	11.0486	10.461	21.5609	21.6922	20.8515	11.9651	21.3682	0.55995	0.00167059	0.00713065	2.14687	-0.836629
sp|P47985|UCRI_HUMAN	UQCRFS1	UCRI_HUMAN Cytochrome b-c1 complex subunit Rieske, mitochondrial	4692	10	C	15.3616	10.328	10.2568	22.9762	19.6943	21.3831	11.9821	21.3512	0.561193	0.00842485	0.0202513	1.69355	-0.833432
sp|Q9Y2L1|RRP44_HUMAN	DIS3	RRP44_HUMAN Exosome complex exonuclease RRP44	1618	50	C	11.677	12.2257	12.0542	21.3699	21.7749	20.8984	11.9856	21.3477	0.561448	6.3401e-06	0.000710965	3.14815	-0.832777
sp|Q9H2K0|IF3M_HUMAN	MTIF3	IF3M_HUMAN Translation initiation factor IF-3, mitochondrial	5531	1	C	15.632	12.0751	8.28825	17.5845	32.2811	14.139	11.9985	21.3349	0.562387	0.191883	0.24401	0.612593	-0.830365
sp|P16591-3|FER_HUMAN	FER	FER_HUMAN Isoform 3 of Tyrosine-protein kinase Fer	4151	3	C	13.0075	11.3438	11.6462	22.0484	20.3973	21.5568	11.9992	21.3342	0.562439	0.000191223	0.00224412	2.64895	-0.830232
sp|Q9NX00|TM160_HUMAN	TMEM160	TM160_HUMAN Transmembrane protein 160	684	2	C	14.2277	11.3128	10.4699	21.1864	23.2604	19.5428	12.0035	21.3299	0.562754	0.00399125	0.0121351	1.91596	-0.829424
sp|P17405|ASM_HUMAN	SMPD1	ASM_HUMAN Sphingomyelin phosphodiesterase	5452	1	C	13.5282	11.8323	10.6839	20.8385	22.5039	20.6131	12.0148	21.3185	0.563586	0.000797988	0.00475882	2.3225	-0.827293
sp|Q6UB35|C1TM_HUMAN	MTHFD1L	C1TM_HUMAN Monofunctional C1-tetrahydrofolate synthase, mitochondrial	982	13	C	14.1329	10.5593	11.3575	22.3407	20.3156	21.294	12.0166	21.3168	0.563714	0.00164345	0.00705438	2.15154	-0.826964
sp|P22033|MUTA_HUMAN	MUT	MUTA_HUMAN Methylmalonyl-CoA mutase, mitochondrial	3429	2	C	13.9488	11.8675	10.246	21.5807	24.4431	17.9139	12.0208	21.3126	0.564022	0.0128745	0.0278438	1.55527	-0.826175
sp|Q00535|CDK5_HUMAN	CDK5	CDK5_HUMAN Cyclin-dependent kinase 5	303	5	C	11.9704	11.8099	12.3214	21.2696	22.0036	20.625	12.0339	21.2994	0.564988	2.64186e-05	0.00106592	2.97228	-0.823709
sp|P50416|CPT1A_HUMAN	CPT1A	CPT1A_HUMAN Carnitine O-palmitoyltransferase 1, liver isoform	5355	5	C	12.304	12.1278	11.6848	21.1416	20.1687	22.573	12.0389	21.2944	0.565353	0.000213603	0.00238387	2.62272	-0.822777
sp|Q9Y2H0|DLGP4_HUMAN	DLGAP4	DLGP4_HUMAN Disks large-associated protein 4	2328	4	C	11.5596	12.4454	12.1204	22.308	20.5904	20.9761	12.0418	21.2915	0.565568	9.10383e-05	0.00168003	2.77468	-0.822227
sp|O75439|MPPB_HUMAN	PMPCB	MPPB_HUMAN Mitochondrial-processing peptidase subunit beta	4035	13	C	14.7954	10.5872	10.7428	22.5179	20.3636	20.993	12.0418	21.2915	0.565568	0.00367541	0.0115108	1.93889	-0.822227
sp|P23786|CPT2_HUMAN	CPT2	CPT2_HUMAN Carnitine O-palmitoyltransferase 2, mitochondrial	1430	9	C	14.1229	10.653	11.3555	22.1654	19.9654	21.7378	12.0438	21.2895	0.565715	0.00180962	0.00744059	2.12839	-0.821854
sp|O43674|NDUB5_HUMAN	NDUFB5	NDUB5_HUMAN NADH dehydrogenase [ubiquinone] 1 beta subcomplex subunit 5, mitochondrial	4784	4	C	15.7469	11.868	8.54057	22.2124	23.6569	17.9753	12.0518	21.2815	0.566304	0.0265466	0.0481054	1.31781	-0.820351
sp|Q5JTZ9|SYAM_HUMAN	AARS2	SYAM_HUMAN Alanine--tRNA ligase, mitochondrial	212	8	C	14.3248	10.9337	10.9337	23.1079	19.485	21.2148	12.0641	21.2692	0.567207	0.00393863	0.012035	1.91955	-0.818052
sp|O75503|CLN5_HUMAN	CLN5	CLN5_HUMAN Ceroid-lipofuscinosis neuronal protein 5	5318	5	C	12.5643	12.056	11.5829	21.2342	22.0721	20.4905	12.0677	21.2656	0.567477	6.84488e-05	0.00149943	2.82407	-0.817367
sp|P61604|CH10_HUMAN	HSPE1	CH10_HUMAN 10 kDa heat shock protein, mitochondrial	4450	21	C	14.7097	11.1753	10.3875	22.4568	20.7834	20.4872	12.0908	21.2425	0.569182	0.00333628	0.0108348	1.96518	-0.813038
sp|P40337|VHL_HUMAN	VHL	VHL_HUMAN Von Hippel-Lindau disease tumor suppressor	4924	2	C	11.8857	11.785	12.6246	22.6111	20.4207	20.6728	12.0984	21.2349	0.569744	0.000248407	0.00256093	2.5916	-0.811615
sp|Q16740|CLPP_HUMAN	CLPP	CLPP_HUMAN Putative ATP-dependent Clp protease proteolytic subunit, mitochondrial	3065	11	C	14.3522	10.948	10.9979	22.0863	19.9507	21.6649	12.0994	21.234	0.569812	0.0021744	0.0082863	2.08164	-0.811442
sp|Q99487|PAFA2_HUMAN	PAFAH2	PAFA2_HUMAN Platelet-activating factor acetylhydrolase 2, cytoplasmic	2232	1	C	10.7021	11.1393	14.4793	20.4284	20.7475	22.5034	12.1069	21.2264	0.570369	0.00254702	0.00916484	2.03788	-0.810032
sp|Q16773|KAT1_HUMAN	CCBL1	KAT1_HUMAN Kynurenine--oxoglutarate transaminase 1	1673	5	C	11.283	12.125	12.9138	20.9826	20.8309	21.8647	12.1073	21.2261	0.570396	8.9635e-05	0.00166831	2.77772	-0.809964
sp|Q99807|COQ7_HUMAN	COQ7	COQ7_HUMAN Ubiquinone biosynthesis protein COQ7 homolog	6535	1	C	15.5167	9.87439	10.951	19.8733	21.8522	21.9325	12.114	21.2193	0.570896	0.00800965	0.0194948	1.71008	-0.8087
sp|O96008|TOM40_HUMAN	TOMM40	TOM40_HUMAN Mitochondrial import receptor subunit TOM40 homolog	4774	7	C	15.4127	11.4862	9.47675	18.4169	26.1415	19.066	12.1252	21.2081	0.571725	0.0398867	0.0662829	1.1786	-0.806607
sp|Q53S33|BOLA3_HUMAN	BOLA3	BOLA3_HUMAN BolA-like protein 3	5773	2	C	13.9251	11.1533	11.3044	23.4961	19.5662	20.5549	12.1276	21.2057	0.571902	0.00361699	0.0113836	1.94372	-0.80616
sp|Q9Y530|OARD1_HUMAN	OARD1	OARD1_HUMAN O-acetyl-ADP-ribose deacetylase 1	2653	8	C	11.7999	12.2983	12.3932	21.7412	21.4314	20.3359	12.1638	21.1695	0.574591	4.16512e-05	0.00123565	2.9081	-0.799393
sp|O75027-2|ABCB7_HUMAN	ABCB7	ABCB7_HUMAN Isoform 2 of ATP-binding cassette sub-family B member 7, mitochondrial	772	5	C	15.0501	10.0426	11.4486	22.1589	20.1511	21.1486	12.1804	21.1529	0.575829	0.00496512	0.0140369	1.85273	-0.796288
sp|Q96KG9|NTKL_HUMAN	SCYL1	NTKL_HUMAN N-terminal kinase-like protein	2801	14	C	11.7698	12.4294	12.3442	20.8528	20.4506	22.1532	12.1811	21.1522	0.57588	8.50676e-05	0.00163418	2.7867	-0.796159
tr|E9PJD7|E9PJD7_HUMAN	CYHR1	E9PJD7_HUMAN Cysteine and histidine-rich protein 1	3008	4	C	11.7786	12.4095	12.369	20.9215	22.2889	20.2325	12.1857	21.1476	0.576221	0.000148827	0.00205531	2.68712	-0.795307
sp|Q9Y5V3-2|MAGD1_HUMAN	MAGED1	MAGD1_HUMAN Isoform 2 of Melanoma-associated antigen D1	596	9	C	12.5247	12.3804	11.6823	20.9924	22.966	19.4542	12.1958	21.1375	0.576974	0.00103973	0.00549937	2.25969	-0.793423
sp|Q16527|CSRP2_HUMAN	CSRP2	CSRP2_HUMAN Cysteine and glycine-rich protein 2	3133	8	C	13.5525	11.9092	11.1507	21.3153	21.9363	20.1359	12.2041	21.1292	0.577597	0.00054127	0.00385189	2.41433	-0.791866
sp|P22695|QCR2_HUMAN	UQCRC2	QCR2_HUMAN Cytochrome b-c1 complex subunit 2, mitochondrial	2755	12	C	15.9787	10.2975	10.3734	22.2616	19.7649	21.324	12.2165	21.1168	0.578521	0.011581	0.0256604	1.59074	-0.789559
sp|Q8TEL6|TP4AP_HUMAN	TRPC4AP	TP4AP_HUMAN Short transient receptor potential channel 4-associated protein	5805	1	C	11.7802	10.9822	13.8998	20.0512	23.8089	19.4778	12.2207	21.1126	0.578835	0.00528772	0.0145796	1.83625	-0.788776
sp|Q9Y4W6|AFG32_HUMAN	AFG3L2	AFG32_HUMAN AFG3-like protein 2	4959	7	C	15.2212	10.1177	11.3344	22.1222	19.9031	21.3014	12.2244	21.1089	0.579113	0.0060025	0.0159019	1.79855	-0.788084
sp|Q9UI30|TR112_HUMAN	TRMT112	TR112_HUMAN tRNA methyltransferase 112 homolog	5463	5	C	12.4752	13.2651	10.9434	17.0352	30.4057	15.8753	12.2279	21.1054	0.579373	0.132648	0.177782	0.750111	-0.787436
sp|Q9HD34|LYRM4_HUMAN	LYRM4	LYRM4_HUMAN LYR motif-containing protein 4	4131	3	C	13.2819	11.7729	11.6733	21.6222	20.6988	20.9509	12.2427	21.0906	0.58048	0.000114313	0.00184175	2.73477	-0.784681
sp|Q9UKL3|C8AP2_HUMAN	CASP8AP2	C8AP2_HUMAN CASP8-associated protein 2	6281	2	C	12.442	11.7884	12.5605	19.9024	21.4805	21.8262	12.2636	21.0697	0.582051	0.000160605	0.00210705	2.67633	-0.780783
sp|Q86X76|NIT1_HUMAN	NIT1	NIT1_HUMAN Nitrilase homolog 1	1640	7	C	12.2964	12.3437	12.1588	21.669	20.8921	20.64	12.2663	21.067	0.582251	9.71244e-06	0.000821821	3.08522	-0.780287
sp|Q8WWX9|SELM_HUMAN	SELM	SELM_HUMAN Selenoprotein M	1296	2	C	13.5694	12.7903	10.4533	20.8977	19.9084	22.381	12.271	21.0624	0.582603	0.00173491	0.00727278	2.1383	-0.779415
tr|H7BYY1|H7BYY1_HUMAN	TPM1	H7BYY1_HUMAN Tropomyosin 1 (Alpha), isoform CRA_m	929	7	C	12.3471	12.2085	12.2791	20.8113	23.8878	18.4662	12.2782	21.0551	0.583148	0.00502721	0.0141415	1.84951	-0.778067
sp|Q13464|ROCK1_HUMAN	ROCK1	ROCK1_HUMAN Rho-associated protein kinase 1	894	34	C	12.163	12.1673	12.515	22.1667	20.0352	20.9527	12.2818	21.0515	0.583414	0.000152726	0.00207584	2.68281	-0.777407
sp|P11498|PYC_HUMAN	PC	PYC_HUMAN Pyruvate carboxylase, mitochondrial	1844	7	C	14.0471	11.1028	11.6976	21.745	20.1815	21.2259	12.2825	21.0508	0.58347	0.000967522	0.00528156	2.27724	-0.777271
sp|Q9P2X3|IMPCT_HUMAN	IMPACT	IMPCT_HUMAN Protein IMPACT	5856	3	C	11.5227	12.9739	12.3611	20.7721	23.3103	19.06	12.2859	21.0475	0.583723	0.00255736	0.00918369	2.03698	-0.776643
sp|Q96B02-3|UBE2W_HUMAN	UBE2W	UBE2W_HUMAN Isoform 3 of Ubiquitin-conjugating enzyme E2 W	6482	1	C	12.656	11.0847	13.1232	20.6337	23.2055	19.297	12.288	21.0454	0.583879	0.0025458	0.00916484	2.03788	-0.776259
sp|P28161|GSTM2_HUMAN	GSTM2	GSTM2_HUMAN Glutathione S-transferase Mu 2	3277	10	C	11.9795	12.4083	12.5358	21.267	20.8978	20.9116	12.3079	21.0255	0.585379	1.90579e-06	0.000635643	3.19679	-0.772557
sp|Q96C36|P5CR2_HUMAN	PYCR2	P5CR2_HUMAN Pyrroline-5-carboxylate reductase 2	3318	8	C	14.8465	11.241	10.8661	22.0718	20.6167	20.3579	12.3179	21.0155	0.586133	0.00320929	0.0105788	1.97557	-0.770699
sp|Q15120-2|PDK3_HUMAN	PDK3	PDK3_HUMAN Isoform 2 of [Pyruvate dehydrogenase (acetyl-transferring)] kinase isozyme 3, mitochondrial	413	2	C	13.7712	11.0244	12.1716	22.5151	18.9435	21.5743	12.3224	21.011	0.586475	0.00286012	0.00981908	2.00793	-0.769859
sp|O94830|DDHD2_HUMAN	DDHD2	DDHD2_HUMAN Phospholipase DDHD2	4567	3	C	12.2054	11.9753	12.788	21.5213	20.8466	20.6634	12.3229	21.0104	0.586513	1.66781e-05	0.000926856	3.03299	-0.769764
sp|O75385|ULK1_HUMAN	ULK1	ULK1_HUMAN Serine/threonine-protein kinase ULK1	3990	2	C	12.9697	11.9867	12.0276	22.0675	19.3214	21.627	12.328	21.0053	0.586899	0.000675496	0.00434259	2.36225	-0.768815
sp|Q9UJT0|TBE_HUMAN	TUBE1	TBE_HUMAN Tubulin epsilon chain	5744	1	C	13.4376	11.5562	12.009	21.5994	20.0997	21.2981	12.3343	20.9991	0.587372	0.000286698	0.00274255	2.56185	-0.767653
sp|Q96RK4-2|BBS4_HUMAN	BBS4	BBS4_HUMAN Isoform 2 of Bardet-Biedl syndrome 4 protein	1171	1	C	11.6468	13.3333	12.0316	22.1237	19.316	21.5487	12.3372	20.9961	0.587595	0.000966787	0.00528156	2.27724	-0.767105
sp|P60903|S10AA_HUMAN	S100A10	S10AA_HUMAN Protein S100-A10	4119	3	C	12.2501	12.626	12.1413	20.5765	23.0177	19.3884	12.3391	20.9942	0.58774	0.0013075	0.00617838	2.20913	-0.76675
sp|Q7Z3E5|ARMC9_HUMAN	ARMC9	ARMC9_HUMAN LisH domain-containing protein ARMC9	1217	6	C	12.9191	12.0233	12.0837	20.3745	21.5497	21.0497	12.342	20.9913	0.587959	4.19214e-05	0.00123844	2.90712	-0.766211
sp|Q96DX4|RSPRY_HUMAN	RSPRY1	RSPRY_HUMAN RING finger and SPRY domain-containing protein 1	5272	1	C	15.2865	11.9692	9.7763	22.7064	17.0482	23.2135	12.344	20.9894	0.588107	0.027306	0.0491396	1.30857	-0.765849
sp|Q15942|ZYX_HUMAN	ZYX	ZYX_HUMAN Zyxin	3161	19	C	13.1404	12.2003	11.7192	21.3676	21.0692	20.5032	12.3533	20.98	0.588813	6.02913e-05	0.00143866	2.84204	-0.764118
sp|Q9H7X3|ZN696_HUMAN	ZNF696	ZN696_HUMAN Zinc finger protein 696	5000	1	C	12.0948	11.2001	13.7681	20.7238	20.7537	21.4595	12.3543	20.979	0.58889	0.00039985	0.00326521	2.48609	-0.763929
sp|P10109|ADX_HUMAN	FDX1	ADX_HUMAN Adrenodoxin, mitochondrial	5884	4	C	14.2671	11.3411	11.4635	22.5931	18.5887	21.7465	12.3572	20.9761	0.58911	0.00510334	0.0142904	1.84496	-0.763391
sp|P31930|QCR1_HUMAN	UQCRC1	QCR1_HUMAN Cytochrome b-c1 complex subunit 1, mitochondrial	4035	15	C	15.8226	11.0535	10.1993	23.0961	18.1805	21.648	12.3585	20.9749	0.589204	0.0193854	0.0377328	1.42328	-0.763162
sp|Q8IZQ5|SELH_HUMAN	SELH	SELH_HUMAN Selenoprotein H	5246	2	C	17.477	11.7184	7.88402	21.4593	14.9958	26.4655	12.3598	20.9735	0.589305	0.11786	0.161033	0.793085	-0.762914
sp|P48163|MAOX_HUMAN	ME1	MAOX_HUMAN NADP-dependent malic enzyme	1782	13	C	12.3603	12.7409	11.9802	22.323	19.3132	21.2824	12.3605	20.9729	0.589355	0.000693647	0.00441829	2.35475	-0.762791
tr|J3KQT5|J3KQT5_HUMAN	KCTD1	J3KQT5_HUMAN BTB/POZ domain-containing protein KCTD1	580	1	C	12.6728	12.6849	11.7332	22.4997	22.4927	17.9167	12.3636	20.9697	0.589595	0.0052544	0.014539	1.83746	-0.762203
sp|Q6NSI4|CX057_HUMAN	CXorf57	CX057_HUMAN Uncharacterized protein CXorf57	1501	23	C	11.5453	12.8516	12.6973	20.7871	21.6791	20.4396	12.3647	20.9686	0.589679	9.98329e-05	0.00174175	2.75901	-0.761999
sp|Q14693-2|LPIN1_HUMAN	LPIN1	LPIN1_HUMAN Isoform 2 of Phosphatidate phosphatase LPIN1	4560	3	C	13.2653	11.6047	12.2257	21.8334	23.4029	17.668	12.3652	20.9681	0.589716	0.00841537	0.0202424	1.69374	-0.761907
sp|O75190|DNJB6_HUMAN	DNAJB6	DNJB6_HUMAN DnaJ homolog subfamily B member 6	2107	6	C	12.2332	12.4935	12.3767	20.551	21.9072	20.4385	12.3678	20.9656	0.58991	5.61134e-05	0.00138433	2.85876	-0.761433
sp|O00468|AGRIN_HUMAN	AGRN	AGRIN_HUMAN Agrin	1772	14	C	11.3935	13.1767	12.5471	20.4543	19.828	22.6004	12.3724	20.9609	0.590263	0.000966307	0.00528156	2.27724	-0.760571
sp|Q86TN4|TRPT1_HUMAN	TRPT1	TRPT1_HUMAN tRNA 2'-phosphotransferase 1	2320	1	C	11.9489	12.739	12.4518	21.7293	19.6966	21.4344	12.3799	20.9534	0.590829	0.000221156	0.00242581	2.61514	-0.759187
sp|Q5JS54-2|PSMG4_HUMAN	PSMG4	PSMG4_HUMAN Isoform 2 of Proteasome assembly chaperone 4	4539	5	C	11.4304	12.6548	13.0637	19.322	25.5338	17.9953	12.383	20.9504	0.591062	0.0226025	0.0424321	1.37231	-0.758619
sp|P24752|THIL_HUMAN	ACAT1	THIL_HUMAN Acetyl-CoA acetyltransferase, mitochondrial	3777	17	C	14.9091	10.9502	11.3024	22.2742	20.1229	20.4412	12.3872	20.9461	0.591386	0.00393463	0.012028	1.91981	-0.757828
sp|P31949|S10AB_HUMAN	S100A11	S10AB_HUMAN Protein S100-A11	3246	4	C	14.0748	12.0742	11.017	21.9956	21.2723	19.5661	12.3887	20.9447	0.591495	0.00174322	0.00729123	2.1372	-0.757562
sp|Q3SXM5|HSDL1_HUMAN	HSDL1	HSDL1_HUMAN Inactive hydroxysteroid dehydrogenase-like protein 1	3061	4	C	14.6102	11.3099	11.2485	19.3652	24.9718	18.4943	12.3895	20.9438	0.591562	0.0208827	0.0398344	1.39974	-0.757399
sp|O43824|GTPB6_HUMAN	GTPBP6	GTPB6_HUMAN Putative GTP-binding protein 6	4419	2	C	14.3079	11.7828	11.0788	22.3617	19.1972	21.2716	12.3898	20.9435	0.591584	0.00317669	0.0105107	1.97837	-0.757346
sp|Q9BU61|NDUF3_HUMAN	NDUFAF3	NDUF3_HUMAN NADH dehydrogenase [ubiquinone] 1 alpha subcomplex assembly factor 3	4368	3	C	14.8304	10.9093	11.4405	21.5831	19.6442	21.5926	12.3934	20.94	0.591854	0.00353511	0.0112326	1.94952	-0.756687
sp|O14548|COX7R_HUMAN	COX7A2L	COX7R_HUMAN Cytochrome c oxidase subunit 7A-related protein, mitochondrial	728	1	C	17.224	9.74634	10.2328	22.5468	18.9572	21.2929	12.401	20.9323	0.592436	0.0317299	0.0552317	1.25781	-0.755269
sp|O00750|P3C2B_HUMAN	PIK3C2B	P3C2B_HUMAN Phosphatidylinositol 4-phosphate 3-kinase C2 domain-containing subunit beta	4892	1	C	12.6235	12.0455	12.5491	21.8554	18.9476	21.9789	12.406	20.9273	0.592816	0.00106868	0.0055508	2.25564	-0.754344
sp|Q9UM47|NOTC3_HUMAN	NOTCH3	NOTC3_HUMAN Neurogenic locus notch homolog protein 3	5619	1	C	13.2448	13.887	10.144	25.2519	17.4964	19.9759	12.4253	20.9081	0.594281	0.0296343	0.0522727	1.28173	-0.750783
sp|Q8TAV0-3|FA76A_HUMAN	FAM76A	FA76A_HUMAN Isoform 3 of Protein FAM76A	712	1	C	13.7733	14.3873	9.12541	17.4419	30.4719	14.8002	12.4287	20.9047	0.59454	0.173232	0.223029	0.651638	-0.750153
sp|Q6P087|RUSD3_HUMAN	RPUSD3	RUSD3_HUMAN RNA pseudouridylate synthase domain-containing protein 3	6526	1	C	13.6833	11.7945	11.8135	20.8361	20.3507	21.5219	12.4304	20.9029	0.594675	0.000286689	0.00274255	2.56185	-0.749827
sp|Q9H9V9|JMJD4_HUMAN	JMJD4	JMJD4_HUMAN JmjC domain-containing protein 4	5492	4	C	11.8428	13.116	12.3527	22.3021	18.9903	21.396	12.4372	20.8961	0.59519	0.00131334	0.00618494	2.20866	-0.748578
sp|P18847|ATF3_HUMAN	ATF3	ATF3_HUMAN Cyclic AMP-dependent transcription factor ATF-3	2517	1	C	15.0493	14.1784	8.08909	21.151	19.4608	22.0714	12.4389	20.8944	0.595324	0.021846	0.041279	1.38427	-0.748254
sp|Q9UH03|SEPT3_HUMAN	SEPT3	SEPT3_HUMAN Neuronal-specific septin-3	820	5	C	12.8244	12.906	11.591	21.0748	21.524	20.0798	12.4405	20.8929	0.595441	0.000149818	0.00205531	2.68712	-0.74797
sp|O43633|CHM2A_HUMAN	CHMP2A	CHM2A_HUMAN Charged multivesicular body protein 2a	852	8	C	11.0619	13.3443	12.9463	21.6977	21.0019	19.9479	12.4508	20.8825	0.596233	0.00063003	0.00415548	2.38138	-0.746052
sp|O14772|FPGT_HUMAN	FPGT	FPGT_HUMAN Fucose-1-phosphate guanylyltransferase	3411	1	C	11.7475	13.016	12.5912	21.2658	20.3167	21.0628	12.4516	20.8818	0.596289	5.74625e-05	0.00140284	2.85299	-0.745916
sp|P34059|GALNS_HUMAN	GALNS	GALNS_HUMAN N-acetylgalactosamine-6-sulfatase	340	3	C	12.9435	12.0779	12.3496	21.2123	20.9297	20.487	12.457	20.8763	0.596704	1.42674e-05	0.000894203	3.04856	-0.744912
sp|Q9Y6C9|MTCH2_HUMAN	MTCH2	MTCH2_HUMAN Mitochondrial carrier homolog 2	5486	6	C	14.6031	11.4605	11.3719	21.665	18.7747	22.1248	12.4785	20.8548	0.598351	0.00495645	0.0140369	1.85273	-0.740937
sp|Q9H019|MFR1L_HUMAN	MTFR1L	MFR1L_HUMAN Mitochondrial fission regulator 1-like	101	3	C	13.1471	11.7144	12.5866	22.1543	19.8062	20.5914	12.4827	20.8506	0.598672	0.000486538	0.00363147	2.43992	-0.740161
sp|Q07021|C1QBP_HUMAN	C1QBP	C1QBP_HUMAN Complement component 1 Q subcomponent-binding protein, mitochondrial	1286	7	C	15.2107	10.5065	11.7432	22.6149	15.5642	24.3605	12.4868	20.8465	0.598987	0.051147	0.0810307	1.09135	-0.739404
sp|Q99757|THIOM_HUMAN	TXN2	THIOM_HUMAN Thioredoxin, mitochondrial	3645	4	C	14.4291	11.6603	11.4088	22.5595	20.3614	19.5808	12.4994	20.8339	0.599955	0.00318056	0.0105137	1.97825	-0.737074
sp|O00330|ODPX_HUMAN	PDHX	ODPX_HUMAN Pyruvate dehydrogenase protein X component, mitochondrial	2309	8	C	15.1737	11.3876	10.9831	21.097	22.4157	18.9429	12.5148	20.8185	0.601137	0.00771943	0.0189774	1.72176	-0.734233
sp|Q9BY27|DGC6L_HUMAN	DGCR6L	DGC6L_HUMAN Protein DGCR6L	4762	1	C	12.8574	14.78	9.92811	15.7423	33.1411	13.5511	12.5218	20.8115	0.601679	0.262121	0.318358	0.497084	-0.732935
sp|Q8WV41|SNX33_HUMAN	SNX33	SNX33_HUMAN Sorting nexin-33	5139	3	C	12.3255	12.6925	12.5518	22.2443	20.0011	20.1849	12.5233	20.8101	0.601788	0.000337821	0.0029802	2.52575	-0.732673
sp|P07203|GPX1_HUMAN	GPX1	GPX1_HUMAN Glutathione peroxidase 1	3185	5	C	17.2343	11.2197	9.13132	20.7714	17.2959	24.3474	12.5284	20.8049	0.602187	0.0593231	0.0918117	1.0371	-0.731717
sp|Q9BVV7|TIM21_HUMAN	TIMM21	TIM21_HUMAN Mitochondrial import inner membrane translocase subunit Tim21	6386	1	C	15.3972	10.8768	11.323	21.3873	19.8421	21.1737	12.5323	20.801	0.602486	0.00550767	0.0149804	1.82448	-0.731
sp|Q9H3R5|CENPH_HUMAN	CENPH	CENPH_HUMAN Centromere protein H	1394	9	C	11.4491	13.208	12.9925	22.3807	18.9499	21.0197	12.5499	20.7834	0.60384	0.00195488	0.00771746	2.11253	-0.727762
sp|O95140|MFN2_HUMAN	MFN2	MFN2_HUMAN Mitofusin-2	2510	16	C	14.9615	12.6401	10.0915	21.358	20.1988	20.7501	12.5644	20.769	0.604959	0.00475597	0.0137081	1.86302	-0.725091
tr|H0Y6A0|H0Y6A0_HUMAN	ARFGAP3	H0Y6A0_HUMAN ADP-ribosylation factor GTPase-activating protein 3 (Fragment)	1750	1	C	13.5946	12.1627	11.9434	20.6489	21.3884	20.2619	12.5669	20.7664	0.605155	0.000182049	0.00221596	2.65444	-0.724622
sp|Q9NW68-3|BSDC1_HUMAN	BSDC1	BSDC1_HUMAN Isoform 3 of BSD domain-containing protein 1	5595	8	C	12.9209	12.6911	12.1082	22.0321	18.4525	21.7952	12.5734	20.7599	0.605657	0.00227234	0.00853814	2.06864	-0.723427
sp|Q8TB52|FBX30_HUMAN	FBXO30	FBX30_HUMAN F-box only protein 30	3847	4	C	13.013	11.8306	12.8886	19.9706	20.7298	21.5674	12.5774	20.7559	0.605966	0.00016172	0.00210705	2.67633	-0.72269
sp|P84022|SMAD3_HUMAN	SMAD3	SMAD3_HUMAN Mothers against decapentaplegic homolog 3	1631	3	C	12.4336	13.013	12.2893	20.0442	24.0648	18.155	12.5786	20.7547	0.606063	0.00962889	0.0223878	1.64999	-0.722461
sp|Q9H9J2|RM44_HUMAN	MRPL44	RM44_HUMAN 39S ribosomal protein L44, mitochondrial	3704	8	C	15.1587	12.1661	10.4308	19.5352	26.181	16.5282	12.5852	20.7481	0.60657	0.0615672	0.0945324	1.02442	-0.721253
sp|Q9NU23|LYRM2_HUMAN	LYRM2	LYRM2_HUMAN LYR motif-containing protein 2	6248	1	C	15.3397	11.3218	11.11	22.9302	19.8669	19.4314	12.5905	20.7428	0.606981	0.00983427	0.0227731	1.64258	-0.720277
sp|O14530|TXND9_HUMAN	TXNDC9	TXND9_HUMAN Thioredoxin domain-containing protein 9	3686	10	C	12.593	12.7451	12.4997	20.9182	19.962	21.282	12.6126	20.7207	0.608695	3.49971e-05	0.0011401	2.94306	-0.716209
sp|Q5T1V6|DDX59_HUMAN	DDX59	DDX59_HUMAN Probable ATP-dependent RNA helicase DDX59	804	12	C	12.6421	12.3858	12.8214	21.2347	21.3229	19.5931	12.6164	20.7169	0.608992	0.000148866	0.00205531	2.68712	-0.715504
sp|O95394-4|AGM1_HUMAN	PGM3	AGM1_HUMAN Isoform 3 of Phosphoacetylglucosamine mutase	980	24	C	12.8213	12.8312	12.2048	21.3501	20.7855	20.0072	12.6191	20.7143	0.609198	5.18093e-05	0.00133961	2.87302	-0.715016
sp|Q5TGZ0|MOS1_HUMAN	MINOS1	MOS1_HUMAN Mitochondrial inner membrane organizing system protein 1	3270	1	C	14.6595	8.93551	14.2706	15.0405	17.7431	29.3507	12.6219	20.7114	0.609416	0.1646	0.213682	0.670233	-0.714502
sp|P21266|GSTM3_HUMAN	GSTM3	GSTM3_HUMAN Glutathione S-transferase Mu 3	3277	14	C	12.5202	12.4695	12.8906	20.1628	21.6944	20.2625	12.6268	20.7066	0.609795	9.43891e-05	0.0017048	2.76833	-0.713603
sp|Q5W0B1|RN219_HUMAN	RNF219	RN219_HUMAN RING finger protein 219	5092	8	C	13.4682	11.7068	12.7195	21.1973	20.5084	20.4	12.6315	20.7019	0.610161	0.000142647	0.00204001	2.69037	-0.712737
sp|O60443|DFNA5_HUMAN	DFNA5	DFNA5_HUMAN Non-syndromic hearing impairment protein 5	2115	2	C	13.4294	12.3137	12.154	21.9747	17.8768	22.2513	12.6324	20.7009	0.610232	0.00536895	0.0147285	1.83184	-0.712571
sp|Q53H96|P5CR3_HUMAN	PYCRL	P5CR3_HUMAN Pyrroline-5-carboxylate reductase 3	509	5	C	12.1463	13.0094	12.7494	21.7085	20.0935	20.2929	12.635	20.6983	0.610438	0.000143994	0.00204001	2.69037	-0.712083
sp|Q9P0J1-2|PDP1_HUMAN	PDP1	PDP1_HUMAN Isoform 2 of [Pyruvate dehydrogenase [acetyl-transferring]]-phosphatase 1, mitochondrial	5650	1	C	15.3353	12.1662	10.4201	23.5969	17.4154	21.0662	12.6405	20.6928	0.610865	0.0248633	0.045679	1.34028	-0.711074
sp|Q9BPX7-2|CG025_HUMAN	C7orf25	CG025_HUMAN Isoform 2 of UPF0415 protein C7orf25	3717	5	C	11.9918	12.3485	13.6104	20.5321	21.1047	20.4126	12.6502	20.6831	0.611621	0.000115019	0.00184214	2.73468	-0.709291
sp|Q96SB8|SMC6_HUMAN	SMC6	SMC6_HUMAN Structural maintenance of chromosomes protein 6	1246	18	C	13.2436	13.0741	11.6609	19.6692	23.3678	18.9845	12.6595	20.6738	0.612346	0.00524629	0.0145338	1.83762	-0.707582
sp|Q3ZCQ8-2|TIM50_HUMAN	TIMM50	TIM50_HUMAN Isoform 2 of Mitochondrial import inner membrane translocase subunit TIM50	2513	8	C	15.4147	11.2782	11.3344	20.7159	22.5063	18.7505	12.6758	20.6576	0.613614	0.0102699	0.0234517	1.62983	-0.704597
sp|Q8NI22|MCFD2_HUMAN	MCFD2	MCFD2_HUMAN Multiple coagulation factor deficiency protein 2	6238	1	C	12.8349	12.7103	12.491	20.0849	21.088	20.7909	12.6787	20.6546	0.613846	1.42665e-05	0.000894203	3.04856	-0.704053
sp|Q9H936|GHC1_HUMAN	SLC25A22	GHC1_HUMAN Mitochondrial glutamate carrier 1	4849	2	C	15.8764	11.0342	11.1918	22.1829	18.281	21.4336	12.7008	20.6325	0.615573	0.0162692	0.0331178	1.47994	-0.699999
sp|P31146|COR1A_HUMAN	CORO1A	COR1A_HUMAN Coronin-1A	404	9	C	13.2338	12.8974	11.9843	21.8999	19.0824	20.9022	12.7052	20.6282	0.615914	0.000939619	0.00520116	2.2839	-0.6992
sp|Q5TZA2|CROCC_HUMAN	CROCC	CROCC_HUMAN Rootletin	1131	14	C	12.695	13.3247	12.0968	20.9781	19.7833	21.1221	12.7055	20.6278	0.61594	0.000137843	0.00204001	2.69037	-0.699139
sp|Q8TB03|CX038_HUMAN	CXorf38	CX038_HUMAN Uncharacterized protein CXorf38	5496	7	C	11.6713	12.7033	13.758	21.0338	20.3882	20.4455	12.7109	20.6225	0.616359	0.00024122	0.00253516	2.59599	-0.698157
sp|Q86WA6|BPHL_HUMAN	BPHL	BPHL_HUMAN Valacyclovir hydrolase	5107	2	C	14.1328	12.3117	11.6943	21.7977	18.7127	21.3509	12.7129	20.6204	0.616521	0.00282619	0.00978864	2.00928	-0.697778
sp|Q3KNV8-2|PCGF3_HUMAN	PCGF3	PCGF3_HUMAN Isoform 2 of Polycomb group RING finger protein 3	4362	2	C	13.3296	12.4118	12.4077	19.4466	23.4817	18.9227	12.7164	20.617	0.61679	0.00582625	0.0155581	1.80804	-0.697148
sp|Q00534|CDK6_HUMAN	CDK6	CDK6_HUMAN Cyclin-dependent kinase 6	303	16	C	12.8252	12.5801	12.7522	20.4279	22.2712	19.1433	12.7192	20.6141	0.617012	0.000974011	0.00529011	2.27654	-0.69663
sp|O76080|ZFAN5_HUMAN	ZFAND5	ZFAN5_HUMAN AN1-type zinc finger protein 5	822	9	C	12.3801	13.1888	12.5912	19.6187	20.5748	21.6464	12.72	20.6133	0.617079	0.000238991	0.00251937	2.59871	-0.696473
sp|Q9UHC7|MKRN1_HUMAN	MKRN1	MKRN1_HUMAN E3 ubiquitin-protein ligase makorin-1	6374	2	C	12.8019	12.4427	12.9297	21.238	20.4445	20.1432	12.7248	20.6086	0.61745	2.50477e-05	0.00106592	2.97228	-0.695605
sp|Q9Y2Q3|GSTK1_HUMAN	GSTK1	GSTK1_HUMAN Glutathione S-transferase kappa 1	1454	9	C	12.856	11.5028	13.8219	18.6573	22.0617	21.1004	12.7269	20.6065	0.617617	0.00292529	0.00996014	2.00173	-0.695216
sp|Q9HB40|RISC_HUMAN	SCPEP1	RISC_HUMAN Retinoid-inducible serine carboxypeptidase	1401	11	C	13.1988	12.6955	12.2989	21.9771	19.0807	20.749	12.7311	20.6023	0.617945	0.000859568	0.00494701	2.30566	-0.69445
sp|P17568|NDUB7_HUMAN	NDUFB7	NDUB7_HUMAN NADH dehydrogenase [ubiquinone] 1 beta subcomplex subunit 7	4201	1	C	15.7127	12.3419	10.1452	21.2834	18.7401	21.7768	12.7333	20.6001	0.618117	0.0136841	0.0291459	1.53542	-0.694049
sp|P56181|NDUV3_HUMAN	NDUFV3	NDUV3_HUMAN NADH dehydrogenase [ubiquinone] flavoprotein 3, mitochondrial	5931	2	C	15.4785	11.489	11.239	22.1057	17.3406	22.3472	12.7355	20.5978	0.618293	0.0210452	0.0400457	1.39744	-0.693637
sp|Q7L099-2|RUFY3_HUMAN	RUFY3	RUFY3_HUMAN Isoform 2 of Protein RUFY3	162	2	C	12.1644	13.1321	12.9601	20.8592	19.3841	21.5001	12.7522	20.5811	0.619606	0.000351368	0.00304996	2.51571	-0.690576
sp|P48637|GSHB_HUMAN	GSS	GSHB_HUMAN Glutathione synthetase	1623	21	C	12.3552	13.2067	12.699	21.2659	18.4188	22.0543	12.7536	20.5797	0.61972	0.0022929	0.00858435	2.06629	-0.690311
sp|O95757|HS74L_HUMAN	HSPA4L	HS74L_HUMAN Heat shock 70 kDa protein 4L	1230	57	C	13.2267	12.7059	12.3318	20.7773	22.3366	18.6217	12.7548	20.5785	0.619811	0.00212048	0.0081873	2.08686	-0.6901
sp|Q9H061|T126A_HUMAN	TMEM126A	T126A_HUMAN Transmembrane protein 126A	5835	2	C	14.4061	12.6227	11.2375	21.4041	18.7084	21.6212	12.7554	20.5779	0.619861	0.00396244	0.0120922	1.91749	-0.689984
sp|Q92947|GCDH_HUMAN	GCDH	GCDH_HUMAN Glutaryl-CoA dehydrogenase, mitochondrial	406	5	C	15.2939	11.4865	11.5011	20.9881	19.3064	21.4241	12.7605	20.5729	0.620259	0.00534601	0.0146986	1.83272	-0.689058
sp|A5PLN9-5|TPC13_HUMAN	TRAPPC13	TPC13_HUMAN Isoform 4 of Trafficking protein particle complex subunit 13	6127	4	C	12.2459	12.9211	13.1352	22.1686	19.1225	20.4067	12.7674	20.5659	0.620803	0.00107365	0.00556286	2.2547	-0.687792
sp|O76031|CLPX_HUMAN	CLPX	CLPX_HUMAN ATP-dependent Clp protease ATP-binding subunit clpX-like, mitochondrial	8	8	C	15.2046	11.499	11.6047	21.8937	19.4446	20.3534	12.7694	20.5639	0.620964	0.00526114	0.0145441	1.83731	-0.687419
sp|P13995|MTDC_HUMAN	MTHFD2	MTDC_HUMAN Bifunctional methylenetetrahydrofolate dehydrogenase/cyclohydrolase, mitochondrial	4277	7	C	15.4392	11.8101	11.0628	20.883	21.8361	18.9688	12.7707	20.5626	0.621063	0.00809351	0.0196632	1.70634	-0.687187
sp|Q96GW9|SYMM_HUMAN	MARS2	SYMM_HUMAN Methionine--tRNA ligase, mitochondrial	5304	1	C	14.9474	11.8874	11.478	20.343	20.2257	21.1184	12.7709	20.5624	0.621083	0.00231884	0.00864921	2.06302	-0.687142
sp|Q9Y305-4|ACOT9_HUMAN	ACOT9	ACOT9_HUMAN Isoform 4 of Acyl-coenzyme A thioesterase 9, mitochondrial	6088	2	C	15.5139	11.7664	11.0392	21.4495	19.4773	20.7537	12.7732	20.5602	0.621258	0.00658347	0.0169554	1.77069	-0.686736
sp|Q14520|HABP2_HUMAN	HABP2	HABP2_HUMAN Hyaluronan-binding protein 2	6470	1	C	16.4361	13.7606	8.12583	16.5822	15.7863	29.309	12.7742	20.5592	0.621337	0.195824	0.247989	0.605567	-0.686551
sp|Q6BDS2|URFB1_HUMAN	UHRF1BP1	URFB1_HUMAN UHRF1-binding protein 1	4429	8	C	12.3426	13.0676	12.9232	20.9056	20.792	19.9689	12.7778	20.5555	0.621624	2.99593e-05	0.00109487	2.96064	-0.685885
sp|Q8TCS8|PNPT1_HUMAN	PNPT1	PNPT1_HUMAN Polyribonucleotide nucleotidyltransferase 1, mitochondrial	2200	20	C	15.39	11.3872	11.562	21.8483	19.6273	20.1851	12.7797	20.5536	0.621777	0.00608486	0.0160355	1.79492	-0.685531
sp|Q6IA86-6|ELP2_HUMAN	ELP2	ELP2_HUMAN Isoform 6 of Elongator complex protein 2	3273	19	C	12.3424	13.0088	12.9947	20.949	20.5077	20.1974	12.782	20.5514	0.621952	1.49765e-05	0.000894203	3.04856	-0.685125
sp|O15344|TRI18_HUMAN	MID1	TRI18_HUMAN E3 ubiquitin-protein ligase Midline-1	1149	15	C	13.0811	12.6875	12.6105	21.2401	20.2933	20.0876	12.793	20.5403	0.622825	3.54981e-05	0.00114647	2.94064	-0.683101
sp|Q5VUB5|F1711_HUMAN	FAM171A1	F1711_HUMAN Protein FAM171A1	4557	1	C	13.0845	12.2754	13.0264	23.5821	14.6523	23.3794	12.7954	20.5379	0.623015	0.058786	0.0911812	1.04009	-0.682662
sp|Q765P7|MTSSL_HUMAN	MTSS1L	MTSSL_HUMAN MTSS1-like protein	2129	2	C	14.5412	10.5183	13.3476	21.8417	20.8044	18.9469	12.8024	20.531	0.623563	0.0061567	0.0162005	1.79047	-0.681393
sp|Q9UNH6-3|SNX7_HUMAN	SNX7	SNX7_HUMAN Isoform 3 of Sorting nexin-7	5093	4	C	12.8005	13.1054	12.5777	20.8101	20.1899	20.5164	12.8279	20.5055	0.625583	5.28142e-06	0.000680176	3.16738	-0.676727
sp|O95865|DDAH2_HUMAN	DDAH2	DDAH2_HUMAN N(G),N(G)-dimethylarginine dimethylaminohydrolase 2	2070	2	C	12.2597	13.9109	12.3231	21.3572	18.296	21.853	12.8312	20.5021	0.625851	0.00343425	0.0110458	1.9568	-0.676109
sp|Q8IWE2|NXP20_HUMAN	FAM114A1	NXP20_HUMAN Protein NOXP20	6709	1	C	13.9102	11.9738	12.6343	22.4796	18.0804	20.9216	12.8394	20.4939	0.626501	0.00555132	0.0150457	1.82259	-0.674611
sp|Q9Y383|LC7L2_HUMAN	LUC7L2	LC7L2_HUMAN Putative RNA-binding protein Luc7-like 2	844	5	C	12.2046	12.6691	13.6619	20.3072	20.3881	20.7691	12.8452	20.4881	0.626958	7.22055e-05	0.00150646	2.82204	-0.673559
sp|Q3MIT2|PUS10_HUMAN	PUS10	PUS10_HUMAN Putative tRNA pseudouridine synthase Pus10	3603	2	C	12.7309	13.5604	12.2447	20.5793	19.2844	21.6003	12.8453	20.488	0.626969	0.000585433	0.00400059	2.39788	-0.673535
sp|Q96G25-2|MED8_HUMAN	MED8	MED8_HUMAN Isoform 2 of Mediator of RNA polymerase II transcription subunit 8	6336	2	C	14.1132	12.8997	11.5294	17.7137	27.8437	15.9002	12.8474	20.4859	0.627136	0.114105	0.156785	0.804694	-0.673149
sp|O95716|RAB3D_HUMAN	RAB3D	RAB3D_HUMAN Ras-related protein Rab-3D	5800	2	C	15.051	13.4929	10.0039	11.7617	33.519	16.1714	12.8493	20.484	0.627282	0.32476	0.38344	0.416302	-0.672814
tr|H7C144|H7C144_HUMAN	ACTN4	H7C144_HUMAN Alpha-actinin-4 (Fragment)	468	1	C	10.6953	13.6527	14.2037	18.9376	24.8439	17.6667	12.8506	20.4827	0.627385	0.0363536	0.0616293	1.21021	-0.672576
sp|Q3V6T2|GRDN_HUMAN	CCDC88A	GRDN_HUMAN Girdin	918	11	C	12.4109	13.1889	12.9791	20.9699	20.4862	19.965	12.8596	20.4737	0.628105	3.35604e-05	0.00112363	2.94938	-0.670922
sp|Q96A26|F162A_HUMAN	FAM162A	F162A_HUMAN Protein FAM162A	4463	5	C	15.7015	10.2441	12.6566	22.8606	16.7209	21.8162	12.8674	20.4659	0.628724	0.0369669	0.0624076	1.20476	-0.669502
sp|Q53H12|AGK_HUMAN	AGK	AGK_HUMAN Acylglycerol kinase, mitochondrial	268	10	C	15.0074	11.5825	12.0262	21.0614	19.5935	20.7291	12.872	20.4613	0.629091	0.00285308	0.00980929	2.00836	-0.66866
sp|Q9NRX4|PHP14_HUMAN	PHPT1	PHP14_HUMAN 14 kDa phosphohistidine phosphatase	1809	5	C	12.735	14.3948	11.4867	22.9157	18.9192	19.5486	12.8722	20.4612	0.629102	0.00717627	0.018033	1.74393	-0.668633
sp|Q6ZT12-4|UBR3_HUMAN	UBR3	UBR3_HUMAN Isoform 4 of E3 ubiquitin-protein ligase UBR3	1306	3	C	13.2698	13.2187	12.1337	19.7008	21.7041	19.9729	12.8741	20.4593	0.629254	0.000480768	0.00360818	2.44271	-0.668287
sp|Q9NRG7|D39U1_HUMAN	SDR39U1	D39U1_HUMAN Epimerase family protein SDR39U1	1702	1	C	16.1893	10.5704	11.8688	21.1646	20.1806	20.0263	12.8762	20.4572	0.629421	0.0119839	0.0263639	1.57899	-0.667903
sp|Q8WVT3|TPC12_HUMAN	TRAPPC12	TPC12_HUMAN Trafficking protein particle complex subunit 12	4356	10	C	12.6801	12.5854	13.3733	21.0152	20.0679	20.2782	12.8796	20.4538	0.629693	3.72665e-05	0.00117498	2.92997	-0.667279
sp|Q9H3H3-3|CK068_HUMAN	C11orf68	CK068_HUMAN Isoform 3 of UPF0696 protein C11orf68	5257	5	C	12.5869	12.8506	13.2041	20.5781	20.9287	19.8516	12.8805	20.4528	0.629769	3.15856e-05	0.0010994	2.95885	-0.667106
sp|Q5T8P6|RBM26_HUMAN	RBM26	RBM26_HUMAN RNA-binding protein 26	1141	31	C	12.8561	13.2352	12.5829	20.6533	20.8473	19.8253	12.8914	20.442	0.630634	3.26219e-05	0.00111717	2.95188	-0.665125
sp|P29353-6|SHC1_HUMAN	SHC1	SHC1_HUMAN Isoform 6 of SHC-transforming protein 1	4389	7	C	12.438	13.0431	13.2137	20.8064	20.2995	20.1993	12.8983	20.4351	0.631183	1.51344e-05	0.000894203	3.04856	-0.66387
sp|Q7Z392|TPC11_HUMAN	TRAPPC11	TPC11_HUMAN Trafficking protein particle complex subunit 11	2282	5	C	12.6761	12.7671	13.2569	21.3815	19.2151	20.7032	12.9	20.4333	0.631325	0.000345594	0.00302599	2.51913	-0.663545
sp|O75323|NIPS2_HUMAN	GBAS	NIPS2_HUMAN Protein NipSnap homolog 2	3508	5	C	16.1271	11.7053	10.8779	19.6149	22.9252	18.7496	12.9034	20.4299	0.631596	0.0219535	0.0414488	1.38249	-0.662927
sp|O94953|KDM4B_HUMAN	KDM4B	KDM4B_HUMAN Lysine-specific demethylase 4B	476	12	C	12.1844	13.2225	13.3042	20.3477	20.9138	20.0275	12.9037	20.4297	0.631616	7.09619e-05	0.00149943	2.82407	-0.662881
sp|Q68DI1|ZN776_HUMAN	ZNF776	ZN776_HUMAN Zinc finger protein 776	3327	1	C	11.5467	14.5699	12.6222	20.03	25.3176	15.9136	12.9129	20.4204	0.632355	0.0585996	0.0909122	1.04138	-0.661194
sp|Q6UXV4|APOOL_HUMAN	APOOL	APOOL_HUMAN Apolipoprotein O-like	6406	1	C	13.845	8.69693	16.2025	21.9546	19.3615	19.9395	12.9148	20.4185	0.632504	0.0331737	0.0572941	1.24189	-0.660853
sp|Q8N371-3|KDM8_HUMAN	KDM8	KDM8_HUMAN Isoform 3 of Lysine-specific demethylase 8	1855	6	C	12.8327	13.5406	12.4002	20.7833	20.061	20.3822	12.9245	20.4088	0.63328	4.46093e-05	0.00127499	2.89449	-0.659085
sp|O75489|NDUS3_HUMAN	NDUFS3	NDUS3_HUMAN NADH dehydrogenase [ubiquinone] iron-sulfur protein 3, mitochondrial	3712	9	C	16.1303	11.7616	10.8823	20.6264	20.8449	19.7545	12.9247	20.4086	0.633298	0.0106776	0.0240853	1.61825	-0.659043
sp|Q93062-3|RBPMS_HUMAN	RBPMS	RBPMS_HUMAN Isoform C of RNA-binding protein with multiple splicing	4894	2	C	14.0358	13.1444	11.5965	19.5797	20.7074	20.9363	12.9256	20.4078	0.633364	0.000826244	0.00485324	2.31397	-0.658893
sp|Q9Y6M9|NDUB9_HUMAN	NDUFB9	NDUB9_HUMAN NADH dehydrogenase [ubiquinone] 1 beta subcomplex subunit 9	5678	2	C	16.6748	10.2858	11.8167	20.2917	20.1838	20.7471	12.9258	20.4075	0.633382	0.0180043	0.0356314	1.44817	-0.658852
sp|Q9P2D0|IBTK_HUMAN	IBTK	IBTK_HUMAN Inhibitor of Bruton tyrosine kinase	5566	3	C	13.3926	11.9851	13.4002	21.0045	20.6968	19.5208	12.926	20.4074	0.633397	0.000330161	0.00295299	2.52974	-0.658818
sp|Q6FIF0|ZFAN6_HUMAN	ZFAND6	ZFAN6_HUMAN AN1-type zinc finger protein 6	822	7	C	12.4634	13.5991	12.7408	21.4219	18.3535	21.4214	12.9344	20.3989	0.634074	0.00228578	0.00856223	2.06741	-0.657277
sp|O75414|NDK6_HUMAN	NME6	NDK6_HUMAN Nucleoside diphosphate kinase 6	4678	1	C	14.8103	13.0762	10.9289	21.0596	17.2678	22.8572	12.9385	20.3949	0.634398	0.0201153	0.0387434	1.4118	-0.656539
sp|Q9NZ45|CISD1_HUMAN	CISD1	CISD1_HUMAN CDGSH iron-sulfur domain-containing protein 1	2230	3	C	17.1996	11.5083	10.1123	21.4307	18.3112	21.4379	12.9401	20.3933	0.634526	0.0362362	0.0615123	1.21104	-0.656248
sp|P31040|DHSA_HUMAN	SDHA	DHSA_HUMAN Succinate dehydrogenase [ubiquinone] flavoprotein subunit, mitochondrial	205	18	C	15.5022	11.7475	11.5775	21.7077	18.702	20.7631	12.9424	20.3909	0.634713	0.00877443	0.0208211	1.6815	-0.655823
sp|P30044|PRDX5_HUMAN	PRDX5	PRDX5_HUMAN Peroxiredoxin-5, mitochondrial	5269	13	C	13.7802	12.4186	12.646	21.3163	19.707	20.132	12.9483	20.3851	0.635183	0.000312817	0.0028453	2.54587	-0.654756
sp|P56377|AP1S2_HUMAN	AP1S2	AP1S2_HUMAN AP-1 complex subunit sigma-2	1635	2	C	14.2829	12.1876	12.4206	19.8955	20.4432	20.77	12.9637	20.3696	0.636425	0.000478298	0.00360059	2.44363	-0.651938
sp|Q9BQP7|MGME1_HUMAN	MGME1	MGME1_HUMAN Mitochondrial genome maintenance exonuclease 1	5618	5	C	15.6008	11.4178	11.8781	21.5738	18.9823	20.5471	12.9656	20.3677	0.636574	0.00828994	0.0199885	1.69922	-0.6516
sp|O43772|MCAT_HUMAN	SLC25A20	MCAT_HUMAN Mitochondrial carnitine/acylcarnitine carrier protein	4788	4	C	14.9494	11.8863	12.0653	20.7004	20.2267	20.172	12.967	20.3664	0.636687	0.00182419	0.00745692	2.12744	-0.651344
sp|O60664|PLIN3_HUMAN	PLIN3	PLIN3_HUMAN Perilipin-3	3831	17	C	12.9527	12.9003	13.0534	20.8958	20.2072	19.9906	12.9688	20.3645	0.636833	1.16248e-05	0.000825593	3.08323	-0.651014
sp|Q5T0F9|C2D1B_HUMAN	CC2D1B	C2D1B_HUMAN Coiled-coil and C2 domain-containing protein 1B	936	15	C	12.3205	13.0105	13.5759	20.4152	20.2478	20.4301	12.969	20.3644	0.636846	3.60597e-05	0.00115244	2.93838	-0.650983
sp|Q8IWT0|ARCH_HUMAN	ZBTB8OS	ARCH_HUMAN Protein archease	5264	2	C	13.3796	12.9256	12.6036	21.1499	19.8309	20.1104	12.9696	20.3637	0.636897	8.76747e-05	0.00166157	2.77948	-0.650868
sp|P04179|SODM_HUMAN	SOD2	SODM_HUMAN Superoxide dismutase [Mn], mitochondrial	5371	6	C	15.542	12.2321	11.1359	21.3144	18.8999	20.8758	12.97	20.3634	0.636928	0.00822366	0.0198764	1.70166	-0.650798
sp|P50213|IDH3A_HUMAN	IDH3A	IDH3A_HUMAN Isocitrate dehydrogenase [NAD] subunit alpha, mitochondrial	2396	10	C	15.6638	11.7613	11.4994	21.5644	19.276	20.2351	12.9748	20.3585	0.637318	0.00793759	0.0193984	1.71223	-0.649915
sp|O75592|MYCB2_HUMAN	MYCBP2	MYCB2_HUMAN Probable E3 ubiquitin-protein ligase MYCBP2	485	20	C	12.4245	12.7051	13.8016	20.0506	21.3777	19.6404	12.9771	20.3562	0.637498	0.000390489	0.0032291	2.49092	-0.649506
sp|P36969|GPX4_HUMAN	GPX4	GPX4_HUMAN Phospholipid hydroperoxide glutathione peroxidase, mitochondrial	3834	11	C	16.492	12.0878	10.3565	19.9151	19.0031	22.1456	12.9788	20.3546	0.637633	0.022836	0.0427686	1.36888	-0.649202
sp|O75884|RBBP9_HUMAN	RBBP9	RBBP9_HUMAN Putative hydrolase RBBP9	2652	7	C	12.7007	13.6439	12.6115	21.5411	19.9437	19.5591	12.9854	20.348	0.638165	0.000439069	0.00340035	2.46848	-0.647998
sp|Q16891-2|IMMT_HUMAN	IMMT	IMMT_HUMAN Isoform 2 of Mitochondrial inner membrane protein	1562	29	C	16.1226	11.2286	11.635	21.519	18.9584	20.5363	12.9954	20.3379	0.638975	0.0133834	0.0286887	1.54229	-0.64617
sp|Q9NUJ1|ABHDA_HUMAN	ABHD10	ABHDA_HUMAN Mycophenolic acid acyl-glucuronide esterase, mitochondrial	1827	8	C	15.919	11.6446	11.446	20.5221	21.0175	19.451	13.0032	20.3302	0.6396	0.00872881	0.0207474	1.68304	-0.644758
sp|P21912|DHSB_HUMAN	SDHB	DHSB_HUMAN Succinate dehydrogenase [ubiquinone] iron-sulfur subunit, mitochondrial	1338	17	C	16.1204	11.6002	11.3504	20.7741	20.3979	19.7571	13.0237	20.3097	0.641254	0.00990624	0.0228731	1.64067	-0.641033
sp|O75145|LIPA3_HUMAN	PPFIA3	LIPA3_HUMAN Liprin-alpha-3	1105	5	C	14.0456	12.3791	12.6599	22.5741	18.4132	19.9281	13.0282	20.3051	0.641621	0.00529031	0.014581	1.83621	-0.640207
sp|Q96B70|LENG9_HUMAN	LENG9	LENG9_HUMAN Leukocyte receptor cluster member 9	5558	2	C	12.7708	14.0219	12.293	14.6656	31.5665	14.6823	13.0286	20.3048	0.64165	0.267576	0.32392	0.489562	-0.640142
sp|Q8NDI1-2|EHBP1_HUMAN	EHBP1	EHBP1_HUMAN Isoform 2 of EH domain-binding protein 1	1571	13	C	12.7496	12.9016	13.4501	21.1133	19.4209	20.3645	13.0338	20.2996	0.642071	0.000168744	0.00213773	2.67005	-0.639195
sp|Q9H977|WDR54_HUMAN	WDR54	WDR54_HUMAN WD repeat-containing protein 54	1601	4	C	12.5987	13.4283	13.077	20.7582	19.4925	20.6452	13.0347	20.2986	0.642145	0.000102679	0.0017507	2.75679	-0.639029
sp|Q9BTY7|F203A_HUMAN	FAM203A	F203A_HUMAN Protein FAM203A	762	11	C	12.6511	13.4291	13.0256	20.6522	19.0906	21.1512	13.0353	20.298	0.642195	0.00038772	0.00322229	2.49184	-0.638917
sp|Q13510-2|ASAH1_HUMAN	ASAH1	ASAH1_HUMAN Isoform 2 of Acid ceramidase	3568	10	C	13.8847	12.9892	12.2328	20.2394	19.768	20.8859	13.0356	20.2978	0.642217	0.000229362	0.00248865	2.60404	-0.638868
sp|Q9UGM6|SYWM_HUMAN	WARS2	SYWM_HUMAN Tryptophan--tRNA ligase, mitochondrial	4744	3	C	15.6157	11.8787	11.6193	21.9098	18.685	20.2914	13.0379	20.2954	0.642407	0.0103419	0.0235625	1.62778	-0.638441
sp|Q14571|ITPR2_HUMAN	ITPR2	ITPR2_HUMAN Inositol 1,4,5-trisphosphate receptor type 2	687	12	C	13.2262	13.8158	12.0728	18.1722	24.5914	18.1216	13.0383	20.2951	0.642435	0.0303274	0.0532668	1.27354	-0.638377
sp|Q96CU9|FXRD1_HUMAN	FOXRED1	FXRD1_HUMAN FAD-dependent oxidoreductase domain-containing protein 1	4640	1	C	15.5117	9.06461	14.5544	18.9998	21.3243	20.5452	13.0436	20.2898	0.642864	0.0268907	0.0485289	1.314	-0.637413
sp|O77932|DXO_HUMAN	DXO	DXO_HUMAN Decapping and exoribonuclease protein	4846	3	C	13.4293	13.1711	12.5342	21.4782	18.1739	21.2133	13.0449	20.2885	0.64297	0.00268827	0.00948536	2.02295	-0.637178
sp|P55212|CASP6_HUMAN	CASP6	CASP6_HUMAN Caspase-6	920	8	C	13.277	12.4103	13.4498	20.1107	21.0635	19.6887	13.0457	20.2876	0.643037	0.000152318	0.00207548	2.68288	-0.637026
sp|P16383|GCFC2_HUMAN	GCFC2	GCFC2_HUMAN GC-rich sequence DNA-binding factor 2	2903	15	C	12.4117	13.2606	13.4726	21.0987	19.5998	20.1565	13.0483	20.285	0.643249	0.000185171	0.00222553	2.65257	-0.636551
sp|P54886|P5CS_HUMAN	ALDH18A1	P5CS_HUMAN Delta-1-pyrroline-5-carboxylate synthase	986	32	C	15.544	12.7237	10.9099	21.481	20.1894	19.1519	13.0592	20.2741	0.644132	0.0087304	0.0207474	1.68304	-0.634571
sp|P24864|CCNE1_HUMAN	CCNE1	CCNE1_HUMAN G1/S-specific cyclin-E1	4467	3	C	12.3566	13.9713	12.858	20.3253	20.5104	19.9784	13.062	20.2714	0.644356	0.000136582	0.00203887	2.69061	-0.634071
sp|O75947|ATP5H_HUMAN	ATP5H	ATP5H_HUMAN ATP synthase subunit d, mitochondrial	1448	8	C	16.7227	11.1505	11.3351	21.012	20.2879	19.4918	13.0694	20.2639	0.644961	0.0186491	0.0366466	1.43597	-0.632715
sp|Q86Y79|PTH_HUMAN	PTRH1	PTH_HUMAN Probable peptidyl-tRNA hydrolase	2771	2	C	12.6614	13.4034	13.1443	21.4824	18.5221	20.7864	13.0697	20.2636	0.644983	0.0014421	0.00654157	2.18432	-0.632667
sp|Q9UKV8|AGO2_HUMAN	AGO2	AGO2_HUMAN Protein argonaute-2	1600	15	C	12.9994	13.7464	12.4905	20.6694	19.9455	20.1488	13.0788	20.2546	0.645719	7.12332e-05	0.00149943	2.82407	-0.631021
sp|Q9H0R6|GATA_HUMAN	QRSL1	GATA_HUMAN Glutamyl-tRNA(Gln) amidotransferase subunit A, mitochondrial	120	2	C	14.5496	11.3687	13.3266	21.3581	18.6971	20.7	13.0816	20.2517	0.645951	0.00423986	0.0126961	1.89633	-0.630503
sp|Q9BXW6|OSBL1_HUMAN	OSBPL1A	OSBL1_HUMAN Oxysterol-binding protein-related protein 1	2708	8	C	13.1774	12.9289	13.1526	20.9561	19.863	19.922	13.0863	20.247	0.646332	3.92233e-05	0.00119759	2.92169	-0.629653
sp|P05091|ALDH2_HUMAN	ALDH2	ALDH2_HUMAN Aldehyde dehydrogenase, mitochondrial	218	11	C	16.0596	11.5511	11.6739	21.5613	18.7148	20.4392	13.0949	20.2384	0.64703	0.0136245	0.0290459	1.53691	-0.628096
sp|P07738|PMGE_HUMAN	BPGM	PMGE_HUMAN Bisphosphoglycerate mutase	2939	5	C	13.0054	13.378	12.9112	21.6375	18.3689	20.6989	13.0982	20.2351	0.647301	0.00190417	0.00760262	2.11904	-0.627491
sp|Q6P597-3|KLC3_HUMAN	KLC3	KLC3_HUMAN Isoform 3 of Kinesin light chain 3	932	8	C	13.5635	13.6312	12.101	22.1137	17.6266	20.9641	13.0986	20.2348	0.647329	0.00764019	0.0188816	1.72396	-0.62743
sp|Q32P44|EMAL3_HUMAN	EML3	EMAL3_HUMAN Echinoderm microtubule-associated protein-like 3	1588	2	C	12.7646	13.5277	13.0316	22.0057	19.4676	19.2027	13.108	20.2253	0.648096	0.00150987	0.00673409	2.17172	-0.62572
sp|O75531|BAF_HUMAN	BANF1	BAF_HUMAN Barrier-to-autointegration factor	3552	6	C	9.59514	13.1169	16.6124	21.4895	17.8082	21.3779	13.1081	20.2252	0.64811	0.0392812	0.0655402	1.18349	-0.62569
sp|Q96GY0|ZC21A_HUMAN	ZC2HC1A	ZC21A_HUMAN Zinc finger C2HC domain-containing protein 1A	5457	5	C	13.3587	13.2586	12.7149	20.4737	19.1366	21.0576	13.1107	20.2226	0.64832	0.000295249	0.00277297	2.55706	-0.625222
sp|Q5T440|CAF17_HUMAN	IBA57	CAF17_HUMAN Putative transferase CAF17, mitochondrial	6109	2	C	16.1907	11.3588	11.8017	20.5766	20.032	20.0403	13.1171	20.2163	0.648836	0.0102419	0.0234105	1.63059	-0.624074
sp|P40855|PEX19_HUMAN	PEX19	PEX19_HUMAN Peroxisomal biogenesis factor 19	1896	14	C	13.0703	13.4807	12.8081	20.8322	20.9364	18.8723	13.1197	20.2136	0.649052	0.000531632	0.0038103	2.41904	-0.623594
sp|Q8N3Z3|GTPB8_HUMAN	GTPBP8	GTPB8_HUMAN GTP-binding protein 8	775	1	C	14.753	12.4574	12.1488	17.6493	21.8567	21.1348	13.1197	20.2136	0.649055	0.00991382	0.0228731	1.64067	-0.623588
sp|P67936|TPM4_HUMAN	TPM4	TPM4_HUMAN Tropomyosin alpha-4 chain	929	17	C	13.8913	12.7933	12.6748	20.442	21.4542	18.7443	13.1198	20.2135	0.649061	0.00128803	0.00613976	2.21185	-0.623573
sp|Q96ER9|CCD51_HUMAN	CCDC51	CCD51_HUMAN Coiled-coil domain-containing protein 51	2026	6	C	16.4249	10.9067	12.039	20.6301	19.7009	20.2985	13.1235	20.2098	0.649364	0.0141765	0.0299145	1.52412	-0.622901
sp|Q9BT73|PSMG3_HUMAN	PSMG3	PSMG3_HUMAN Proteasome assembly chaperone 3	2966	4	C	12.575	13.7106	13.1001	23.0487	16.2546	21.3109	13.1286	20.2047	0.649777	0.0265764	0.0481098	1.31777	-0.621984
tr|H0Y4M8|H0Y4M8_HUMAN	ZNF185	H0Y4M8_HUMAN Zinc finger protein 185 (Fragment)	5880	2	C	13.1506	12.2948	13.9497	20.0993	20.7472	19.7584	13.1317	20.2016	0.650032	0.000224933	0.00245592	2.60979	-0.621418
sp|Q32NB8|PGPS1_HUMAN	PGS1	PGPS1_HUMAN CDP-diacylglycerol--glycerol-3-phosphate 3-phosphatidyltransferase, mitochondrial	5617	1	C	12.3694	15.634	11.3921	21.2255	17.8507	21.5283	13.1318	20.2015	0.650042	0.0153647	0.0317267	1.49858	-0.621394
sp|P55084|ECHB_HUMAN	HADHB	ECHB_HUMAN Trifunctional enzyme subunit beta, mitochondrial	2207	19	C	15.7378	12.0753	11.5868	21.493	18.2771	20.8301	13.1333	20.2001	0.650161	0.0124544	0.0271273	1.56659	-0.621131
sp|Q53T59|H1BP3_HUMAN	HS1BP3	H1BP3_HUMAN HCLS1-binding protein 3	2922	3	C	12.9588	13.1839	13.2596	21.5861	20.5169	18.4947	13.1341	20.1992	0.650228	0.00148916	0.00668172	2.17511	-0.620983
sp|Q8NFZ8|CADM4_HUMAN	CADM4	CADM4_HUMAN Cell adhesion molecule 4	4627	1	C	14.0677	12.9556	12.3988	20.6452	18.6227	21.3099	13.1407	20.1926	0.650768	0.00172556	0.00725641	2.13928	-0.619785
sp|Q9UIY3|RWD2A_HUMAN	RWDD2A	RWD2A_HUMAN RWD domain-containing protein 2A	5647	2	C	12.8381	11.8548	14.7433	19.765	21.6022	19.1966	13.1454	20.1879	0.651151	0.00322649	0.0106056	1.97446	-0.618935
sp|O94964-2|SOGA1_HUMAN	SOGA1	SOGA1_HUMAN Isoform 2 of Protein SOGA1	656	4	C	13.3601	12.7509	13.3281	19.9825	20.7898	19.7885	13.1464	20.1869	0.651231	4.25475e-05	0.00124129	2.90613	-0.618758
sp|Q7Z6K5-2|ARPIN_HUMAN	ARPIN	ARPIN_HUMAN Isoform C15orf38-AP3S2 of Arpin	5533	11	C	13.3767	13.6133	12.4647	20.661	19.9545	19.9299	13.1516	20.1818	0.651655	7.77462e-05	0.00155557	2.80811	-0.61782
sp|Q9H4A4|AMPB_HUMAN	RNPEP	AMPB_HUMAN Aminopeptidase B	947	30	C	13.3402	13.3652	12.7715	19.7747	22.47	18.2784	13.159	20.1744	0.652262	0.00483341	0.0138314	1.85913	-0.616477
sp|Q5BKX5|CS054_HUMAN	C19orf54	CS054_HUMAN UPF0692 protein C19orf54	1421	2	C	12.6134	13.0515	13.8149	21.0605	19.0084	20.4514	13.1599	20.1734	0.65234	0.000565526	0.00394466	2.40399	-0.616304
sp|Q8IWQ3-5|BRSK2_HUMAN	BRSK2	BRSK2_HUMAN Isoform 5 of Serine/threonine-protein kinase BRSK2	6042	1	C	14.0143	13.0825	12.399	20.0256	21.8179	18.6607	13.1653	20.1681	0.652778	0.00241892	0.00889044	2.05108	-0.615336
sp|O75616|ERAL1_HUMAN	ERAL1	ERAL1_HUMAN GTPase Era, mitochondrial	4126	4	C	15.3173	11.9631	12.2239	21.4792	18.6448	20.3717	13.1681	20.1652	0.65301	0.00670937	0.0171853	1.76484	-0.614823
sp|P18859-2|ATP5J_HUMAN	ATP5J	ATP5J_HUMAN Isoform 2 of ATP synthase-coupling factor 6, mitochondrial	4758	2	C	10.7667	14.0666	14.6893	23.4871	15.7278	21.2625	13.1742	20.1591	0.65351	0.055342	0.0866228	1.06237	-0.613718
sp|Q6ZS17-4|FA65A_HUMAN	FAM65A	FA65A_HUMAN Isoform 4 of Protein FAM65A	5200	4	C	12.8495	13.196	13.4796	21.0638	19.4508	19.9604	13.175	20.1583	0.653578	0.000164411	0.00211907	2.67385	-0.61357
sp|O43837|IDH3B_HUMAN	IDH3B	IDH3B_HUMAN Isocitrate dehydrogenase [NAD] subunit beta, mitochondrial	4051	8	C	16.1209	11.504	11.9016	20.0515	19.8962	20.5259	13.1755	20.1579	0.653616	0.0093883	0.0219591	1.65838	-0.613485
sp|Q9BTY2|FUCO2_HUMAN	FUCA2	FUCO2_HUMAN Plasma alpha-L-fucosidase	1687	8	C	12.3536	13.6339	13.5555	20.1242	20.1098	20.2231	13.181	20.1524	0.654067	7.41955e-05	0.00153432	2.81408	-0.612489
sp|Q6AWC2-6|WWC2_HUMAN	WWC2	WWC2_HUMAN Isoform 6 of Protein WWC2	5845	1	C	13.1189	12.0656	14.3644	19.9715	19.6243	20.8554	13.183	20.1504	0.654229	0.000781045	0.00472298	2.32578	-0.612133
sp|Q15386|UBE3C_HUMAN	UBE3C	UBE3C_HUMAN Ubiquitin-protein ligase E3C	3486	24	C	12.8379	12.9616	13.754	20.625	19.7529	20.0686	13.1845	20.1488	0.654356	5.42713e-05	0.00136279	2.86557	-0.611853
sp|Q8N122|RPTOR_HUMAN	RPTOR	RPTOR_HUMAN Regulatory-associated protein of mTOR	1875	14	C	13.5768	13.0705	12.9265	20.2293	18.3009	21.8959	13.1913	20.142	0.654912	0.0027705	0.00969008	2.01367	-0.610626
sp|Q9UII4|HERC5_HUMAN	HERC5	HERC5_HUMAN E3 ISG15--protein ligase HERC5	3040	13	C	12.6481	13.6697	13.2677	20.5844	21.2942	18.5359	13.1952	20.1382	0.655232	0.00138768	0.0063728	2.19567	-0.609923
sp|Q6UX04|CWC27_HUMAN	CWC27	CWC27_HUMAN Peptidyl-prolyl cis-trans isomerase CWC27 homolog	4489	4	C	13.7228	14.3866	11.479	18.5441	26.4887	15.3789	13.1961	20.1372	0.65531	0.112242	0.154631	0.810705	-0.60975
sp|Q9P107|GMIP_HUMAN	GMIP	GMIP_HUMAN GEM-interacting protein	3711	2	C	11.2127	15.0766	13.3101	20.742	19.1315	20.5271	13.1998	20.1335	0.655613	0.00481068	0.0137944	1.8603	-0.609084
sp|O95425|SVIL_HUMAN	SVIL	SVIL_HUMAN Supervillin	2630	16	C	13.1108	13.8967	12.6023	19.8434	18.9731	21.5737	13.2033	20.1301	0.655898	0.00124506	0.00600797	2.22127	-0.608457
sp|O75525|KHDR3_HUMAN	KHDRBS3	KHDR3_HUMAN KH domain-containing, RNA-binding, signal transduction-associated protein 3	3584	12	C	13.174	13.1481	13.299	20.4259	19.6175	20.3355	13.207	20.1263	0.656208	1.184e-05	0.000832473	3.07963	-0.607776
sp|P32322|P5CR1_HUMAN	PYCR1	P5CR1_HUMAN Pyrroline-5-carboxylate reductase 1, mitochondrial	3318	5	C	16.4343	12.3059	10.8965	21.5781	17.8565	20.9286	13.2122	20.1211	0.656637	0.0267521	0.048378	1.31535	-0.606832
sp|Q16836-2|HCDH_HUMAN	HADH	HCDH_HUMAN Isoform 2 of Hydroxyacyl-coenzyme A dehydrogenase, mitochondrial	1336	10	C	15.535	12.3604	11.7546	21.5865	19.1923	19.5712	13.2167	20.1167	0.657001	0.00764347	0.0188831	1.72393	-0.606033
sp|O60830|TI17B_HUMAN	TIMM17B	TI17B_HUMAN Mitochondrial import inner membrane translocase subunit Tim17-B	3796	2	C	16.0813	11.6155	11.9534	20.9473	19.8621	19.5404	13.2167	20.1166	0.657006	0.00997051	0.0229394	1.63942	-0.606021
sp|Q5XUX1|FBXW9_HUMAN	FBXW9	FBXW9_HUMAN F-box/WD repeat-containing protein 9	6210	1	C	13.387	13.0749	13.1955	21.346	19.0294	19.9672	13.2191	20.1142	0.657204	0.00052919	0.00380443	2.41971	-0.605587
sp|P41229|KDM5C_HUMAN	KDM5C	KDM5C_HUMAN Lysine-specific demethylase 5C	847	15	C	13.0187	12.9886	13.6642	20.5606	19.7498	20.0181	13.2238	20.1095	0.657591	2.92325e-05	0.00108422	2.96488	-0.604737
sp|O00308|WWP2_HUMAN	WWP2	WWP2_HUMAN NEDD4-like E3 ubiquitin-protein ligase WWP2	4101	3	C	12.7897	13.0202	13.8622	20.1049	19.8028	20.4201	13.224	20.1093	0.657609	4.98726e-05	0.00133329	2.87508	-0.604698
sp|Q99719|SEPT5_HUMAN	SEPT5	SEPT5_HUMAN Septin-5	1520	2	C	14.0194	13.8728	11.81	22.4732	19.4578	18.3668	13.2341	20.0993	0.658435	0.00843616	0.0202681	1.69319	-0.602886
sp|Q96AQ8|MCUR1_HUMAN	MCUR1	MCUR1_HUMAN Mitochondrial calcium uniporter regulator 1	5980	1	C	17.0977	10.1121	12.4939	18.617	19.927	21.7523	13.2346	20.0988	0.658477	0.0376394	0.0632511	1.19893	-0.602796
sp|O95900|TRUB2_HUMAN	TRUB2	TRUB2_HUMAN Probable tRNA pseudouridine synthase 2	2174	1	C	12.5674	12.9971	14.1476	19.4002	24.3533	16.5344	13.2374	20.096	0.658708	0.0423426	0.0695612	1.15763	-0.60229
sp|P04217|A1BG_HUMAN	A1BG	A1BG_HUMAN Alpha-1B-glycoprotein	6082	2	C	17.5829	13.4637	8.66997	20.0583	17.0352	23.19	13.2389	20.0945	0.65883	0.0935775	0.13316	0.875626	-0.602022
sp|Q9NR19-2|ACSA_HUMAN	ACSS2	ACSA_HUMAN Isoform 2 of Acetyl-coenzyme A synthetase, cytoplasmic	4621	3	C	13.3289	12.767	13.6215	19.8531	19.719	20.7106	13.2391	20.0942	0.658852	6.74495e-05	0.00149131	2.82643	-0.601973
sp|Q9NRN7|ADPPT_HUMAN	AASDHPPT	ADPPT_HUMAN L-aminoadipate-semialdehyde dehydrogenase-phosphopantetheinyl transferase	1123	16	C	13.2148	13.1118	13.4136	16.9462	25.8508	17.4628	13.2467	20.0866	0.659481	0.0769099	0.113225	0.946059	-0.600597
sp|O95167|NDUA3_HUMAN	NDUFA3	NDUA3_HUMAN NADH dehydrogenase [ubiquinone] 1 alpha subcomplex subunit 3	3598	1	C	16.0524	11.3402	12.3702	20.9769	19.7687	19.4916	13.2543	20.0791	0.660104	0.0104485	0.0237131	1.62501	-0.599235
sp|Q9P265|DIP2B_HUMAN	DIP2B	DIP2B_HUMAN Disco-interacting protein 2 homolog B	1697	29	C	12.8906	13.0809	13.799	19.9861	18.841	21.4025	13.2568	20.0765	0.660315	0.000993891	0.00535893	2.27092	-0.598774
sp|Q9H2H8|PPIL3_HUMAN	PPIL3	PPIL3_HUMAN Peptidyl-prolyl cis-trans isomerase-like 3	3897	10	C	12.9201	13.4957	13.37	21.3116	19.0288	19.8738	13.2619	20.0714	0.660738	0.00058777	0.00400059	2.39788	-0.59785
sp|P26440|IVD_HUMAN	IVD	IVD_HUMAN Isovaleryl-CoA dehydrogenase, mitochondrial	5466	2	C	15.7046	11.3911	12.6944	20.9187	18.9995	20.2916	13.2634	20.0699	0.660858	0.00819936	0.0198382	1.7025	-0.597589
sp|Q96C23|GALM_HUMAN	GALM	GALM_HUMAN Aldose 1-epimerase	2921	5	C	13.2399	13.3835	13.1731	20.8258	19.5962	19.7815	13.2655	20.0678	0.661033	6.19918e-05	0.00143866	2.84204	-0.597206
sp|Q9NVH1|DJC11_HUMAN	DNAJC11	DJC11_HUMAN DnaJ homolog subfamily C member 11	1372	5	C	14.3416	13.1856	12.2778	21.7322	16.5449	21.9179	13.2683	20.065	0.661268	0.0216692	0.040978	1.38745	-0.596694
sp|Q92609-2|TBCD5_HUMAN	TBC1D5	TBCD5_HUMAN Isoform 2 of TBC1 domain family member 5	4866	4	C	13.7284	11.7723	14.3136	20.8704	18.0271	21.2882	13.2714	20.0619	0.661524	0.0060773	0.0160289	1.7951	-0.596134
sp|Q5T160|SYRM_HUMAN	RARS2	SYRM_HUMAN Probable arginine--tRNA ligase, mitochondrial	5894	1	C	14.2711	11.1841	14.3733	19.7242	21.3124	19.1348	13.2762	20.0571	0.661917	0.00531472	0.0146368	1.83455	-0.595277
sp|Q9H857|NT5D2_HUMAN	NT5DC2	NT5D2_HUMAN 5'-nucleotidase domain-containing protein 2	3868	6	C	15.5767	11.1602	13.1057	20.7675	19.9806	19.4094	13.2809	20.0525	0.662305	0.00716037	0.0180107	1.74447	-0.594433
sp|Q86VW0|SESD1_HUMAN	SESTD1	SESD1_HUMAN SEC14 domain and spectrin repeat-containing protein 1	5562	5	C	12.8939	13.1034	13.8645	20.5956	19.8306	19.7119	13.2873	20.046	0.662838	7.51872e-05	0.00154574	2.81086	-0.593272
sp|A8MW92-2|P20L1_HUMAN	PHF20L1	P20L1_HUMAN Isoform 2 of PHD finger protein 20-like protein 1	1357	3	C	13.2052	13.6708	12.995	19.9397	21.5356	18.6536	13.2903	20.043	0.663092	0.00140348	0.00643279	2.1916	-0.592719
sp|Q9UIS9-9|MBD1_HUMAN	MBD1	MBD1_HUMAN Isoform 9 of Methyl-CpG-binding domain protein 1	6379	1	C	14.1647	14.9597	10.7576	12.6745	33.9267	13.5168	13.294	20.0393	0.663395	0.393857	0.452633	0.344254	-0.592059
sp|Q16595|FRDA_HUMAN	FXN	FRDA_HUMAN Frataxin, mitochondrial	5985	2	C	14.967	12.2125	12.7049	19.9898	20.0159	20.11	13.2948	20.0386	0.663461	0.00135954	0.00630121	2.20058	-0.591917
sp|P10515|ODP2_HUMAN	DLAT	ODP2_HUMAN Dihydrolipoyllysine-residue acetyltransferase component of pyruvate dehydrogenase complex, mitochondrial	2613	10	C	15.6458	12.2139	12.0293	21.1561	19.1986	19.7561	13.2963	20.0369	0.663591	0.00680605	0.017357	1.76052	-0.591633
sp|Q8TF01|PNISR_HUMAN	PNISR	PNISR_HUMAN Arginine/serine-rich protein PNISR	2776	10	C	13.3023	13.8141	12.7772	19.0937	21.9974	19.0153	13.2979	20.0355	0.663716	0.00278093	0.0097036	2.01307	-0.591361
sp|P55211|CASP9_HUMAN	CASP9	CASP9_HUMAN Caspase-9	5932	1	C	12.2538	14.3538	13.3026	22.0916	16.9426	21.0555	13.3034	20.0299	0.664177	0.0162436	0.0330753	1.4805	-0.59036
sp|Q7KZN9|COX15_HUMAN	COX15	COX15_HUMAN Cytochrome c oxidase assembly protein COX15 homolog	5613	3	C	16.187	11.892	11.842	21.9193	16.7525	21.4072	13.307	20.0263	0.664475	0.037115	0.0625794	1.20357	-0.589713
sp|Q7Z4G4|TRM11_HUMAN	TRMT11	TRM11_HUMAN tRNA (guanine(10)-N2)-methyltransferase homolog	5614	4	C	12.9973	12.9337	13.9924	20.8854	19.64	19.5511	13.3078	20.0255	0.664543	0.000258834	0.00260725	2.58382	-0.589566
sp|Q02750|MP2K1_HUMAN	MAP2K1	MP2K1_HUMAN Dual specificity mitogen-activated protein kinase kinase 1	4294	9	C	13.3549	13.3554	13.2169	20.6592	20.3004	19.1131	13.3091	20.0242	0.664648	0.000138771	0.00204001	2.69037	-0.589338
sp|Q7L8W6|DPH6_HUMAN	DPH6	DPH6_HUMAN Diphthine--ammonia ligase	4728	4	C	12.1267	13.7056	14.1013	21.2794	19.363	19.4239	13.3112	20.0221	0.664825	0.00152958	0.00678944	2.16817	-0.588953
sp|O75382|TRIM3_HUMAN	TRIM3	TRIM3_HUMAN Tripartite motif-containing protein 3	4864	1	C	13.0602	13.8929	12.9993	20.444	19.9183	19.6852	13.3175	20.0158	0.665347	5.20412e-05	0.00133961	2.87302	-0.587822
sp|O76074|PDE5A_HUMAN	PDE5A	PDE5A_HUMAN cGMP-specific 3',5'-cyclic phosphodiesterase	5625	1	C	13.6572	12.9819	13.3421	19.5802	20.2752	20.1634	13.3271	20.0063	0.666145	2.12489e-05	0.00103751	2.98401	-0.586093
sp|Q99426|TBCB_HUMAN	TBCB	TBCB_HUMAN Tubulin-folding cofactor B	2473	13	C	13.2179	14.7193	12.0535	21.8335	18.9178	19.258	13.3302	20.0031	0.666408	0.00513764	0.0143348	1.84361	-0.585522
sp|Q2M2I8|AAK1_HUMAN	AAK1	AAK1_HUMAN AP2-associated protein kinase 1	1475	8	C	12.9151	13.5634	13.5176	21.2729	18.3045	20.4264	13.332	20.0013	0.666559	0.00182385	0.00745692	2.12744	-0.585195
sp|Q96CM3|RUSD4_HUMAN	RPUSD4	RUSD4_HUMAN RNA pseudouridylate synthase domain-containing protein 4	6398	1	C	16.2709	12.5238	11.2773	19.8816	22.4372	17.6092	13.3573	19.976	0.668669	0.0319462	0.0555013	1.2557	-0.580636
sp|P40939|ECHA_HUMAN	HADHA	ECHA_HUMAN Trifunctional enzyme subunit alpha, mitochondrial	2153	18	C	16.5103	11.5241	12.0523	20.9208	18.848	20.1444	13.3622	19.9711	0.66908	0.0174892	0.0349435	1.45663	-0.57975
sp|P24539|AT5F1_HUMAN	ATP5F1	AT5F1_HUMAN ATP synthase F(0) complex subunit B1, mitochondrial	4938	5	C	16.1171	12.339	11.6389	22.0097	16.8804	21.0149	13.365	19.9683	0.66931	0.0345878	0.0593139	1.22684	-0.579254
sp|Q96B36-3|AKTS1_HUMAN	AKT1S1	AKTS1_HUMAN Isoform 3 of Proline-rich AKT1 substrate 1	3285	3	C	12.8708	13.59	13.6374	16.8191	27.2416	15.8411	13.3661	19.9673	0.669399	0.145336	0.192115	0.716439	-0.579062
sp|Q9Y2R0|COA3_HUMAN	COA3	COA3_HUMAN Cytochrome c oxidase assembly protein 3 homolog, mitochondrial	5197	4	C	16.1934	12.1738	11.7326	21.4316	18.1177	20.351	13.3666	19.9668	0.669442	0.01858	0.0365313	1.43733	-0.578968
sp|Q6NSJ2|PHLB3_HUMAN	PHLDB3	PHLB3_HUMAN Pleckstrin homology-like domain family B member 3	2514	2	C	14.175	13.3493	12.5847	21.1396	19.6925	19.0588	13.3697	19.9636	0.669701	0.00101166	0.0054157	2.26635	-0.578411
sp|Q5TBK1|N42L1_HUMAN	N4BP2L1	N42L1_HUMAN NEDD4-binding protein 2-like 1	5415	1	C	14.4847	14.62	11.0125	17.0016	25.4636	17.4176	13.3724	19.9609	0.669929	0.0927706	0.132199	0.878772	-0.577921
sp|Q96RY7|IF140_HUMAN	IFT140	IF140_HUMAN Intraflagellar transport protein 140 homolog	1876	5	C	13.347	14.4163	12.3549	19.6958	22.5281	17.6579	13.3727	19.9606	0.669956	0.0126563	0.0274734	1.56109	-0.577861
sp|Q08AE8|SPIR1_HUMAN	SPIRE1	SPIR1_HUMAN Protein spire homolog 1	3519	1	C	12.1803	13.4188	14.5283	17.2396	25.2509	17.3821	13.3758	19.9575	0.670213	0.073659	0.109192	0.96181	-0.577308
sp|P37108|SRP14_HUMAN	SRP14	SRP14_HUMAN Signal recognition particle 14 kDa protein	2312	12	C	13.8101	14.1093	12.2442	17.289	26.9827	15.5647	13.3879	19.9455	0.671224	0.142653	0.189101	0.723306	-0.575135
sp|P13611|CSPG2_HUMAN	VCAN	CSPG2_HUMAN Versican core protein	5280	1	C	12.914	13.201	14.0578	18.0514	18.8668	22.9089	13.3909	19.9424	0.671482	0.0131324	0.0282886	1.54839	-0.57458
sp|Q8N8S7-2|ENAH_HUMAN	ENAH	ENAH_HUMAN Isoform 2 of Protein enabled homolog	547	31	C	13.166	13.3381	13.6813	19.9183	20.7871	19.1092	13.3951	19.9382	0.671833	0.000208866	0.00234216	2.63038	-0.573826
sp|P37802|TAGL2_HUMAN	TAGLN2	TAGL2_HUMAN Transgelin-2	3596	43	C	13.5831	13.6504	12.9649	20.5855	19.1883	20.0278	13.3995	19.9339	0.672196	0.000143773	0.00204001	2.69037	-0.573046
sp|Q9NU19|TB22B_HUMAN	TBC1D22B	TB22B_HUMAN TBC1 domain family member 22B	5067	4	C	13.2262	13.9616	13.0155	19.8679	19.8291	20.0996	13.4011	19.9322	0.672334	2.5975e-05	0.00106592	2.97228	-0.57275
sp|O75208|COQ9_HUMAN	COQ9	COQ9_HUMAN Ubiquinone biosynthesis protein COQ9, mitochondrial	3787	4	C	16.3068	11.7362	12.1614	21.6486	18.5659	19.581	13.4015	19.9318	0.672365	0.0190476	0.0372217	1.4292	-0.572684
sp|P10588|NR2F6_HUMAN	NR2F6	NR2F6_HUMAN Nuclear receptor subfamily 2 group F member 6	1080	2	C	14.0801	14.2253	11.9002	19.9536	19.9833	19.8575	13.4019	19.9315	0.672397	0.000973063	0.00529011	2.27654	-0.572614
sp|P36776|LONM_HUMAN	LONP1	LONM_HUMAN Lon protease homolog, mitochondrial	1506	21	C	17.1322	11.3336	11.7521	21.3166	18.356	20.1095	13.406	19.9274	0.672742	0.0337649	0.0581722	1.23528	-0.571876
sp|Q9ULQ1-3|TPC1_HUMAN	TPCN1	TPC1_HUMAN Isoform 3 of Two pore calcium channel protein 1	6405	1	C	14.6416	14.7024	10.895	15.7901	29.2201	14.7508	13.413	19.9203	0.673332	0.248879	0.30459	0.516284	-0.57061
sp|Q99956|DUS9_HUMAN	DUSP9	DUS9_HUMAN Dual specificity protein phosphatase 9	4192	3	C	14.0812	13.4533	12.7135	21.6707	18.0397	20.0416	13.416	19.9173	0.673584	0.0044094	0.0130208	1.88536	-0.57007
sp|Q96EY1|DNJA3_HUMAN	DNAJA3	DNJA3_HUMAN DnaJ homolog subfamily A member 3, mitochondrial	3105	4	C	16.2079	12.2712	11.7692	20.4569	19.6881	19.6068	13.4161	19.9173	0.673591	0.0104294	0.0236775	1.62566	-0.570054
sp|P06576|ATPB_HUMAN	ATP5B	ATPB_HUMAN ATP synthase subunit beta, mitochondrial	427	24	C	16.5178	12.171	11.5646	20.9456	18.5947	20.2063	13.4178	19.9155	0.673735	0.0190074	0.0371741	1.42976	-0.569746
sp|Q8WUZ0|BCL7C_HUMAN	BCL7C	BCL7C_HUMAN B-cell CLL/lymphoma 7 protein family member C	4118	5	C	13.1617	13.1506	13.9612	20.7073	20.0211	18.998	13.4245	19.9088	0.6743	0.000327867	0.00294787	2.53049	-0.568538
sp|Q92870-4|APBB2_HUMAN	APBB2	APBB2_HUMAN Isoform 4 of Amyloid beta A4 precursor protein-binding family B member 2	3678	2	C	13.3891	13.1682	13.7388	20.6949	19.7742	19.2348	13.432	19.9013	0.674932	0.000145172	0.00204001	2.69037	-0.567185
sp|P56556|NDUA6_HUMAN	NDUFA6	NDUA6_HUMAN NADH dehydrogenase [ubiquinone] 1 alpha subcomplex subunit 6	5065	4	C	16.2583	11.5164	12.5219	21.2623	17.3097	21.1314	13.4322	19.9011	0.674946	0.028956	0.0512561	1.29025	-0.567155
sp|Q8N442|GUF1_HUMAN	GUF1	GUF1_HUMAN Translation factor GUF1, mitochondrial	4320	1	C	16.0927	11.3787	12.8269	20.7206	20.3026	18.6784	13.4328	19.9005	0.674995	0.0133085	0.0285978	1.54367	-0.567051
sp|P26038|MOES_HUMAN	MSN	MOES_HUMAN Moesin	1131	38	C	13.8077	13.412	13.0895	21.1259	18.0804	20.4845	13.4364	19.8969	0.6753	0.00244176	0.00893701	2.04881	-0.566399
sp|Q6ZSR9|YJ005_HUMAN		YJ005_HUMAN Uncharacterized protein FLJ45252	5511	3	C	13.102	13.7214	13.488	20.6481	19.1642	19.8763	13.4371	19.8962	0.675362	0.000155733	0.00209361	2.6791	-0.566268
sp|Q969E8|TSR2_HUMAN	TSR2	TSR2_HUMAN Pre-rRNA-processing protein TSR2 homolog	4513	6	C	12.8008	13.9015	13.6094	17.4716	25.837	16.3797	13.4372	19.8961	0.67537	0.0980672	0.138484	0.858601	-0.56625
sp|O75177|CREST_HUMAN	SS18L1	CREST_HUMAN Calcium-responsive transactivator	5391	1	C	14.0519	13.9202	12.3471	19.5012	17.2396	22.9402	13.4397	19.8937	0.675578	0.0208785	0.0398344	1.39974	-0.565805
sp|P09493-9|TPM1_HUMAN	TPM1	TPM1_HUMAN Isoform 9 of Tropomyosin alpha-1 chain	929	6	C	13.866	12.6439	13.814	20.4247	19.1973	20.054	13.4413	19.892	0.675714	0.000280786	0.00272681	2.56435	-0.565516
sp|Q9P2N2|RHG28_HUMAN	ARHGAP28	RHG28_HUMAN Rho GTPase-activating protein 28	6683	1	C	12.274	13.2384	14.8122	19.1108	20.7851	19.7797	13.4415	19.8919	0.67573	0.00188675	0.00758474	2.12006	-0.565481
sp|P02545|LMNA_HUMAN	LMNA	LMNA_HUMAN Prelamin-A/C	82	61	C	13.3915	14.4538	12.4836	20.0995	20.0738	19.4978	13.443	19.8904	0.675853	0.000431421	0.00337036	2.47232	-0.565218
sp|P34913|HYES_HUMAN	EPHX2	HYES_HUMAN Bifunctional epoxide hydrolase 2	3768	1	C	14.1327	13.1264	13.0778	20.4179	20.0415	19.2038	13.4456	19.8877	0.676077	0.000204295	0.00232051	2.63442	-0.564741
sp|Q9UNI6|DUS12_HUMAN	DUSP12	DUS12_HUMAN Dual specificity protein phosphatase 12	1467	8	C	13.6611	13.2781	13.4013	20.1563	19.5998	19.9035	13.4468	19.8865	0.676178	5.17211e-06	0.000680176	3.16738	-0.564525
sp|Q9NX14-2|NDUBB_HUMAN	NDUFB11	NDUBB_HUMAN Isoform 2 of NADH dehydrogenase [ubiquinone] 1 beta subcomplex subunit 11, mitochondrial	4400	5	C	16.6658	11.1128	12.5621	20.411	19.1253	20.123	13.4469	19.8864	0.676185	0.0195991	0.0380134	1.42006	-0.564511
sp|O94967|WDR47_HUMAN	WDR47	WDR47_HUMAN WD repeat-containing protein 47	2878	5	C	13.8283	12.7859	13.7379	19.5604	19.7001	20.3874	13.4507	19.8826	0.676505	0.000106168	0.00178155	2.7492	-0.563828
sp|Q8TCD5|NT5C_HUMAN	NT5C	NT5C_HUMAN 5'(3')-deoxyribonucleotidase, cytosolic type	2110	3	C	12.8934	13.5942	13.8707	21.0892	18.8898	19.6628	13.4528	19.8806	0.676678	0.000810697	0.00480608	2.31821	-0.563458
sp|O75964|ATP5L_HUMAN	ATP5L	ATP5L_HUMAN ATP synthase subunit g, mitochondrial	5458	5	C	17.387	10.9795	11.999	20.2652	18.1625	21.2067	13.4552	19.8781	0.676883	0.0422373	0.0694506	1.15832	-0.563022
sp|Q13796|SHRM2_HUMAN	SHROOM2	SHRM2_HUMAN Protein Shroom2	1492	2	C	14.0754	13.6555	12.641	18.9463	21.1951	19.4867	13.4573	19.876	0.677062	0.00131159	0.00618494	2.20866	-0.562641
sp|Q9BWE0|REPI1_HUMAN	REPIN1	REPI1_HUMAN Replication initiator 1	5790	2	C	13.5483	13.4107	13.4321	19.6881	20.8416	19.0792	13.4637	19.8696	0.677602	0.000246761	0.0025552	2.59258	-0.56149
sp|Q8TBE9|NANP_HUMAN	NANP	NANP_HUMAN N-acylneuraminate-9-phosphatase	2873	5	C	13.768	12.7527	13.8837	20.2024	20.1932	19.2	13.4681	19.8652	0.677976	0.000198069	0.00227013	2.64395	-0.560693
sp|Q9NQE9|HINT3_HUMAN	HINT3	HINT3_HUMAN Histidine triad nucleotide-binding protein 3	4336	4	C	13.5191	13.4417	13.4471	20.1775	19.167	20.2475	13.4693	19.864	0.678076	5.27715e-05	0.00134922	2.86992	-0.560481
sp|Q9UK99|FBX3_HUMAN	FBXO3	FBX3_HUMAN F-box only protein 3	4624	4	C	13.4037	13.7022	13.3142	20.5233	20.1839	18.8727	13.4734	19.86	0.678418	0.000246308	0.0025552	2.59258	-0.559753
sp|Q9UKM7|MA1B1_HUMAN	MAN1B1	MA1B1_HUMAN Endoplasmic reticulum mannosyl-oligosaccharide 1,2-alpha-mannosidase	3914	6	C	14.1171	12.4176	13.8912	20.7007	18.5314	20.342	13.4753	19.858	0.678582	0.00173698	0.00727378	2.13824	-0.559405
sp|O43676|NDUB3_HUMAN	NDUFB3	NDUB3_HUMAN NADH dehydrogenase [ubiquinone] 1 beta subcomplex subunit 3	5757	4	C	17.0501	11.601	11.7759	20.9047	18.3569	20.3114	13.4757	19.8577	0.678613	0.0305409	0.053536	1.27135	-0.559339
sp|Q86V85|GP180_HUMAN	GPR180	GP180_HUMAN Integral membrane protein GPR180	5577	1	C	12.9856	12.8466	14.595	19.2483	21.0947	19.2299	13.4757	19.8576	0.678617	0.00157511	0.00692593	2.15952	-0.55933
sp|P07311|ACYP1_HUMAN	ACYP1	ACYP1_HUMAN Acylphosphatase-1	5612	7	C	13.3573	13.6049	13.47	21.0342	18.4773	20.0563	13.4774	19.8559	0.678759	0.00103936	0.00549937	2.25969	-0.559028
sp|Q9H1K1|ISCU_HUMAN	ISCU	ISCU_HUMAN Iron-sulfur cluster assembly enzyme ISCU, mitochondrial	4748	1	C	14.6103	12.6303	13.1962	21.3788	19.6691	18.5154	13.4789	19.8544	0.678888	0.0033293	0.0108322	1.96529	-0.558755
sp|Q2M296-3|MTHSD_HUMAN	MTHFSD	MTHSD_HUMAN Isoform 3 of Methenyltetrahydrofolate synthase domain-containing protein	1214	6	C	12.9828	13.9021	13.5559	20.1132	21.0435	18.4025	13.4803	19.8531	0.679002	0.00146784	0.00661989	2.17915	-0.558513
sp|P07919|QCR6_HUMAN	UQCRH	QCR6_HUMAN Cytochrome b-c1 complex subunit 6, mitochondrial	6002	3	C	15.2611	12.7715	12.4112	19.7473	18.6044	21.2046	13.4813	19.8521	0.679085	0.00552441	0.0150027	1.82383	-0.558336
sp|P51790-2|CLCN3_HUMAN	CLCN3	CLCN3_HUMAN Isoform 2 of H(+)/Cl(-) exchange transporter 3	4026	3	C	14.1124	12.4879	13.8438	19.9844	19.6729	19.8985	13.4814	19.8519	0.679096	0.000238549	0.00251937	2.59871	-0.558313
sp|Q9UMS0|NFU1_HUMAN	NFU1	NFU1_HUMAN NFU1 iron-sulfur cluster scaffold homolog, mitochondrial	6149	2	C	15.7101	12.2497	12.4912	21.3722	18.2938	19.883	13.4837	19.8497	0.679289	0.0111298	0.0248848	1.60407	-0.557902
sp|Q6YN16|HSDL2_HUMAN	HSDL2	HSDL2_HUMAN Hydroxysteroid dehydrogenase-like protein 2	617	14	C	14.3382	13.1819	12.9321	21.3142	18.7484	19.4852	13.4841	19.8493	0.679323	0.00191453	0.00762573	2.11772	-0.55783
sp|P25705|ATPA_HUMAN	ATP5A1	ATPA_HUMAN ATP synthase subunit alpha, mitochondrial	2381	34	C	16.656	12.1117	11.6855	20.4941	19.5314	19.5212	13.4844	19.8489	0.679353	0.0172251	0.0345337	1.46176	-0.557768
sp|P56385|ATP5I_HUMAN	ATP5I	ATP5I_HUMAN ATP synthase subunit e, mitochondrial	4734	2	C	16.5049	11.0618	12.894	20.3488	19.481	19.7095	13.4869	19.8464	0.679563	0.0171646	0.0344319	1.46304	-0.557321
sp|Q96MM7-4|H6ST2_HUMAN	HS6ST2	H6ST2_HUMAN Isoform 4 of Heparan-sulfate 6-O-sulfotransferase 2	2719	1	C	12.0209	14.4712	13.9715	20.9989	18.3983	20.1392	13.4879	19.8455	0.679645	0.00401794	0.0121926	1.91391	-0.557147
sp|Q15649|ZNHI3_HUMAN	ZNHIT3	ZNHI3_HUMAN Zinc finger HIT domain-containing protein 3	4933	2	C	14.9987	14.5784	10.89	11.9254	35.8314	11.7761	13.489	19.8443	0.679743	0.476525	0.533086	0.273203	-0.556938
sp|P30740|ILEU_HUMAN	SERPINB1	ILEU_HUMAN Leukocyte elastase inhibitor	764	6	C	14.0045	13.2673	13.1966	19.4997	19.7947	20.2372	13.4895	19.8439	0.67978	4.58529e-05	0.00129097	2.88908	-0.55686
sp|Q9H7P9|PKHG2_HUMAN	PLEKHG2	PKHG2_HUMAN Pleckstrin homology domain-containing family G member 2	6453	1	C	13.964	14.9267	11.5877	22.7239	21.3513	15.4464	13.4928	19.8405	0.680062	0.0601595	0.0927184	1.03283	-0.556261
sp|P54274|TERF1_HUMAN	TERF1	TERF1_HUMAN Telomeric repeat-binding factor 1	6587	3	C	12.9167	14.2134	13.3606	19.5683	18.6684	21.2725	13.4969	19.8364	0.680411	0.0017511	0.00731117	2.13601	-0.555522
sp|O00139-2|KIF2A_HUMAN	KIF2A	KIF2A_HUMAN Isoform 2 of Kinesin-like protein KIF2A	352	1	C	14.6659	13.1871	12.6425	21.1123	16.4134	21.9788	13.4985	19.8348	0.680545	0.025828	0.047131	1.32669	-0.555237
sp|P50570-3|DYN2_HUMAN	DNM2	DYN2_HUMAN Isoform 3 of Dynamin-2	1509	2	C	13.6837	13.2016	13.6107	19.9258	21.3209	18.2574	13.4987	19.8347	0.680558	0.00212923	0.00818965	2.08673	-0.55521
sp|O75164|KDM4A_HUMAN	KDM4A	KDM4A_HUMAN Lysine-specific demethylase 4A	2627	8	C	13.5929	13.7291	13.1747	20.1854	19.1955	20.1223	13.4989	19.8344	0.68058	6.17919e-05	0.00143866	2.84204	-0.555163
sp|P00505|AATM_HUMAN	GOT2	AATM_HUMAN Aspartate aminotransferase, mitochondrial	2609	26	C	16.6043	11.7826	12.1209	20.0172	16.509	22.966	13.5026	19.8307	0.680893	0.0596864	0.0921711	1.03541	-0.554501
sp|Q8N8K9-2|K1958_HUMAN	KIAA1958	K1958_HUMAN Isoform 2 of Uncharacterized protein KIAA1958	4727	1	C	12.3275	13.6412	14.5424	20.5168	20.9558	18.0164	13.5037	19.8297	0.680985	0.00481986	0.0138062	1.85992	-0.554306
sp|P35080-2|PROF2_HUMAN	PFN2	PROF2_HUMAN Isoform IIb of Profilin-2	2171	7	C	13.289	13.6239	13.6103	20.4464	19.3892	19.6412	13.5077	19.8256	0.681328	4.77042e-05	0.00131019	2.88267	-0.553579
sp|Q9UM54-2|MYO6_HUMAN	MYO6	MYO6_HUMAN Isoform 2 of Unconventional myosin-VI	1970	1	C	13.6201	14.0361	12.8679	21.3178	18.4234	19.7347	13.508	19.8253	0.681353	0.00220526	0.00835857	2.07787	-0.553525
sp|O96033|MOC2A_HUMAN	MOCS2	MOC2A_HUMAN Molybdopterin synthase sulfur carrier subunit	6327	2	C	12.3676	13.1313	15.0265	20.4599	21.3961	17.6186	13.5085	19.8249	0.68139	0.010301	0.0234923	1.62908	-0.553447
sp|P0DI81-3|TPC2A_HUMAN	TRAPPC2	TPC2A_HUMAN Isoform 3 of Trafficking protein particle complex subunit 2	5186	2	C	13.1388	13.9859	13.4032	19.1214	20.4581	19.8926	13.5093	19.824	0.681461	0.000164785	0.00211907	2.67385	-0.553298
sp|P11182|ODB2_HUMAN	DBT	ODB2_HUMAN Lipoamide acyltransferase component of branched-chain alpha-keto acid dehydrogenase complex, mitochondrial	4470	3	C	16.6786	12.4803	11.3744	21.4065	17.7323	20.3279	13.5111	19.8222	0.681613	0.031736	0.0552317	1.25781	-0.552974
sp|O95149|SPN1_HUMAN	SNUPN	SPN1_HUMAN Snurportin-1	5310	4	C	12.0912	13.9303	14.5348	18.5422	23.2717	17.6297	13.5188	19.8145	0.682265	0.0293952	0.051929	1.28459	-0.551595
sp|O00221|IKBE_HUMAN	NFKBIE	IKBE_HUMAN NF-kappa-B inhibitor epsilon	5663	1	C	13.1501	13.0678	14.3588	18.8383	19.6957	20.8893	13.5256	19.8078	0.682842	0.000983828	0.00532509	2.27367	-0.550377
sp|P10809|CH60_HUMAN	HSPD1	CH60_HUMAN 60 kDa heat shock protein, mitochondrial	530	70	C	16.8213	12.2685	11.4896	21.223	17.6834	20.5141	13.5265	19.8068	0.682919	0.0339699	0.0584252	1.2334	-0.550213
sp|Q00613|HSF1_HUMAN	HSF1	HSF1_HUMAN Heat shock factor protein 1	3299	5	C	13.4705	12.9581	14.1553	19.237	20.264	19.9152	13.528	19.8054	0.683044	0.000166321	0.00212577	2.67248	-0.549949
sp|Q9BRX2|PELO_HUMAN	PELO	PELO_HUMAN Protein pelota homolog	1864	9	C	13.1977	13.2593	14.1279	19.825	19.8159	19.7742	13.5283	19.805	0.683074	3.11407e-05	0.00109487	2.96064	-0.549887
sp|O95202|LETM1_HUMAN	LETM1	LETM1_HUMAN LETM1 and EF-hand domain-containing protein 1, mitochondrial	1975	23	C	16.7717	11.4292	12.3943	20.7335	18.7818	19.8895	13.5317	19.8016	0.683366	0.0226146	0.0424348	1.37228	-0.54927
sp|P42025|ACTY_HUMAN	ACTR1B	ACTY_HUMAN Beta-centractin	670	3	C	13.6331	12.9711	14.005	19.682	19.3093	20.3994	13.5364	19.7969	0.683764	0.000141903	0.00204001	2.69037	-0.54843
sp|O00299|CLIC1_HUMAN	CLIC1	CLIC1_HUMAN Chloride intracellular channel protein 1	4523	17	C	13.663	14.0256	12.9216	21.0236	19.2094	19.1568	13.5367	19.7966	0.683791	0.000838444	0.00487601	2.31194	-0.548373
sp|Q9NP73|ALG13_HUMAN	ALG13	ALG13_HUMAN Putative bifunctional UDP-N-acetylglucosamine transferase and deubiquitinase ALG13	1878	4	C	12.8221	13.3479	14.4455	19.6801	20.4218	19.2826	13.5385	19.7948	0.683941	0.000427993	0.00335745	2.47399	-0.548056
sp|Q96D53|ADCK4_HUMAN	ADCK4	ADCK4_HUMAN Uncharacterized aarF domain-containing protein kinase 4	20	1	C	14.9269	13.6055	12.0901	21.8418	18.0516	19.484	13.5408	19.7925	0.684141	0.010463	0.0237383	1.62455	-0.547635
sp|Q9UIJ7|KAD3_HUMAN	AK3	KAD3_HUMAN GTP:AMP phosphotransferase AK3, mitochondrial	2951	6	C	16.8166	12.3802	11.4402	20.7219	18.1745	20.4665	13.5457	19.7876	0.684552	0.0277083	0.0496895	1.30374	-0.546768
sp|Q8N5M1|ATPF2_HUMAN	ATPAF2	ATPF2_HUMAN ATP synthase mitochondrial F1 complex assembly factor 2	5199	1	C	17.1525	11.8635	11.635	21.2644	17.4833	20.6012	13.5503	19.783	0.68495	0.0439518	0.0716164	1.14499	-0.54593
sp|Q8IXJ6|SIR2_HUMAN	SIRT2	SIR2_HUMAN NAD-dependent protein deacetylase sirtuin-2	3474	7	C	13.4049	13.6802	13.5758	19.8429	19.5718	19.9244	13.5536	19.7797	0.685229	1.26096e-06	0.000591053	3.22837	-0.545341
sp|O00623|PEX12_HUMAN	PEX12	PEX12_HUMAN Peroxisome assembly protein 12	2678	1	C	12.7587	14.1682	13.7444	19.8386	20.5015	18.9886	13.5571	19.7762	0.685525	0.000505093	0.00371865	2.42962	-0.544719
sp|P40926|MDHM_HUMAN	MDH2	MDHM_HUMAN Malate dehydrogenase, mitochondrial	1313	24	C	16.6753	12.4343	11.5636	18.0225	23.904	17.4002	13.5577	19.7756	0.68558	0.0754258	0.111482	0.952796	-0.544603
sp|P30046|DOPD_HUMAN	DDT	DOPD_HUMAN D-dopachrome decarboxylase	4738	9	C	13.378	13.11	14.1884	21.0829	16.7864	21.4543	13.5588	19.7745	0.68567	0.0154029	0.0317675	1.49802	-0.544414
sp|Q96S90|LYSM1_HUMAN	LYSMD1	LYSM1_HUMAN LysM and putative peptidoglycan-binding domain-containing protein 1	5924	2	C	13.2557	12.6624	14.7609	20.4062	19.2806	19.6342	13.5597	19.7737	0.685744	0.000926571	0.00514997	2.28819	-0.544259
sp|Q09328|MGT5A_HUMAN	MGAT5	MGT5A_HUMAN Alpha-1,6-mannosylglycoprotein 6-beta-N-acetylglucosaminyltransferase A	3447	3	C	13.0312	13.9778	13.6759	21.2106	18.8615	19.2429	13.5616	19.7717	0.685913	0.00134536	0.00627337	2.2025	-0.543904
sp|Q06210|GFPT1_HUMAN	GFPT1	GFPT1_HUMAN Glutamine--fructose-6-phosphate aminotransferase [isomerizing] 1	1866	38	C	14.1866	13.5137	12.9848	19.9793	19.9109	19.4247	13.5617	19.7716	0.685917	9.01298e-05	0.00167158	2.77687	-0.543894
sp|Q9NZJ7|MTCH1_HUMAN	MTCH1	MTCH1_HUMAN Mitochondrial carrier homolog 1	3320	2	C	14.3253	13.0004	13.362	19.6978	19.4858	20.1287	13.5626	19.7708	0.685991	0.000144244	0.00204001	2.69037	-0.543739
sp|P49590|SYHM_HUMAN	HARS2	SYHM_HUMAN Probable histidine--tRNA ligase, mitochondrial	319	1	C	14.9578	12.691	13.0394	18.5562	16.6963	24.0592	13.5627	19.7706	0.686006	0.0554799	0.0868193	1.06138	-0.543706
sp|Q9NZU5|LMCD1_HUMAN	LMCD1	LMCD1_HUMAN LIM and cysteine-rich domains protein 1	5312	1	C	15.4534	12.9715	12.2815	21.1795	21.0442	17.0698	13.5688	19.7645	0.686524	0.0201228	0.0387434	1.4118	-0.542618
sp|Q9Y2S7|PDIP2_HUMAN	POLDIP2	PDIP2_HUMAN Polymerase delta-interacting protein 2	4412	3	C	14.7135	13.728	12.2747	20.5787	18.0964	20.6086	13.5721	19.7612	0.686803	0.00479563	0.0137794	1.86077	-0.542033
sp|O43924|PDE6D_HUMAN	PDE6D	PDE6D_HUMAN Retinal rod rhodopsin-sensitive cGMP 3',5'-cyclic phosphodiesterase subunit delta	4803	3	C	13.4299	13.5658	13.7281	19.5518	20.7288	18.9957	13.5746	19.7588	0.687017	0.000282274	0.00273269	2.56341	-0.541583
sp|Q9BV57|MTND_HUMAN	ADI1	MTND_HUMAN 1,2-dihydroxy-3-keto-5-methylthiopentene dioxygenase	3907	15	C	12.3344	13.6475	14.7517	21.0326	18.3215	19.9123	13.5779	19.7555	0.687297	0.00420136	0.0126077	1.89936	-0.540995
sp|Q15102|PA1B3_HUMAN	PAFAH1B3	PA1B3_HUMAN Platelet-activating factor acetylhydrolase IB subunit gamma	1778	10	C	13.3832	13.6529	13.7066	20.3736	19.205	19.6786	13.5809	19.7524	0.687557	6.34118e-05	0.001446	2.83983	-0.540449
sp|Q9H0C8|ILKAP_HUMAN	ILKAP	ILKAP_HUMAN Integrin-linked kinase-associated serine/threonine phosphatase 2C	2720	20	C	13.4915	14.0642	13.1877	19.9491	20.2458	19.0617	13.5811	19.7522	0.687576	0.000148373	0.00205531	2.68712	-0.540409
sp|Q7Z434|MAVS_HUMAN	MAVS	MAVS_HUMAN Mitochondrial antiviral-signaling protein	4928	7	C	15.4058	12.1724	13.1906	20.5118	18.6849	20.0345	13.5896	19.7437	0.688299	0.00501169	0.0141078	1.85054	-0.538892
sp|O00193|SMAP_HUMAN	SMAP	SMAP_HUMAN Small acidic protein	5825	8	C	14.7355	14.9099	11.1379	19.1595	24.7726	15.2846	13.5944	19.7389	0.688713	0.111296	0.153586	0.813649	-0.538026
sp|Q8N9N7|LRC57_HUMAN	LRRC57	LRC57_HUMAN Leucine-rich repeat-containing protein 57	5673	4	C	13.911	13.1203	13.755	18.5268	21.7687	18.9182	13.5954	19.7379	0.688798	0.00425768	0.0127332	1.89506	-0.537846
sp|Q09019|DMWD_HUMAN	DMWD	DMWD_HUMAN Dystrophia myotonica WD repeat-containing protein	4833	4	C	12.9603	14.386	13.44	20.5446	18.3708	20.2981	13.5954	19.7378	0.688801	0.00158266	0.00695045	2.15799	-0.537841
sp|P78382|S35A1_HUMAN	SLC35A1	S35A1_HUMAN CMP-sialic acid transporter	4898	1	C	13.8264	13.4142	13.557	20.3111	19.8214	19.0698	13.5992	19.7341	0.689122	8.67086e-05	0.00164855	2.7829	-0.537169
sp|Q86XN8|MEX3D_HUMAN	MEX3D	MEX3D_HUMAN RNA-binding protein MEX3D	414	7	C	13.1442	12.7543	14.9006	20.4754	19.5138	19.2118	13.5997	19.7337	0.689162	0.00129406	0.00615181	2.211	-0.537084
sp|Q9HAV7|GRPE1_HUMAN	GRPEL1	GRPE1_HUMAN GrpE protein homolog 1, mitochondrial	1819	10	C	16.3205	12.125	12.3659	21.5247	17.54	20.1239	13.6038	19.7295	0.689515	0.0268295	0.0484807	1.31443	-0.536347
sp|Q9HCK1|ZDBF2_HUMAN	ZDBF2	ZDBF2_HUMAN DBF4-type zinc finger-containing protein 2	6750	1	C	15.329	12.585	12.9079	20.7325	18.3058	20.1398	13.6073	19.726	0.689814	0.00568726	0.0153384	1.81422	-0.53572
sp|Q9Y6R9|CCD61_HUMAN	CCDC61	CCD61_HUMAN Coiled-coil domain-containing protein 61	2092	1	C	11.8593	13.7993	15.1958	20.332	19.7659	19.0477	13.6181	19.7152	0.690743	0.00417184	0.0125351	1.90187	-0.533779
sp|O43615|TIM44_HUMAN	TIMM44	TIM44_HUMAN Mitochondrial import inner membrane translocase subunit TIM44	1971	11	C	16.099	12.4765	12.2815	20.9962	18.0803	20.0665	13.619	19.7143	0.690817	0.0156498	0.0321642	1.49263	-0.533624
sp|Q9NW38-2|FANCL_HUMAN	FANCL	FANCL_HUMAN Isoform 2 of E3 ubiquitin-protein ligase FANCL	6289	1	C	13.8963	14.3554	12.6334	17.6595	21.4371	20.0183	13.6284	19.705	0.691621	0.00750644	0.0186084	1.73029	-0.531947
sp|P51553|IDH3G_HUMAN	IDH3G	IDH3G_HUMAN Isocitrate dehydrogenase [NAD] subunit gamma, mitochondrial	2958	6	C	15.8703	12.9832	12.034	21.1501	18.0189	19.9435	13.6292	19.7042	0.69169	0.0144762	0.0303737	1.5175	-0.531803
sp|Q9BQ69|MACD1_HUMAN	MACROD1	MACD1_HUMAN O-acetyl-ADP-ribose deacetylase MACROD1	252	2	C	15.8621	13.5392	11.5047	20.8024	18.2133	20.0783	13.6353	19.698	0.692219	0.0147709	0.0308172	1.51121	-0.530699
sp|Q86WG5|MTMRD_HUMAN	SBF2	MTMRD_HUMAN Myotubularin-related protein 13	616	1	C	13.3716	12.8262	14.7104	19.321	21.2717	18.4991	13.6361	19.6973	0.692282	0.00366776	0.011504	1.93915	-0.530568
sp|Q9BQ48|RM34_HUMAN	MRPL34	RM34_HUMAN 39S ribosomal protein L34, mitochondrial	5534	1	C	16.053	12.2477	12.6077	19.5846	16.4808	23.0263	13.6361	19.6972	0.692287	0.0541727	0.0850957	1.07009	-0.530558
sp|Q8NI60|ADCK3_HUMAN	ADCK3	ADCK3_HUMAN Chaperone activity of bc1 complex-like, mitochondrial	2217	3	C	17.1255	11.6246	12.1587	21.3373	19.7173	18.0364	13.6363	19.697	0.692302	0.0384147	0.0642928	1.19184	-0.530527
sp|P00390|GSHR_HUMAN	GSR	GSHR_HUMAN Glutathione reductase, mitochondrial	707	20	C	13.8732	13.6476	13.3882	20.4618	19.215	19.4142	13.6363	19.697	0.692305	0.000123452	0.00190768	2.71949	-0.53052
sp|Q8N543|OGFD1_HUMAN	OGFOD1	OGFD1_HUMAN 2-oxoglutarate and iron-dependent oxygenase domain-containing protein 1	4595	16	C	13.4076	13.8798	13.6269	19.3925	20.8716	18.8216	13.6381	19.6952	0.692457	0.000637917	0.00418395	2.37841	-0.530204
sp|P48454-3|PP2BC_HUMAN	PPP3CC	PP2BC_HUMAN Isoform 3 of Serine/threonine-protein phosphatase 2B catalytic subunit gamma isoform	1523	2	C	13.9581	12.9613	13.9982	19.8513	18.5796	20.6516	13.6392	19.6942	0.69255	0.000940574	0.00520116	2.2839	-0.530009
sp|Q9H9P5|UNKL_HUMAN	UNKL	UNKL_HUMAN Putative E3 ubiquitin-protein ligase UNKL	3949	2	C	12.2815	15.7799	12.8621	19.8764	18.9298	20.2703	13.6412	19.6922	0.69272	0.00630946	0.0164967	1.7826	-0.529655
sp|P31937|3HIDH_HUMAN	HIBADH	3HIDH_HUMAN 3-hydroxyisobutyrate dehydrogenase, mitochondrial	3975	5	C	16.7723	12.0754	12.0797	20.8139	18.1651	20.0935	13.6425	19.6908	0.692833	0.0260631	0.0474494	1.32377	-0.52942
sp|Q9BRX5|PSF3_HUMAN	GINS3	PSF3_HUMAN DNA replication complex GINS protein PSF3	5484	10	C	13.52	14.0201	13.4058	18.5651	22.485	18.0041	13.6486	19.6847	0.693361	0.0132139	0.028412	1.5465	-0.528321
sp|P62820|RAB1A_HUMAN	RAB1A	RAB1A_HUMAN Ras-related protein Rab-1A	5800	8	C	13.9133	13.8456	13.1986	16.6568	25.6723	16.7133	13.6525	19.6808	0.693696	0.115263	0.158068	0.801156	-0.527624
sp|Q9NYB9|ABI2_HUMAN	ABI2	ABI2_HUMAN Abl interactor 2	1939	5	C	13.7	13.3372	13.9266	20.6617	19.0037	19.3707	13.6546	19.6787	0.693877	0.0003449	0.00302599	2.51913	-0.527248
sp|O75976|CBPD_HUMAN	CPD	CBPD_HUMAN Carboxypeptidase D	1669	29	C	13.6499	13.3454	13.9789	19.4605	20.036	19.5292	13.6581	19.6752	0.694176	1.99306e-05	0.00100094	2.99959	-0.526627
sp|Q8NE65|ZN738_HUMAN	ZNF738	ZN738_HUMAN Protein ZNF738	6300	1	C	12.3249	12.9975	15.6528	19.2988	20.6058	19.1203	13.6584	19.675	0.694202	0.00577471	0.0154855	1.81007	-0.526573
sp|P15291|B4GT1_HUMAN	B4GALT1	B4GT1_HUMAN Beta-1,4-galactosyltransferase 1	5527	1	C	14.2841	14.313	12.3844	19.506	18.3821	21.1303	13.6605	19.6728	0.694385	0.0041659	0.012528	1.90212	-0.526192
sp|Q9NRS6|SNX15_HUMAN	SNX15	SNX15_HUMAN Sorting nexin-15	5287	2	C	14.6817	15.2924	11.0192	17.017	25.0426	16.947	13.6644	19.6689	0.694724	0.115922	0.158754	0.799274	-0.525488
sp|Q12849|GRSF1_HUMAN	GRSF1	GRSF1_HUMAN G-rich sequence factor 1	2663	13	C	15.0536	12.7474	13.2011	20.7696	18.4017	19.8267	13.6674	19.666	0.694974	0.00368339	0.0115256	1.93834	-0.524968
sp|Q9Y676|RT18B_HUMAN	MRPS18B	RT18B_HUMAN 28S ribosomal protein S18b, mitochondrial	2439	3	C	17.2745	13.0199	10.7534	19.7307	23.2972	15.9242	13.6826	19.6507	0.696291	0.105302	0.146902	0.832973	-0.522238
sp|Q9H5Q4|TFB2M_HUMAN	TFB2M	TFB2M_HUMAN Dimethyladenosine transferase 2, mitochondrial	6616	1	C	16.7715	10.7276	13.5492	19.3164	20.5849	19.0503	13.6828	19.6505	0.696305	0.0299663	0.0527127	1.27808	-0.522208
sp|Q9NSB8|HOME2_HUMAN	HOMER2	HOME2_HUMAN Homer protein homolog 2	1578	4	C	12.9311	13.6483	14.4708	20.4926	19.8584	18.5988	13.6834	19.6499	0.696359	0.00111203	0.00566569	2.24675	-0.522098
sp|Q9ULJ8-3|NEB1_HUMAN	PPP1R9A	NEB1_HUMAN Isoform 3 of Neurabin-1	3527	2	C	15.6948	13.9069	11.4518	13.8732	32.1155	12.9578	13.6845	19.6488	0.696454	0.40138	0.46015	0.3371	-0.521901
sp|Q96DT7|ZBT10_HUMAN	ZBTB10	ZBT10_HUMAN Zinc finger and BTB domain-containing protein 10	4796	9	C	13.0365	13.8336	14.2046	20.1647	20.3986	18.3619	13.6916	19.6417	0.697065	0.00123254	0.00598465	2.22296	-0.520635
sp|Q9Y4C1|KDM3A_HUMAN	KDM3A	KDM3A_HUMAN Lysine-specific demethylase 3A	2191	12	C	13.6763	14.1076	13.2956	20.594	18.1662	20.1604	13.6932	19.6402	0.697201	0.00161594	0.00700529	2.15457	-0.520353
sp|P23610|F8I2_HUMAN	F8A1	F8I2_HUMAN Factor VIII intron 22 protein	2490	4	C	12.9728	14.0385	14.0753	21.1811	17.6368	20.0956	13.6955	19.6378	0.697406	0.00585355	0.0156021	1.80682	-0.51993
sp|Q96P47-4|AGAP3_HUMAN	AGAP3	AGAP3_HUMAN Isoform 4 of Arf-GAP with GTPase, ANK repeat and PH domain-containing protein 3	2837	8	C	12.4132	13.9287	14.7515	19.1914	20.5324	19.1829	13.6978	19.6356	0.697601	0.0019176	0.00763025	2.11746	-0.519525
sp|O95382|M3K6_HUMAN	MAP3K6	M3K6_HUMAN Mitogen-activated protein kinase kinase kinase 6	4655	2	C	14.1559	14.4618	12.4792	17.0992	24.4315	17.3724	13.699	19.6344	0.697704	0.0747195	0.110554	0.956425	-0.519314
sp|Q9BXH1|BBC3_HUMAN	BBC3	BBC3_HUMAN Bcl-2-binding component 3	6220	1	C	12.0084	13.7314	15.3701	19.4715	18.6295	20.7891	13.7033	19.63	0.698078	0.00685812	0.0174392	1.75847	-0.518539
sp|Q96BM9|ARL8A_HUMAN	ARL8A	ARL8A_HUMAN ADP-ribosylation factor-like protein 8A	4014	1	C	14.7471	14.3233	12.0507	19.3163	20.7572	18.8054	13.707	19.6263	0.698401	0.00440053	0.0130094	1.88574	-0.517872
sp|Q8NE62|CHDH_HUMAN	CHDH	CHDH_HUMAN Choline dehydrogenase, mitochondrial	858	1	C	16.9584	12.0365	12.1267	19.6287	17.8481	21.4016	13.7072	19.6261	0.698416	0.0369688	0.0624076	1.20476	-0.517842
sp|P42704|LPPRC_HUMAN	LRPPRC	LPPRC_HUMAN Leucine-rich PPR motif-containing protein, mitochondrial	683	59	C	16.6784	12.5963	11.856	21.0453	18.4356	19.3884	13.7102	19.6231	0.698678	0.0245573	0.0451523	1.34532	-0.5173
sp|Q6NVY1|HIBCH_HUMAN	HIBCH	HIBCH_HUMAN 3-hydroxyisobutyryl-CoA hydrolase, mitochondrial	1404	8	C	15.4647	12.74	12.9329	20.573	19.0489	19.2405	13.7125	19.6208	0.698877	0.00411045	0.0124143	1.90608	-0.516889
sp|P49366|DHYS_HUMAN	DHPS	DHYS_HUMAN Deoxyhypusine synthase	3001	11	C	13.0722	13.3515	14.7152	20.4834	19.646	18.7317	13.713	19.6204	0.698915	0.00118081	0.00583043	2.2343	-0.516811
sp|O95817|BAG3_HUMAN	BAG3	BAG3_HUMAN BAG family molecular chaperone regulator 3	4634	19	C	14.0458	14.0262	13.0713	19.7241	19.0448	20.0879	13.7144	19.6189	0.699041	0.000184339	0.00221933	2.65378	-0.516552
sp|P28331-2|NDUS1_HUMAN	NDUFS1	NDUS1_HUMAN Isoform 2 of NADH-ubiquinone oxidoreductase 75 kDa subunit, mitochondrial	3017	21	C	16.9929	12.115	12.0399	21.4442	18.0407	19.3673	13.7159	19.6174	0.699172	0.0368527	0.0622776	1.20567	-0.516281
sp|P09211|GSTP1_HUMAN	GSTP1	GSTP1_HUMAN Glutathione S-transferase P	1208	34	C	13.7375	13.8829	13.5379	20.844	18.6524	19.3452	13.7194	19.6139	0.699476	0.000841424	0.0048893	2.31075	-0.515653
sp|Q9UGV2|NDRG3_HUMAN	NDRG3	NDRG3_HUMAN Protein NDRG3	3409	9	C	13.5918	13.472	14.0988	20.3263	19.4024	19.1087	13.7209	19.6125	0.699599	0.000141738	0.00204001	2.69037	-0.515399
sp|Q9BRS2|RIOK1_HUMAN	RIOK1	RIOK1_HUMAN Serine/threonine-protein kinase RIO1	2212	10	C	13.6616	13.5444	13.9569	18.7614	20.8888	19.1869	13.721	19.6124	0.699608	0.000878077	0.00499028	2.30187	-0.515382
sp|Q9Y5X1|SNX9_HUMAN	SNX9	SNX9_HUMAN Sorting nexin-9	4802	10	C	13.6962	14.0924	13.3926	18.7461	22.5812	17.4915	13.7271	19.6063	0.700137	0.0189873	0.0371452	1.4301	-0.514291
sp|Q8WZA1|PMGT1_HUMAN	POMGNT1	PMGT1_HUMAN Protein O-linked-mannose beta-1,2-N-acetylglucosaminyltransferase 1	6552	1	C	15.2399	13.4543	12.4908	20.8085	19.6491	18.3574	13.7283	19.605	0.700247	0.00539611	0.0147857	1.83016	-0.514065
sp|P54105|ICLN_HUMAN	CLNS1A	ICLN_HUMAN Methylosome subunit pICln	4185	12	C	13.2323	14.0814	13.8724	20.9156	18.9946	18.9037	13.7287	19.6046	0.700278	0.00112624	0.00571802	2.24275	-0.514
sp|Q969Y2-2|GTPB3_HUMAN	GTPBP3	GTPB3_HUMAN Isoform 2 of tRNA modification GTPase GTPBP3, mitochondrial	4658	2	C	15.9525	11.7025	13.5453	20.5679	17.0031	21.2288	13.7334	19.5999	0.700688	0.0310513	0.0542414	1.26567	-0.513156
sp|Q53G59-2|KLH12_HUMAN	KLHL12	KLH12_HUMAN Isoform 2 of Kelch-like protein 12	3142	1	C	13.2065	14.5046	13.493	21.356	19.9805	17.4595	13.7347	19.5987	0.700798	0.00828801	0.0199885	1.69922	-0.51293
sp|Q9BXW7|CECR5_HUMAN	CECR5	CECR5_HUMAN Cat eye syndrome critical region protein 5	2806	3	C	16.2263	12.2449	12.7392	20.1926	18.5795	20.0175	13.7368	19.5965	0.700981	0.0123442	0.0269625	1.56924	-0.512552
sp|P30038|AL4A1_HUMAN	ALDH4A1	AL4A1_HUMAN Delta-1-pyrroline-5-carboxylate dehydrogenase, mitochondrial	4324	3	C	15.7345	12.5559	12.921	18.8033	21.3709	18.6143	13.7371	19.5962	0.701011	0.0119828	0.0263639	1.57899	-0.51249
sp|Q9UFC0|LRWD1_HUMAN	LRWD1	LRWD1_HUMAN Leucine-rich repeat and WD repeat-containing protein 1	1371	10	C	13.5529	14.2143	13.4487	18.9215	21.7053	18.1573	13.7386	19.5947	0.70114	0.0060778	0.0160289	1.7951	-0.512225
sp|Q8N196|SIX5_HUMAN	SIX5	SIX5_HUMAN Homeobox protein SIX5	5038	1	C	14.1133	13.9287	13.1786	19.3748	22.9131	16.4914	13.7402	19.5931	0.701277	0.0356943	0.0608551	1.2157	-0.511943
sp|Q9H0K1|SIK2_HUMAN	SIK2	SIK2_HUMAN Serine/threonine-protein kinase SIK2	1056	3	C	13.5681	14.0792	13.5738	19.7119	18.7863	20.2808	13.7404	19.593	0.70129	0.00023382	0.00250078	2.60192	-0.511918
sp|Q9BXK5|B2L13_HUMAN	BCL2L13	B2L13_HUMAN Bcl-2-like protein 13	4561	2	C	15.4721	12.8503	12.8991	20.6094	17.8029	20.3663	13.7405	19.5929	0.701301	0.00936333	0.0219372	1.65882	-0.511894
sp|O43716|GATC_HUMAN	GATC	GATC_HUMAN Glutamyl-tRNA(Gln) amidotransferase subunit C, mitochondrial	5872	1	C	14.4417	15.1704	11.6104	21.0821	17.4064	20.2891	13.7408	19.5925	0.70133	0.0198288	0.0383539	1.41619	-0.511834
sp|Q9NPB8|GPCP1_HUMAN	GPCPD1	GPCP1_HUMAN Glycerophosphocholine phosphodiesterase GPCPD1	4781	7	C	13.2703	14.4506	13.5103	20.4998	18.4554	19.8137	13.7437	19.5896	0.701582	0.00112636	0.00571802	2.24275	-0.511316
sp|P08559-4|ODPA_HUMAN	PDHA1	ODPA_HUMAN Isoform 4 of Pyruvate dehydrogenase E1 component subunit alpha, somatic form, mitochondrial	78	22	C	16.3405	12.489	12.4023	20.5468	18.9355	19.2859	13.7439	19.5894	0.701601	0.0135587	0.0289585	1.53822	-0.511278
sp|Q99798|ACON_HUMAN	ACO2	ACON_HUMAN Aconitate hydratase, mitochondrial	3728	20	C	17.6974	12.0048	11.5338	19.5462	21.0213	18.1965	13.7453	19.588	0.701722	0.052576	0.0829769	1.08104	-0.511028
sp|Q5JPH6|SYEM_HUMAN	EARS2	SYEM_HUMAN Probable glutamate--tRNA ligase, mitochondrial	5436	1	C	15.9012	12.0872	13.2493	21.1641	13.6962	23.902	13.7459	19.5874	0.701771	0.146867	0.193956	0.712297	-0.510927
sp|Q15345|LRC41_HUMAN	LRRC41	LRC41_HUMAN Leucine-rich repeat-containing protein 41	2442	14	C	14.2835	13.6649	13.3094	20.057	18.0063	20.6788	13.7526	19.5807	0.702355	0.0024328	0.00892395	2.04944	-0.509728
sp|Q8N9V3|WSDU1_HUMAN	WDSUB1	WSDU1_HUMAN WD repeat, SAM and U-box domain-containing protein 1	4036	1	C	13.5933	14.4479	13.221	20.9185	19.1479	18.6714	13.7541	19.5793	0.702481	0.00166952	0.00713065	2.14687	-0.509468
sp|Q9H0C5|BTBD1_HUMAN	BTBD1	BTBD1_HUMAN BTB/POZ domain-containing protein 1	771	3	C	13.0929	14.0951	14.0922	18.2392	19.7651	20.7156	13.7601	19.5733	0.703002	0.0018578	0.00752431	2.12353	-0.5084
sp|Q16718|NDUA5_HUMAN	NDUFA5	NDUA5_HUMAN NADH dehydrogenase [ubiquinone] 1 alpha subcomplex subunit 5	6212	5	C	16.8058	11.8313	12.6699	19.8769	19.3791	19.437	13.769	19.5643	0.703781	0.0199541	0.0385432	1.41405	-0.506802
sp|Q03393|PTPS_HUMAN	PTS	PTPS_HUMAN 6-pyruvoyl tetrahydrobiopterin synthase	6697	4	C	13.7962	14.3107	13.2004	19.3735	19.7684	19.5509	13.7691	19.5643	0.703788	6.99085e-05	0.00149943	2.82407	-0.506787
sp|Q5T9A4|ATD3B_HUMAN	ATAD3B	ATD3B_HUMAN ATPase family AAA domain-containing protein 3B	962	20	C	16.9032	11.9809	12.4255	21.7813	17.291	19.6182	13.7699	19.5635	0.703855	0.0467098	0.0752041	1.12376	-0.50665
tr|H7C560|H7C560_HUMAN	BRAF	H7C560_HUMAN Serine/threonine-protein kinase B-raf (Fragment)	276	1	C	14.066	12.8378	14.409	20.3372	20.0831	18.267	13.7709	19.5624	0.703948	0.00200311	0.00783309	2.10607	-0.506459
sp|O75306|NDUS2_HUMAN	NDUFS2	NDUS2_HUMAN NADH dehydrogenase [ubiquinone] iron-sulfur protein 2, mitochondrial	2378	9	C	16.9694	12.3077	12.0385	20.4448	18.5953	19.6443	13.7719	19.5615	0.70403	0.0265321	0.0480915	1.31793	-0.50629
sp|Q9UM54-6|MYO6_HUMAN	MYO6	MYO6_HUMAN Isoform 6 of Unconventional myosin-VI	1970	48	C	13.3311	14.0104	13.9875	20.1996	19.2914	19.18	13.7763	19.557	0.70442	0.000123404	0.00190768	2.71949	-0.505493
sp|Q7Z401-2|MYCPP_HUMAN	DENND4A	MYCPP_HUMAN Isoform 2 of C-myc promoter-binding protein	6093	3	C	13.4118	14.1673	13.7914	21.0546	18.3755	19.1994	13.7902	19.5432	0.705626	0.00219086	0.00832196	2.07977	-0.503024
sp|O00217|NDUS8_HUMAN	NDUFS8	NDUS8_HUMAN NADH dehydrogenase [ubiquinone] iron-sulfur protein 8, mitochondrial	4904	7	C	16.6404	12.7788	11.9552	20.4412	18.6501	19.5342	13.7915	19.5418	0.705741	0.0199688	0.038561	1.41385	-0.50279
sp|Q92625|ANS1A_HUMAN	ANKS1A	ANS1A_HUMAN Ankyrin repeat and SAM domain-containing protein 1A	1988	10	C	13.3646	13.5395	14.4747	20.1508	19.0563	19.4141	13.7929	19.5404	0.705868	0.000260557	0.00261745	2.58212	-0.502531
sp|O94925-3|GLSK_HUMAN	GLS	GLSK_HUMAN Isoform 3 of Glutaminase kidney isoform, mitochondrial	3452	10	C	16.7601	12.5416	12.0793	20.8059	17.9864	19.8268	13.7937	19.5397	0.70593	0.0279475	0.0499917	1.3011	-0.502402
sp|Q9NWL6|ASND1_HUMAN	ASNSD1	ASND1_HUMAN Asparagine synthetase domain-containing protein 1	3170	6	C	13.9417	14.1597	13.2972	17.7204	23.3204	17.5605	13.7995	19.5338	0.706445	0.0399473	0.0663524	1.17814	-0.501351
sp|Q6PML9|ZNT9_HUMAN	SLC30A9	ZNT9_HUMAN Zinc transporter 9	1110	2	C	17.6371	11.2841	12.4854	20.6301	19.5943	18.369	13.8022	19.5311	0.706677	0.0494378	0.0788559	1.10317	-0.500877
sp|Q8N684-3|CPSF7_HUMAN	CPSF7	CPSF7_HUMAN Isoform 3 of Cleavage and polyadenylation specificity factor subunit 7	1752	16	C	13.9889	13.8046	13.6247	19.9456	20.0948	18.5413	13.8061	19.5272	0.707016	0.000348444	0.00303583	2.51772	-0.500185
sp|Q6ZU65|UBN2_HUMAN	UBN2	UBN2_HUMAN Ubinuclein-2	1087	3	C	13.7248	14.0779	13.6231	19.8578	19.1782	19.5382	13.8086	19.5247	0.707236	1.83818e-05	0.000950312	3.02213	-0.499736
sp|Q8WX93|PALLD_HUMAN	PALLD	PALLD_HUMAN Palladin	3503	13	C	13.6741	14.1492	13.6085	20.2221	18.4413	19.9047	13.8106	19.5227	0.707412	0.000573703	0.00398194	2.39991	-0.499377
sp|Q8WYA0|IFT81_HUMAN	IFT81	IFT81_HUMAN Intraflagellar transport protein 81 homolog	3887	11	C	13.6089	13.9331	13.8947	20.1132	18.3668	20.0832	13.8122	19.5211	0.707555	0.000622565	0.00412796	2.38426	-0.499085
sp|Q92558|WASF1_HUMAN	WASF1	WASF1_HUMAN Wiskott-Aldrich syndrome protein family member 1	5967	6	C	13.1772	13.642	14.6346	19.4685	19.3213	19.7565	13.8179	19.5154	0.708052	0.000221003	0.00242581	2.61514	-0.498074
sp|Q9NZD8|SPG21_HUMAN	SPG21	SPG21_HUMAN Maspardin	5798	5	C	13.6316	13.5865	14.2392	18.8604	21.4165	18.2659	13.8191	19.5143	0.708154	0.00451313	0.0132547	1.87763	-0.497866
sp|P80404|GABT_HUMAN	ABAT	GABT_HUMAN 4-aminobutyrate aminotransferase, mitochondrial	5771	1	C	16.7864	11.8646	12.8085	22.0655	18.8863	17.5887	13.8198	19.5135	0.708219	0.0472634	0.0759564	1.11944	-0.497732
sp|O14880|MGST3_HUMAN	MGST3	MGST3_HUMAN Microsomal glutathione S-transferase 3	6749	1	C	15.0205	12.2934	14.151	20.0936	15.1783	23.2632	13.8216	19.5117	0.708377	0.0839377	0.121709	0.914678	-0.497411
tr|H3BQK9|H3BQK9_HUMAN	MACF1	H3BQK9_HUMAN Microtubule-actin cross-linking factor 1, isoforms 1/2/3/5	587	4	C	13.8065	15.2786	12.3965	18.5839	23.5823	16.3521	13.8272	19.5061	0.708865	0.0685171	0.102805	0.987986	-0.496416
sp|Q8IVB5|LIX1L_HUMAN	LIX1L	LIX1L_HUMAN LIX1-like protein	1863	3	C	13.7442	12.825	14.9129	19.7759	18.2754	20.4666	13.8274	19.506	0.708879	0.0030327	0.0101921	1.99174	-0.496389
sp|Q8N1Q1|CAH13_HUMAN	CA13	CAH13_HUMAN Carbonic anhydrase 13	4582	2	C	13.7007	14.7294	13.0601	20.2169	18.6397	19.6532	13.8301	19.5033	0.709115	0.00106798	0.0055508	2.25564	-0.495908
sp|Q9UBN7|HDAC6_HUMAN	HDAC6	HDAC6_HUMAN Histone deacetylase 6	2686	3	C	14.1801	12.8627	14.458	18.3591	20.9385	19.2016	13.8336	19.4997	0.709425	0.00331792	0.0108053	1.96636	-0.495278
sp|Q6ZYL4|TF2H5_HUMAN	GTF2H5	TF2H5_HUMAN General transcription factor IIH subunit 5	5623	2	C	12.4812	13.8884	15.1447	21.1651	17.3984	19.9222	13.8381	19.4952	0.70982	0.0137659	0.029272	1.53355	-0.494476
sp|Q9HB90|RRAGC_HUMAN	RRAGC	RRAGC_HUMAN Ras-related GTP-binding protein C	1213	8	C	14.5184	14.066	12.9349	20.2373	19.2012	19.0421	13.8398	19.4935	0.709967	0.000715294	0.00448238	2.34849	-0.494176
sp|P47224|MSS4_HUMAN	RABIF	MSS4_HUMAN Guanine nucleotide exchange factor MSS4	6334	4	C	13.1396	14.2776	14.1038	19.8132	19.2017	19.4641	13.8403	19.493	0.710016	0.000139605	0.00204001	2.69037	-0.494077
sp|Q9NWZ8|GEMI8_HUMAN	GEMIN8	GEMI8_HUMAN Gem-associated protein 8	5992	5	C	13.4782	13.9101	14.1438	19.616	19.3965	19.4554	13.844	19.4893	0.71034	1.04836e-05	0.000821821	3.08522	-0.493418
sp|O75251|NDUS7_HUMAN	NDUFS7	NDUS7_HUMAN NADH dehydrogenase [ubiquinone] iron-sulfur protein 7, mitochondrial	5392	4	C	17.1597	12.0995	12.2733	20.0037	18.9923	19.4715	13.8442	19.4892	0.710352	0.0285149	0.0507308	1.29473	-0.493394
sp|O75179|ANR17_HUMAN	ANKRD17	ANR17_HUMAN Ankyrin repeat domain-containing protein 17	114	28	C	13.5659	14.0814	13.887	20.3215	18.85	19.2942	13.8448	19.4886	0.710405	0.000255519	0.00258497	2.58755	-0.493287
sp|Q9UGQ2|FLOWR_HUMAN	CACFD1	FLOWR_HUMAN Calcium channel flower homolog	5913	1	C	16.1187	15.4242	9.99553	19.0096	22.3083	17.1436	13.8461	19.4872	0.710526	0.08314	0.120776	0.918018	-0.49304
sp|P19021-5|AMD_HUMAN	PAM	AMD_HUMAN Isoform 5 of Peptidyl-glycine alpha-amidating monooxygenase	5847	1	C	13.2916	14.6502	13.6014	22.4657	19.9964	15.9948	13.8477	19.4856	0.710664	0.0431698	0.0705876	1.15127	-0.492761
sp|P51809|VAMP7_HUMAN	VAMP7	VAMP7_HUMAN Vesicle-associated membrane protein 7	1231	7	C	14.8333	13.9131	12.8015	19.4991	20.6742	18.2787	13.8493	19.484	0.710804	0.00342135	0.0110245	1.95764	-0.492477
sp|P22061-2|PIMT_HUMAN	PCMT1	PIMT_HUMAN Isoform 2 of Protein-L-isoaspartate(D-aspartate) O-methyltransferase	1881	15	C	14.24	13.1826	14.1289	20.5516	17.5046	20.3923	13.8505	19.4828	0.710908	0.00574042	0.0154285	1.81168	-0.492265
sp|P55199|ELL_HUMAN	ELL	ELL_HUMAN RNA polymerase II elongation factor ELL	3548	9	C	13.4931	14.1706	13.8887	20.1729	17.8	20.4746	13.8508	19.4825	0.710935	0.00291305	0.00993291	2.00292	-0.49221
sp|Q8NA72|POC5_HUMAN	POC5	POC5_HUMAN Centrosomal protein POC5	5667	4	C	13.7029	14.3529	13.4985	20.0012	18.0315	20.4131	13.8514	19.4819	0.710989	0.0019412	0.00768502	2.11435	-0.492102
sp|Q08999|RBL2_HUMAN	RBL2	RBL2_HUMAN Retinoblastoma-like protein 2	3294	1	C	13.507	12.7061	15.3438	19.0904	20.4559	18.8968	13.8523	19.481	0.711066	0.00364499	0.0114564	1.94095	-0.491945
sp|Q9UBX3-2|DIC_HUMAN	SLC25A10	DIC_HUMAN Isoform 2 of Mitochondrial dicarboxylate carrier	5113	4	C	17.3167	11.848	12.3985	20.9123	16.916	20.6085	13.8544	19.4789	0.71125	0.0599111	0.0924166	1.03425	-0.49157
sp|O15230|LAMA5_HUMAN	LAMA5	LAMA5_HUMAN Laminin subunit alpha-5	1614	5	C	13.3004	14.9995	13.2709	19.408	19.9744	19.0467	13.8569	19.4764	0.711474	0.000883648	0.00500639	2.30048	-0.491117
sp|Q96AY2-2|EME1_HUMAN	EME1	EME1_HUMAN Isoform 2 of Crossover junction endonuclease EME1	2123	1	C	14.1872	14.0566	13.3299	23.9041	14.0559	20.4662	13.8579	19.4754	0.711559	0.124612	0.168652	0.773009	-0.490944
sp|P12931-2|SRC_HUMAN	SRC	SRC_HUMAN Isoform 2 of Proto-oncogene tyrosine-protein kinase Src	303	1	C	12.917	13.7992	14.8696	18.5516	21.3275	18.5351	13.8619	19.4714	0.711913	0.00667991	0.017141	1.76596	-0.490228
sp|Q13405|RM49_HUMAN	MRPL49	RM49_HUMAN 39S ribosomal protein L49, mitochondrial	5291	2	C	16.5199	12.2463	12.8289	20.3975	17.6575	20.3499	13.865	19.4683	0.712185	0.0256271	0.0467768	1.32997	-0.489676
sp|P06396|GELS_HUMAN	GSN	GELS_HUMAN Gelsolin	1316	17	C	13.2586	14.469	13.8798	20.5553	19.067	18.7703	13.8691	19.4642	0.712546	0.00102198	0.0054503	2.26358	-0.488945
sp|P31483|TIA1_HUMAN	TIA1	TIA1_HUMAN Nucleolysin TIA-1 isoform p40	3476	5	C	14.1357	13.9241	13.5477	20.1354	18.8551	19.402	13.8692	19.4642	0.712549	0.000165104	0.00211907	2.67385	-0.488939
sp|Q16134|ETFD_HUMAN	ETFDH	ETFD_HUMAN Electron transfer flavoprotein-ubiquinone oxidoreductase, mitochondrial	2052	5	C	16.8939	12.6286	12.0877	20.4181	19.9665	18.0053	13.8701	19.4633	0.712627	0.0297074	0.052349	1.28109	-0.488782
sp|P42694|HELZ_HUMAN	HELZ	HELZ_HUMAN Probable helicase with zinc finger domain	3844	15	C	13.6247	13.8176	14.1694	19.3378	19.7527	19.2978	13.8706	19.4628	0.712672	1.31772e-05	0.000894203	3.04856	-0.48869
sp|P49411|EFTU_HUMAN	TUFM	EFTU_HUMAN Elongation factor Tu, mitochondrial	860	24	C	16.7895	12.3389	12.4889	20.9261	18.1587	19.298	13.8724	19.4609	0.712835	0.028427	0.0506514	1.29541	-0.48836
sp|Q9P0B6|CC167_HUMAN	CCDC167	CC167_HUMAN Coiled-coil domain-containing protein 167	3945	1	C	13.0535	16.767	11.8016	16.0217	28.0109	14.3454	13.874	19.4593	0.712976	0.287289	0.344739	0.462509	-0.488075
sp|Q9H1P3|OSBL2_HUMAN	OSBPL2	OSBL2_HUMAN Oxysterol-binding protein-related protein 2	803	10	C	13.7959	13.3887	14.4395	19.6414	18.7286	20.0059	13.8747	19.4586	0.713036	0.00033214	0.00295911	2.52884	-0.487954
sp|P28749|RBL1_HUMAN	RBL1	RBL1_HUMAN Retinoblastoma-like protein 1	4425	4	C	14.0247	14.2294	13.3741	18.2682	22.2172	17.8864	13.8761	19.4573	0.713156	0.0166296	0.0335889	1.4738	-0.48771
sp|Q06830|PRDX1_HUMAN	PRDX1	PRDX1_HUMAN Peroxiredoxin-1	703	66	C	13.6659	13.91	14.0538	20.9329	17.3925	20.0449	13.8766	19.4568	0.7132	0.00643812	0.016685	1.77767	-0.487621
sp|Q14997|PSME4_HUMAN	PSME4	PSME4_HUMAN Proteasome activator complex subunit 4	1496	17	C	13.44	13.9906	14.1991	19.4454	19.3635	19.5614	13.8766	19.4568	0.7132	1.82115e-05	0.000948479	3.02297	-0.487621
sp|Q7L1V2|MON1B_HUMAN	MON1B	MON1B_HUMAN Vacuolar fusion protein MON1 homolog B	1953	1	C	13.9385	13.6618	14.0312	17.937	20.4986	19.9329	13.8772	19.4562	0.713253	0.00206911	0.008055	2.09393	-0.487514
sp|Q6NUK1|SCMC1_HUMAN	SLC25A24	SCMC1_HUMAN Calcium-binding mitochondrial carrier protein SCaMC-1	5467	6	C	18.1375	11.2558	12.244	19.4731	18.8559	20.0338	13.8791	19.4543	0.713422	0.0624192	0.0955517	1.01976	-0.487173
sp|Q6IEG0|SNR48_HUMAN	SNRNP48	SNR48_HUMAN U11/U12 small nuclear ribonucleoprotein 48 kDa protein	6146	1	C	12.8399	14.1234	14.6832	15.9282	23.2223	19.203	13.8822	19.4512	0.713693	0.0628969	0.0961784	1.01692	-0.486624
sp|Q9H609|ZN576_HUMAN	ZNF576	ZN576_HUMAN Zinc finger protein 576	6446	2	C	13.274	15.169	13.2117	19.5561	17.1231	21.6662	13.8849	19.4485	0.713933	0.018985	0.0371452	1.4301	-0.48614
sp|Q05DH4|F16A1_HUMAN	FAM160A1	F16A1_HUMAN Protein FAM160A1	955	1	C	14.533	15.5952	11.5373	21.4331	20.4438	16.4575	13.8885	19.4448	0.714253	0.0461804	0.0745225	1.12771	-0.485494
sp|P56381|ATP5E_HUMAN	ATP5E	ATP5E_HUMAN ATP synthase subunit epsilon, mitochondrial	6360	2	C	14.8805	13.5985	13.1941	20.4647	18.7287	19.1334	13.891	19.4423	0.714476	0.00160748	0.00700529	2.15457	-0.485043
sp|Q99584|S10AD_HUMAN	S100A13	S10AD_HUMAN Protein S100-A13	4217	7	C	13.4916	12.753	15.4295	19.7429	19.8922	18.6907	13.8914	19.4419	0.714505	0.0032726	0.0107031	1.97049	-0.484983
sp|P50897|PPT1_HUMAN	PPT1	PPT1_HUMAN Palmitoyl-protein thioesterase 1	5013	4	C	14.9287	14.6977	12.0507	21.7963	16.5548	19.9719	13.8924	19.441	0.714591	0.0363675	0.0616293	1.21021	-0.48481
sp|Q92506|DHB8_HUMAN	HSD17B8	DHB8_HUMAN Estradiol 17-beta-dehydrogenase 8	5584	1	C	17.7075	12.2437	11.7382	22.5447	15.9456	19.8204	13.8965	19.4369	0.714953	0.109931	0.15206	0.817985	-0.48408
sp|Q9UN37|VPS4A_HUMAN	VPS4A	VPS4A_HUMAN Vacuolar protein sorting-associated protein 4A	1608	16	C	13.3761	13.9551	14.3598	20.3946	18.7342	19.1803	13.897	19.4364	0.715	0.000637899	0.00418395	2.37841	-0.483985
sp|Q86WP2-2|GPBP1_HUMAN	GPBP1	GPBP1_HUMAN Isoform 2 of Vasculin	5711	1	C	14.287	14.2251	13.1843	19.2092	17.7415	21.3528	13.8988	19.4345	0.715161	0.00750848	0.0186084	1.73029	-0.48366
sp|A6NED2|RCCD1_HUMAN	RCCD1	RCCD1_HUMAN RCC1 domain-containing protein 1	3014	3	C	13.64	14.454	13.6093	19.5243	18.3155	20.4568	13.9011	19.4322	0.715364	0.00123421	0.00598465	2.22296	-0.48325
sp|Q9UHR6|ZNHI2_HUMAN	ZNHIT2	ZNHI2_HUMAN Zinc finger HIT domain-containing protein 2	3322	3	C	12.8931	13.9571	14.8545	19.5886	18.8589	19.8478	13.9016	19.4318	0.715404	0.000983746	0.00532509	2.27367	-0.48317
sp|O95999|BCL10_HUMAN	BCL10	BCL10_HUMAN B-cell lymphoma/leukemia 10	3406	6	C	13.9299	13.8992	13.8768	19.5934	19.5517	19.1492	13.902	19.4314	0.715437	2.63213e-06	0.000636014	3.19653	-0.483103
sp|Q9NP92|RT30_HUMAN	MRPS30	RT30_HUMAN 28S ribosomal protein S30, mitochondrial	1040	3	C	17.2279	11.541	12.9433	20.4201	18.734	19.1336	13.9041	19.4292	0.715626	0.0363576	0.0616293	1.21021	-0.482722
sp|O75167-4|PHAR2_HUMAN	PHACTR2	PHAR2_HUMAN Isoform 4 of Phosphatase and actin regulator 2	6178	1	C	13.7184	13.7729	14.2243	18.8773	20.4964	18.9106	13.9052	19.4281	0.715726	0.000583914	0.00400059	2.39788	-0.48252
sp|Q9Y371-2|SHLB1_HUMAN	SH3GLB1	SHLB1_HUMAN Isoform 2 of Endophilin-B1	2863	12	C	14.119	13.7685	13.8454	19.9278	19.2688	19.0705	13.911	19.4224	0.716234	3.93462e-05	0.00119759	2.92169	-0.481496
sp|Q9Y3E1|HDGR3_HUMAN	HDGFRP3	HDGR3_HUMAN Hepatoma-derived growth factor-related protein 3	1340	4	C	12.9655	14.8113	13.9596	20.0223	18.3978	19.8434	13.9121	19.4212	0.716339	0.00174704	0.00729853	2.13676	-0.481286
sp|P62877|RBX1_HUMAN	RBX1	RBX1_HUMAN E3 ubiquitin-protein ligase RBX1	6428	2	C	14.3419	13.3623	14.0346	17.5806	16.9131	23.7675	13.9129	19.4204	0.716408	0.0666189	0.100574	0.997515	-0.481146
sp|Q9BVM4|GGACT_HUMAN	GGACT	GGACT_HUMAN Gamma-glutamylaminecyclotransferase	5195	1	C	13.2879	12.4834	15.9789	18.8227	18.0207	21.4065	13.9167	19.4166	0.716743	0.020091	0.0387225	1.41204	-0.480472
sp|O43488|ARK72_HUMAN	AKR7A2	ARK72_HUMAN Aflatoxin B1 aldehyde reductase member 2	2085	9	C	14.7007	13.8322	13.2175	17.4335	24.7013	16.1148	13.9168	19.4165	0.71675	0.111723	0.154055	0.812324	-0.480458
sp|Q99707|METH_HUMAN	MTR	METH_HUMAN Methionine synthase	2932	27	C	13.5301	13.4379	14.7832	19.2115	19.5352	19.5021	13.9171	19.4163	0.716774	0.000248377	0.00256093	2.5916	-0.480411
sp|Q9NZT2|OGFR_HUMAN	OGFR	OGFR_HUMAN Opioid growth factor receptor	1353	9	C	13.86	13.8155	14.0948	20.8401	16.6031	20.7865	13.9234	19.4099	0.717337	0.0175156	0.0349843	1.45613	-0.479278
sp|Q6QNY0|BL1S3_HUMAN	BLOC1S3	BL1S3_HUMAN Biogenesis of lysosome-related organelles complex 1 subunit 3	4015	7	C	13.7557	14.4171	13.6002	20.0976	18.6451	19.4844	13.9243	19.409	0.717415	0.000362279	0.00310253	2.50828	-0.47912
sp|P49589-3|SYCC_HUMAN	CARS	SYCC_HUMAN Isoform 3 of Cysteine--tRNA ligase, cytoplasmic	1851	28	C	13.9179	13.7833	14.0743	19.4094	18.8972	19.9179	13.9252	19.4082	0.71749	5.73222e-05	0.00140284	2.85299	-0.478969
sp|P48147|PPCE_HUMAN	PREP	PPCE_HUMAN Prolyl endopeptidase	1291	30	C	13.5312	14.3442	13.9001	19.7948	19.6921	18.7376	13.9252	19.4082	0.71749	0.000181712	0.00221596	2.65444	-0.478969
sp|Q8NG27|PJA1_HUMAN	PJA1	PJA1_HUMAN E3 ubiquitin-protein ligase Praja-1	4952	4	C	14.3797	13.378	14.0195	19.5838	20.4076	18.2313	13.9257	19.4076	0.717541	0.00142603	0.0064854	2.18806	-0.478866
sp|Q6UUV7|CRTC3_HUMAN	CRTC3	CRTC3_HUMAN CREB-regulated transcription coactivator 3	4546	1	C	13.674	14.7404	13.3654	25.9337	0.486501	31.8001	13.9266	19.4068	0.717616	0.599357	0.650019	0.187074	-0.478717
sp|Q5HYK3|COQ5_HUMAN	COQ5	COQ5_HUMAN 2-methoxy-6-polyprenyl-1,4-benzoquinol methylase, mitochondrial	2561	2	C	17.266	12.0753	12.4463	18.8379	18.0651	21.3094	13.9292	19.4041	0.717847	0.0475196	0.0763157	1.11739	-0.478252
sp|Q9UII2|ATIF1_HUMAN	ATPIF1	ATIF1_HUMAN ATPase inhibitor, mitochondrial	4945	3	C	17.2019	11.1372	13.461	22.2979	14.3095	21.5926	13.9334	19.4	0.718215	0.153104	0.200835	0.697161	-0.477513
sp|Q9BPW8|NIPS1_HUMAN	NIPSNAP1	NIPS1_HUMAN Protein NipSnap homolog 1	6072	2	C	16.9518	12.4869	12.362	19.3478	18.3207	20.5307	13.9336	19.3997	0.718235	0.0289703	0.0512685	1.29015	-0.477472
sp|Q9BYP7|WNK3_HUMAN	WNK3	WNK3_HUMAN Serine/threonine-protein kinase WNK3	705	3	C	14.4314	13.529	13.8419	19.301	18.7116	20.1851	13.9341	19.3992	0.718281	0.000408282	0.00329105	2.48267	-0.47738
sp|Q96AB3-2|ISOC2_HUMAN	ISOC2	ISOC2_HUMAN Isoform 2 of Isochorismatase domain-containing protein 2, mitochondrial	5688	2	C	17.1093	12.1612	12.5374	20.7661	18.2685	19.1574	13.936	19.3973	0.718448	0.0355178	0.060654	1.21714	-0.477045
sp|Q4G176|ACSF3_HUMAN	ACSF3	ACSF3_HUMAN Acyl-CoA synthetase family member 3, mitochondrial	2585	3	C	17.0013	13.0367	11.7714	20.7541	16.9262	20.5103	13.9365	19.3969	0.718491	0.0526668	0.0830829	1.08049	-0.476959
sp|Q7Z7N9|T179B_HUMAN	TMEM179B	T179B_HUMAN Transmembrane protein 179B	5364	1	C	15.1644	12.9607	13.686	20.1267	18.1058	19.9563	13.937	19.3963	0.718542	0.00398036	0.0121204	1.91648	-0.476855
sp|Q6ZNJ1|NBEL2_HUMAN	NBEAL2	NBEL2_HUMAN Neurobeachin-like protein 2	5340	1	C	12.557	16.3904	12.8708	23.1267	14.7575	20.2976	13.9394	19.3939	0.718751	0.11813	0.161339	0.792261	-0.476437
sp|Q86SQ9-2|DHDDS_HUMAN	DHDDS	DHDDS_HUMAN Isoform 2 of Dehydrodolichyl diphosphate synthase	4642	2	C	12.8568	14.809	14.1556	20.6486	17.272	20.2579	13.9405	19.3928	0.718846	0.010801	0.024278	1.61479	-0.476245
sp|Q92917|GPKOW_HUMAN	GPKOW	GPKOW_HUMAN G patch domain and KOW motifs-containing protein	2177	19	C	14.1651	14.1276	13.5334	18.106	22.1558	17.9121	13.942	19.3913	0.718984	0.0175905	0.0350564	1.45523	-0.475969
sp|Q96S15|WDR24_HUMAN	WDR24	WDR24_HUMAN WD repeat-containing protein 24	3483	2	C	13.5246	14.5714	13.7389	20.5562	20.5514	17.0576	13.945	19.3884	0.719243	0.0107822	0.0242591	1.61512	-0.475449
sp|Q9Y4C2|F115A_HUMAN	FAM115A	F115A_HUMAN Protein FAM115A	2299	17	C	13.7455	14.3596	13.7305	20.1709	18.6181	19.3755	13.9452	19.3882	0.719263	0.00038534	0.0032101	2.49348	-0.475408
sp|A4D1E9|GTPBA_HUMAN	GTPBP10	GTPBA_HUMAN GTP-binding protein 10	3549	4	C	17.1701	11.6223	13.0437	19.7029	19.3051	19.1559	13.9454	19.388	0.719279	0.0312092	0.0544496	1.26401	-0.475376
sp|Q68CZ2|TENS3_HUMAN	TNS3	TENS3_HUMAN Tensin-3	3339	1	C	15.6269	12.8279	13.3847	19.3571	20.9328	17.8706	13.9465	19.3868	0.71938	0.0114905	0.0254938	1.59357	-0.475174
sp|Q7Z4H3|HDDC2_HUMAN	HDDC2	HDDC2_HUMAN HD domain-containing protein 2	5234	9	C	13.8696	14.3657	13.607	20.298	18.2987	19.561	13.9474	19.3859	0.719463	0.00095865	0.00526995	2.27819	-0.475008
sp|Q15149-2|PLEC_HUMAN	PLEC	PLEC_HUMAN Isoform 2 of Plectin	501	106	C	14.1615	13.9466	13.7343	20.3045	18.8714	18.9817	13.9475	19.3859	0.719466	0.000336621	0.00297882	2.52596	-0.475002
sp|Q9BV20|MTNA_HUMAN	MRI1	MTNA_HUMAN Methylthioribose-1-phosphate isomerase	3795	9	C	12.9886	13.6562	15.2027	20.07	19.4147	18.6679	13.9492	19.3842	0.719615	0.00213242	0.00818965	2.08673	-0.474702
sp|P48735|IDHP_HUMAN	IDH2	IDHP_HUMAN Isocitrate dehydrogenase [NADP], mitochondrial	2769	6	C	15.7994	12.7659	13.3157	20.4181	17.5909	20.11	13.9603	19.373	0.720608	0.0138603	0.0294061	1.53156	-0.472714
sp|P25685|DNJB1_HUMAN	DNAJB1	DNJB1_HUMAN DnaJ homolog subfamily B member 1	3917	22	C	14.1917	14.3219	13.3697	20.482	18.2434	19.3912	13.9611	19.3722	0.720677	0.00160604	0.00700529	2.15457	-0.472575
sp|Q8N3X1-2|FNBP4_HUMAN	FNBP4	FNBP4_HUMAN Isoform 2 of Formin-binding protein 4	1898	11	C	13.3277	14.261	14.3005	19.5502	18.7524	19.8083	13.9631	19.3703	0.720849	0.000273803	0.00268866	2.57046	-0.47223
sp|Q13813-3|SPTN1_HUMAN	SPTAN1	SPTN1_HUMAN Isoform 3 of Spectrin alpha chain, non-erythrocytic 1	335	1	C	13.8033	12.5883	15.5219	19.3632	20.3235	18.3999	13.9712	19.3622	0.721569	0.00606525	0.0160198	1.79534	-0.47079
sp|O14907|TX1B3_HUMAN	TAX1BP3	TX1B3_HUMAN Tax1-binding protein 3	5822	3	C	14.1226	14.2742	13.5188	19.8993	18.3527	19.8325	13.9719	19.3615	0.721631	0.00062949	0.00415548	2.38138	-0.470666
sp|Q96K21|ZFY19_HUMAN	ZFYVE19	ZFY19_HUMAN Zinc finger FYVE domain-containing protein 19	2745	1	C	13.9483	14.4094	13.5603	20.5027	18.4695	19.1099	13.9727	19.3607	0.721703	0.00114562	0.00575256	2.24014	-0.470524
sp|Q8TAT6-2|NPL4_HUMAN	NPLOC4	NPL4_HUMAN Isoform 2 of Nuclear protein localization protein 4 homolog	1119	15	C	13.9947	14.056	13.8681	19.2392	19.6454	19.1967	13.9729	19.3604	0.721726	3.91619e-06	0.00065559	3.18337	-0.470476
sp|Q7L8L6|FAKD5_HUMAN	FASTKD5	FAKD5_HUMAN FAST kinase domain-containing protein 5	548	3	C	16.9803	11.9518	12.9912	20.1397	18.3597	19.5773	13.9744	19.3589	0.721861	0.0292828	0.0517696	1.28593	-0.470207
sp|P46199|IF2M_HUMAN	MTIF2	IF2M_HUMAN Translation initiation factor IF-2, mitochondrial	3528	2	C	16.6942	11.9051	13.3282	19.7052	18.7402	19.6271	13.9758	19.3575	0.721985	0.020777	0.039695	1.40126	-0.469958
sp|P27144|KAD4_HUMAN	AK4	KAD4_HUMAN Adenylate kinase 4, mitochondrial	2725	7	C	16.5241	12.134	13.2736	21.1257	16.3737	20.569	13.9772	19.3561	0.722109	0.0542966	0.0852489	1.06931	-0.469712
sp|Q8N5A5|ZGPAT_HUMAN	ZGPAT	ZGPAT_HUMAN Zinc finger CCCH-type with G patch domain-containing protein	5134	6	C	14.3212	13.537	14.076	19.1829	18.8354	20.0474	13.9781	19.3552	0.722185	0.000231724	0.00249675	2.60263	-0.469559
sp|Q5JRX3-2|PREP_HUMAN	PITRM1	PREP_HUMAN Isoform 2 of Presequence protease, mitochondrial	1992	15	C	16.2342	13.2104	12.492	20.723	17.7013	19.6392	13.9789	19.3545	0.722254	0.0205953	0.0394136	1.40435	-0.469422
sp|Q9GZT9|EGLN1_HUMAN	EGLN1	EGLN1_HUMAN Egl nine homolog 1	37	14	C	13.6209	13.6819	14.6349	19.7942	18.6518	19.6163	13.9792	19.3541	0.722288	0.000372422	0.00316244	2.49998	-0.469354
sp|O15525|MAFG_HUMAN	MAFG	MAFG_HUMAN Transcription factor MafG	1026	3	C	13.6533	14.2047	14.0829	18.3438	19.2196	20.4957	13.9803	19.353	0.722383	0.00114691	0.00575256	2.24014	-0.469164
sp|Q9H6R7|CB044_HUMAN	C2orf44	CB044_HUMAN WD repeat-containing protein C2orf44	3298	5	C	14.3406	13.9873	13.6153	18.8088	20.7645	18.4836	13.9811	19.3523	0.72245	0.00193706	0.00767295	2.11504	-0.469031
sp|Q8TAP6|CEP76_HUMAN	CEP76	CEP76_HUMAN Centrosomal protein of 76 kDa	5405	2	C	13.7265	13.9515	14.2754	18.9703	19.4733	19.6029	13.9845	19.3488	0.722755	2.79876e-05	0.0010811	2.96614	-0.468421
sp|Q6PID6|TTC33_HUMAN	TTC33	TTC33_HUMAN Tetratricopeptide repeat protein 33	4703	2	C	13.3207	12.3107	16.3228	20.1889	19.6795	18.1774	13.9847	19.3486	0.722778	0.0163995	0.0332902	1.47768	-0.468376
sp|Q9BZ23|PANK2_HUMAN	PANK2	PANK2_HUMAN Pantothenate kinase 2, mitochondrial	2619	2	C	12.872	16.0813	13.004	18.677	19.4446	19.9211	13.9858	19.3476	0.72287	0.00844049	0.0202681	1.69319	-0.468193
sp|Q8N5D0|WDTC1_HUMAN	WDTC1	WDTC1_HUMAN WD and tetratricopeptide repeats protein 1	3893	3	C	13.0672	14.0185	14.8743	20.1519	18.6161	19.2722	13.9867	19.3467	0.722947	0.00144647	0.00654871	2.18384	-0.468038
sp|Q9P032|NDUF4_HUMAN	NDUFAF4	NDUF4_HUMAN NADH dehydrogenase [ubiquinone] 1 alpha subcomplex assembly factor 4	4307	6	C	16.2721	12.7773	12.9118	18.7912	18.7918	20.4559	13.9871	19.3463	0.722984	0.0135038	0.0288735	1.5395	-0.467964
sp|O95685|PPR3D_HUMAN	PPP1R3D	PPR3D_HUMAN Protein phosphatase 1 regulatory subunit 3D	231	1	C	14.3672	13.544	14.0588	18.3055	19.0016	20.7228	13.99	19.3433	0.723248	0.00211502	0.00817522	2.0875	-0.467438
sp|Q9BSD7|NTPCR_HUMAN	NTPCR	NTPCR_HUMAN Cancer-related nucleoside-triphosphatase	5473	12	C	13.7825	14.1863	14.0017	20.4508	18.7426	18.836	13.9902	19.3431	0.723263	0.000700217	0.00444334	2.35229	-0.467408
sp|Q96HJ9-2|CG055_HUMAN	C7orf55	CG055_HUMAN Isoform 2 of UPF0562 protein C7orf55	844	34	C	14.2149	14.3422	13.4177	19.5795	20.5873	17.8585	13.9916	19.3418	0.723388	0.00322088	0.0105971	1.97481	-0.467159
sp|Q9BS16|CENPK_HUMAN	CENPK	CENPK_HUMAN Centromere protein K	6017	2	C	14.0418	13.2785	14.6637	19.3185	20.3358	18.3618	13.9947	19.3387	0.723661	0.00155236	0.00686026	2.16366	-0.466614
sp|P46821|MAP1B_HUMAN	MAP1B	MAP1B_HUMAN Microtubule-associated protein 1B	147	70	C	14.6401	13.6957	13.6515	19.334	19.4315	19.2472	13.9958	19.3376	0.72376	8.19759e-05	0.00160104	2.7956	-0.466416
sp|Q9Y6X8|ZHX2_HUMAN	ZHX2	ZHX2_HUMAN Zinc fingers and homeoboxes protein 2	2641	11	C	14.823	14.0529	13.1218	20.6442	17.8977	19.4604	13.9992	19.3341	0.72407	0.00466719	0.013532	1.86864	-0.4658
sp|Q712K3|UB2R2_HUMAN	UBE2R2	UB2R2_HUMAN Ubiquitin-conjugating enzyme E2 R2	2027	9	C	14.2061	14.1206	13.6726	20.0641	18.278	19.6587	13.9998	19.3336	0.724116	0.000703817	0.00445413	2.35124	-0.465708
sp|Q13825|AUHM_HUMAN	AUH	AUHM_HUMAN Methylglutaconyl-CoA hydratase, mitochondrial	1652	4	C	16.6786	12.1826	13.1434	20.5241	18.4517	19.0195	14.0015	19.3318	0.724276	0.023739	0.0440509	1.35605	-0.465389
sp|Q8N1G0|ZN687_HUMAN	ZNF687	ZN687_HUMAN Zinc finger protein 687	1450	5	C	13.5215	14.4474	14.0408	19.3919	19.3463	19.2522	14.0032	19.3301	0.724425	3.95543e-05	0.00119874	2.92128	-0.465092
sp|Q8IWY9|CDAN1_HUMAN	CDAN1	CDAN1_HUMAN Codanin-1	590	4	C	13.3134	13.787	14.9109	19.2027	18.4394	20.3466	14.0038	19.3296	0.724474	0.00186771	0.00753108	2.12314	-0.464994
sp|P19404|NDUV2_HUMAN	NDUFV2	NDUV2_HUMAN NADH dehydrogenase [ubiquinone] flavoprotein 2, mitochondrial	85	5	C	16.855	13.2571	11.9053	19.7703	18.6153	19.5969	14.0058	19.3275	0.724657	0.0248825	0.045692	1.34016	-0.464631
sp|Q9HBH1|DEFM_HUMAN	PDF	DEFM_HUMAN Peptide deformylase, mitochondrial	5615	2	C	16.3301	13.0691	12.6244	19.2239	19.5356	19.2168	14.0079	19.3254	0.724841	0.010548	0.0239069	1.62148	-0.464264
sp|P32321-2|DCTD_HUMAN	DCTD	DCTD_HUMAN Isoform 2 of Deoxycytidylate deaminase	4125	5	C	14.3587	13.7201	13.9453	19.7532	18.9083	19.3143	14.008	19.3253	0.724856	6.55435e-05	0.00146763	2.83338	-0.464234
sp|Q8WZA9|IRGQ_HUMAN	IRGQ	IRGQ_HUMAN Immunity-related GTPase family Q protein	270	18	C	13.943	14.0169	14.0909	19.8825	18.945	19.1218	14.0169	19.3164	0.725648	5.32876e-05	0.00135374	2.86846	-0.462658
sp|Q9NUL3|STAU2_HUMAN	STAU2	STAU2_HUMAN Double-stranded RNA-binding protein Staufen homolog 2	1463	11	C	14.5274	13.958	13.5713	20.3014	19.5739	18.0681	14.0189	19.3145	0.725824	0.00176215	0.00734421	2.13406	-0.462309
sp|Q96I51|WBS16_HUMAN	WBSCR16	WBS16_HUMAN Williams-Beuren syndrome chromosomal region 16 protein	1568	4	C	15.114	13.9201	13.0542	19.8743	18.6125	19.4249	14.0294	19.3039	0.726767	0.00168	0.00713289	2.14673	-0.460436
sp|Q92667|AKAP1_HUMAN	AKAP1	AKAP1_HUMAN A-kinase anchor protein 1, mitochondrial	2061	16	C	15.4869	13.0687	13.5337	18.962	19.6596	19.2891	14.0298	19.3036	0.726797	0.0023525	0.00874693	2.05814	-0.460376
sp|Q15417|CNN3_HUMAN	CNN3	CNN3_HUMAN Calponin-3	1469	16	C	14.2648	13.8408	13.9847	19.9429	19.1346	18.8321	14.0301	19.3032	0.726828	0.000118499	0.00187605	2.72676	-0.460315
sp|Q3KRA9-2|ALKB6_HUMAN	ALKBH6	ALKB6_HUMAN Isoform 2 of Alpha-ketoglutarate-dependent dioxygenase alkB homolog 6	4517	2	C	13.6935	13.7604	14.6585	19.952	21.0501	16.8855	14.0375	19.2959	0.727486	0.0149265	0.0310313	1.5082	-0.459009
sp|Q8NBT2|SPC24_HUMAN	SPC24	SPC24_HUMAN Kinetochore protein Spc24	4688	5	C	14.0143	14.5524	13.5482	19.9126	19.6021	18.3705	14.0383	19.2951	0.727559	0.000684065	0.00438438	2.35809	-0.458864
sp|Q14676|MDC1_HUMAN	MDC1	MDC1_HUMAN Mediator of DNA damage checkpoint protein 1	251	36	C	12.4027	14.0922	15.6213	19.3164	19.7674	18.8001	14.0387	19.2946	0.727598	0.00563556	0.015234	1.81719	-0.458787
sp|P30085|KCY_HUMAN	CMPK1	KCY_HUMAN UMP-CMP kinase	5205	11	C	14.1638	14.0708	13.8825	20.0719	18.9517	18.8592	14.039	19.2943	0.727627	0.000190846	0.00224412	2.64895	-0.458729
sp|Q9Y243|AKT3_HUMAN	AKT3	AKT3_HUMAN RAC-gamma serine/threonine-protein kinase	1744	4	C	13.9788	13.825	14.317	20.0655	16.5147	21.299	14.0403	19.2931	0.727736	0.0218844	0.0413294	1.38374	-0.458512
sp|Q9NXV2|KCTD5_HUMAN	KCTD5	KCTD5_HUMAN BTB/POZ domain-containing protein KCTD5	3384	3	C	13.8758	14.2691	13.9894	19.8339	18.7502	19.2815	14.0448	19.2885	0.728141	9.61073e-05	0.00170639	2.76792	-0.457711
sp|O95989|NUDT3_HUMAN	NUDT3	NUDT3_HUMAN Diphosphoinositol polyphosphate phosphohydrolase 1	501	3	C	13.8202	14.3382	13.9818	19.9119	18.5332	19.4148	14.0467	19.2866	0.728314	0.000263128	0.00262418	2.58101	-0.457367
sp|O43318|M3K7_HUMAN	MAP3K7	M3K7_HUMAN Mitogen-activated protein kinase kinase kinase 7	3155	15	C	14.0616	13.631	14.4526	19.5525	18.6017	19.7006	14.0484	19.2849	0.728465	0.000233856	0.00250078	2.60192	-0.457068
sp|Q96F63|CCD97_HUMAN	CCDC97	CCD97_HUMAN Coiled-coil domain-containing protein 97	715	5	C	13.7467	14.4258	13.984	19.589	18.4798	19.7747	14.0522	19.2812	0.728803	0.000315015	0.00285325	2.54466	-0.4564
tr|K4DI93|K4DI93_HUMAN	CUL4B	K4DI93_HUMAN Cullin 4B, isoform CRA_e	1186	28	C	14.0576	14.0632	14.0522	19.5216	19.5552	18.7502	14.0577	19.2757	0.729296	3.80355e-05	0.00118857	2.92498	-0.455424
sp|Q9UQ16-3|DYN3_HUMAN	DNM3	DYN3_HUMAN Isoform 3 of Dynamin-3	1509	2	C	14.0376	13.3038	14.8417	18.7955	19.8529	19.1685	14.061	19.2723	0.729598	0.000651315	0.00424018	2.37262	-0.454826
sp|O94979|SC31A_HUMAN	SEC31A	SC31A_HUMAN Protein transport protein Sec31A	2481	45	C	14.551	13.9635	13.6703	19.0117	21.0081	17.7953	14.0616	19.2717	0.72965	0.00583817	0.015584	1.80732	-0.454723
sp|Q8N6T3|ARFG1_HUMAN	ARFGAP1	ARFG1_HUMAN ADP-ribosylation factor GTPase-activating protein 1	1168	15	C	14.2082	14.7566	13.2241	18.0358	22.2249	17.5504	14.063	19.2704	0.729772	0.028323	0.0505045	1.29667	-0.454483
sp|P29218-3|IMPA1_HUMAN	IMPA1	IMPA1_HUMAN Isoform 3 of Inositol monophosphatase 1	4720	8	C	14.0164	14.0482	14.1349	19.8996	19.1086	18.7923	14.0665	19.2668	0.730089	9.60955e-05	0.00170639	2.76792	-0.453856
sp|Q15311|RBP1_HUMAN	RALBP1	RBP1_HUMAN RalA-binding protein 1	564	9	C	13.6532	14.293	14.2539	19.0853	20.3325	18.3821	14.0667	19.2666	0.730107	0.00101781	0.00543372	2.2649	-0.453821
sp|Q9Y5J5|PHLA3_HUMAN	PHLDA3	PHLA3_HUMAN Pleckstrin homology-like domain family A member 3	5514	2	C	14.6507	14.7831	12.7751	20.4551	18.576	18.7599	14.0696	19.2637	0.730372	0.00415914	0.0125194	1.90242	-0.453298
sp|Q8NBJ4|GOLM1_HUMAN	GOLM1	GOLM1_HUMAN Golgi membrane protein 1	4179	9	C	15.0077	13.9292	13.2735	19.6331	19.4907	18.6657	14.0701	19.2632	0.730416	0.000911174	0.0051129	2.29133	-0.453209
sp|Q96LB3|IFT74_HUMAN	IFT74	IFT74_HUMAN Intraflagellar transport protein 74 homolog	3612	18	C	13.4078	14.1856	14.6245	19.9347	18.3724	19.475	14.0726	19.2607	0.73064	0.000888951	0.00501622	2.29962	-0.452768
sp|Q8IV08|PLD3_HUMAN	PLD3	PLD3_HUMAN Phospholipase D3	2032	9	C	14.7291	14.5349	12.9548	20.7011	16.981	20.0991	14.0729	19.2604	0.730667	0.0155423	0.03199	1.49499	-0.452715
sp|Q9BZE1|RM37_HUMAN	MRPL37	RM37_HUMAN 39S ribosomal protein L37, mitochondrial	4137	3	C	16.0538	12.9693	13.2091	20.3921	17.6349	19.7409	14.0774	19.256	0.731067	0.0160907	0.0328399	1.4836	-0.451925
sp|P38646|GRP75_HUMAN	HSPA9	GRP75_HUMAN Stress-70 protein, mitochondrial	44	46	C	17.917	13.007	11.3104	19.3743	20.9603	17.4309	14.0781	19.2552	0.731135	0.0808504	0.118085	0.927807	-0.45179
sp|P04066|FUCO_HUMAN	FUCA1	FUCO_HUMAN Tissue alpha-L-fucosidase	3774	6	C	15.1164	14.3606	12.7602	19.1095	20.1751	18.4781	14.0791	19.2542	0.731219	0.00372814	0.0116242	1.93464	-0.451624
sp|Q96GC5|RM48_HUMAN	MRPL48	RM48_HUMAN 39S ribosomal protein L48, mitochondrial	2596	1	C	17.6113	11.7049	12.9277	18.9608	19.2238	19.5715	14.0813	19.252	0.731419	0.0459787	0.0742823	1.12911	-0.45123
sp|O75487|GPC4_HUMAN	GPC4	GPC4_HUMAN Glypican-4	3970	10	C	14.0055	12.6272	15.6128	19.5738	19.8111	18.3697	14.0818	19.2515	0.731466	0.00599508	0.0158942	1.79876	-0.451138
sp|Q7L273|KCTD9_HUMAN	KCTD9	KCTD9_HUMAN BTB/POZ domain-containing protein KCTD9	2308	2	C	13.6709	13.4069	15.1677	19.9428	18.8067	19.005	14.0818	19.2515	0.731467	0.00135877	0.00630121	2.20058	-0.451136
sp|Q9NYM9|BET1L_HUMAN	BET1L	BET1L_HUMAN BET1-like protein	2568	2	C	14.4901	13.7569	14.0034	19.2223	18.5472	19.9802	14.0835	19.2499	0.731612	0.000378367	0.00319364	2.49571	-0.450848
sp|Q9P2B4|CT2NL_HUMAN	CTTNBP2NL	CT2NL_HUMAN CTTNBP2 N-terminal-like protein	4038	10	C	13.9098	14.1374	14.2052	19.2185	20.2149	18.3141	14.0841	19.2492	0.731675	0.000747795	0.00458494	2.33867	-0.450725
sp|Q7Z7H8-2|RM10_HUMAN	MRPL10	RM10_HUMAN Isoform 2 of 39S ribosomal protein L10, mitochondrial	4679	2	C	17.1143	12.6558	12.4868	20.2788	18.1422	19.322	14.0856	19.2477	0.73181	0.0343568	0.0589896	1.22922	-0.450459
sp|Q9ULP0-6|NDRG4_HUMAN	NDRG4	NDRG4_HUMAN Isoform 6 of Protein NDRG4	3938	2	C	15.8601	14.8269	11.57	20.132	17.2884	20.3226	14.0857	19.2477	0.731812	0.0335121	0.0578081	1.23801	-0.450456
sp|Q9NWR8|MCUB_HUMAN	CCDC109B	MCUB_HUMAN Mitochondrial calcium uniporter regulatory subunit MCUb	6030	1	C	16.2445	11.8354	14.1804	20.0499	17.7898	19.9	14.0868	19.2466	0.731911	0.0245567	0.0451523	1.34532	-0.450261
sp|Q9P016|THYN1_HUMAN	THYN1	THYN1_HUMAN Thymocyte nuclear protein 1	4434	9	C	14.3052	14.1375	13.8188	19.6805	19.3815	18.6766	14.0872	19.2462	0.731945	9.77816e-05	0.00171876	2.76479	-0.450192
sp|Q5JV73|FRPD3_HUMAN	FRMPD3	FRPD3_HUMAN FERM and PDZ domain-containing protein 3	1423	1	C	14.6555	13.8894	13.7221	19.8187	19.746	18.1683	14.089	19.2443	0.732112	0.0010759	0.00556634	2.25443	-0.449864
sp|Q96S59|RANB9_HUMAN	RANBP9	RANB9_HUMAN Ran-binding protein 9	2808	10	C	13.7122	14.1556	14.4078	20.1515	18.3152	19.2577	14.0919	19.2415	0.73237	0.000819313	0.00482903	2.31614	-0.449356
sp|Q07954|LRP1_HUMAN	LRP1	LRP1_HUMAN Prolow-density lipoprotein receptor-related protein 1	3360	8	C	16.0515	13.1773	13.0527	20.5289	19.0247	18.1649	14.0938	19.2395	0.732547	0.0127154	0.0275507	1.55987	-0.449007
sp|Q9NRF2|SH2B1_HUMAN	SH2B1	SH2B1_HUMAN SH2B adapter protein 1	49	3	C	13.7375	13.917	14.632	20.2473	18.4302	19.036	14.0955	19.2378	0.732697	0.00101777	0.00543372	2.2649	-0.448712
sp|Q92614|MY18A_HUMAN	MYO18A	MY18A_HUMAN Unconventional myosin-XVIIIa	3929	13	C	14.4964	13.7598	14.0422	20.5899	17.0597	20.052	14.0995	19.2339	0.733054	0.0101155	0.0231894	1.63471	-0.448008
sp|Q8WUA2|PPIL4_HUMAN	PPIL4	PPIL4_HUMAN Peptidyl-prolyl cis-trans isomerase-like 4	622	19	C	14.0766	13.9481	14.2748	19.4332	19.3002	18.967	14.0998	19.2335	0.733089	6.84749e-06	0.000740687	3.13037	-0.447941
sp|P13073|COX41_HUMAN	COX4I1	COX41_HUMAN Cytochrome c oxidase subunit 4 isoform 1, mitochondrial	2749	8	C	17.8724	12.046	12.3843	19.9376	18.6356	19.1241	14.1009	19.2324	0.733183	0.0561421	0.0876604	1.0572	-0.447754
sp|Q9BUE0|MED18_HUMAN	MED18	MED18_HUMAN Mediator of RNA polymerase II transcription subunit 18	5564	3	C	13.7781	13.4553	15.0745	17.7646	21.6277	18.2998	14.1026	19.2307	0.73334	0.0171437	0.0344	1.46344	-0.447447
sp|Q70IA6-3|MOB2_HUMAN	MOB2	MOB2_HUMAN Isoform 3 of MOB kinase activator 2	3079	3	C	13.7178	15.2795	13.3183	21.4166	17.5536	18.7142	14.1052	19.2281	0.733571	0.0165796	0.0335553	1.47424	-0.446992
sp|Q9UBC2-2|EP15R_HUMAN	EPS15L1	EP15R_HUMAN Isoform 2 of Epidermal growth factor receptor substrate 15-like 1	2019	30	C	13.9418	13.8535	14.5213	19.5462	19.1873	18.95	14.1055	19.2278	0.7336	4.67128e-05	0.00129859	2.88653	-0.446935
sp|Q8IX18|DHX40_HUMAN	DHX40	DHX40_HUMAN Probable ATP-dependent RNA helicase DHX40	3271	12	C	13.912	14.4956	13.9111	20.0757	18.4454	19.1602	14.1062	19.2271	0.733664	0.000554879	0.00389041	2.41001	-0.446808
sp|Q9H211|CDT1_HUMAN	CDT1	CDT1_HUMAN DNA replication factor Cdt1	2127	7	C	12.1504	14.6107	15.5684	19.3628	19.0509	19.2568	14.1098	19.2235	0.733989	0.00747369	0.0185735	1.73111	-0.44617
sp|Q9Y575-3|ASB3_HUMAN	ASB3	ASB3_HUMAN Isoform 3 of Ankyrin repeat and SOCS box protein 3	2841	1	C	15.081	13.9134	13.3433	20.7475	18.5027	18.4121	14.1126	19.2208	0.734235	0.00513297	0.0143328	1.84367	-0.445685
sp|O43462|MBTP2_HUMAN	MBTPS2	MBTP2_HUMAN Membrane-bound transcription factor site-2 protease	2900	1	C	12.9747	17.3903	11.9745	17.0747	24.808	15.7779	14.1132	19.2202	0.734288	0.193723	0.245994	0.609076	-0.445582
sp|Q9HAU4|SMUF2_HUMAN	SMURF2	SMUF2_HUMAN E3 ubiquitin-protein ligase SMURF2	6375	1	C	13.394	11.959	16.9906	18.5404	18.118	20.9979	14.1145	19.2188	0.734414	0.0430401	0.0704435	1.15216	-0.445334
sp|P09622|DLDH_HUMAN	DLD	DLDH_HUMAN Dihydrolipoyl dehydrogenase, mitochondrial	445	12	C	17.6161	12.8468	11.8857	19.6812	18.6676	19.3026	14.1162	19.2171	0.734563	0.0468834	0.0754319	1.12245	-0.445041
sp|Q9NUI1|DECR2_HUMAN	DECR2	DECR2_HUMAN Peroxisomal 2,4-dienoyl-CoA reductase	2417	3	C	13.4456	14.5501	14.3584	18.5357	19.6127	19.4975	14.118	19.2153	0.734729	0.000453737	0.0034904	2.45712	-0.444716
sp|Q8N9N8|EIF1A_HUMAN	EIF1AD	EIF1A_HUMAN Probable RNA-binding protein EIF1AD	999	5	C	13.7224	14.2176	14.4148	19.449	18.0333	20.1629	14.1183	19.2151	0.73475	0.00150354	0.00672053	2.1726	-0.444675
sp|P31947|1433S_HUMAN	SFN	1433S_HUMAN 14-3-3 protein sigma	201	8	C	13.4726	16.5587	12.3253	21.4384	17.3775	18.8275	14.1189	19.2145	0.734804	0.0425047	0.0697923	1.15619	-0.444569
sp|Q96QG7|MTMR9_HUMAN	MTMR9	MTMR9_HUMAN Myotubularin-related protein 9	4578	8	C	13.9152	14.435	14.0072	19.3607	19.364	18.9179	14.1191	19.2142	0.734828	1.99265e-05	0.00100094	2.99959	-0.444521
sp|Q00169|PIPNA_HUMAN	PITPNA	PIPNA_HUMAN Phosphatidylinositol transfer protein alpha isoform	700	12	C	14.4895	14.1811	13.7031	19.4626	19.6814	18.4823	14.1246	19.2088	0.735319	0.000303382	0.00281409	2.55066	-0.443558
sp|O43617|TPPC3_HUMAN	TRAPPC3	TPPC3_HUMAN Trafficking protein particle complex subunit 3	4340	8	C	13.4983	14.4819	14.3946	17.4829	24.437	15.7054	14.1249	19.2084	0.735351	0.130998	0.175941	0.754634	-0.443496
sp|Q8N4P3|MESH1_HUMAN	HDDC3	MESH1_HUMAN Guanosine-3',5'-bis(diphosphate) 3'-pyrophosphohydrolase MESH1	4111	1	C	13.4221	14.4992	14.4552	18.444	18.3496	20.8298	14.1255	19.2078	0.735404	0.0045468	0.0133179	1.87556	-0.44339
sp|Q6ZUT1-2|CK057_HUMAN	C11orf57	CK057_HUMAN Isoform 2 of Uncharacterized protein C11orf57	1576	3	C	13.9613	13.9807	14.4382	17.4066	21.5871	18.6262	14.1267	19.2066	0.735513	0.0153384	0.0317003	1.49894	-0.443177
sp|Q5C9Z4|NOM1_HUMAN	NOM1	NOM1_HUMAN Nucleolar MIF4G domain-containing protein 1	2644	8	C	13.3382	14.4536	14.6135	20.2284	17.4554	19.911	14.1351	19.1983	0.73627	0.00628017	0.0164577	1.78363	-0.441694
sp|Q8NEZ5|FBX22_HUMAN	FBXO22	FBX22_HUMAN F-box only protein 22	5542	5	C	14.9593	13.5097	13.9375	19.7191	19.6538	18.2207	14.1355	19.1979	0.736306	0.00147566	0.00663813	2.17795	-0.441623
sp|P07711|CATL1_HUMAN	CTSL	CATL1_HUMAN Cathepsin L1	5645	4	C	13.9214	14.3154	14.1703	19.1951	19.3806	19.0172	14.1357	19.1976	0.736325	5.33697e-06	0.000680176	3.16738	-0.441585
sp|Q9UKT7|FBXL3_HUMAN	FBXL3	FBXL3_HUMAN F-box/LRR-repeat protein 3	2807	1	C	14.0832	13.4628	14.8621	18.6925	20.0701	18.8293	14.136	19.1973	0.736355	0.00105807	0.0055393	2.25654	-0.441526
sp|Q9Y617|SERC_HUMAN	PSAT1	SERC_HUMAN Phosphoserine aminotransferase	1915	29	C	15.333	14.0989	12.977	20.84	15.2515	21.4997	14.1363	19.1971	0.736378	0.0731512	0.108539	0.964416	-0.441481
sp|P11177|ODPB_HUMAN	PDHB	ODPB_HUMAN Pyruvate dehydrogenase E1 component subunit beta, mitochondrial	3511	10	C	17.5077	12.0811	12.8258	20.4866	18.6436	18.4552	14.1382	19.1951	0.736551	0.0497247	0.0792142	1.1012	-0.441142
sp|P81274|GPSM2_HUMAN	GPSM2	GPSM2_HUMAN G-protein-signaling modulator 2	2197	2	C	14.3711	14.4802	13.5728	19.6734	18.0051	19.8974	14.1414	19.192	0.736838	0.00158441	0.00695379	2.15778	-0.440581
sp|Q9BRF8|CPPED_HUMAN	CPPED1	CPPED_HUMAN Calcineurin-like phosphoesterase domain-containing protein 1	6189	3	C	14.2184	14.2587	13.9569	19.8801	18.2327	19.4531	14.1447	19.1886	0.737138	0.000554245	0.00389041	2.41001	-0.439994
sp|Q9UPT9|UBP22_HUMAN	USP22	UBP22_HUMAN Ubiquitin carboxyl-terminal hydrolase 22	4048	12	C	13.6628	14.7047	14.0774	19.4071	18.7423	19.4056	14.1483	19.185	0.737467	0.000177976	0.00221477	2.65467	-0.43935
sp|O95168|NDUB4_HUMAN	NDUFB4	NDUB4_HUMAN NADH dehydrogenase [ubiquinone] 1 beta subcomplex subunit 4	5493	3	C	17.7627	11.7248	12.9614	20.3184	17.574	19.6587	14.1496	19.1837	0.737586	0.0672143	0.101304	0.994373	-0.439116
sp|P10636-9|TAU_HUMAN	MAPT	TAU_HUMAN Isoform Tau-G of Microtubule-associated protein tau	4147	4	C	14.0742	14.2321	14.1549	19.6732	18.2599	19.6056	14.1537	19.1796	0.737959	0.000407037	0.00329105	2.48267	-0.438387
sp|Q9Y6P5-2|SESN1_HUMAN	SESN1	SESN1_HUMAN Isoform T1 of Sestrin-1	2487	4	C	13.8718	14.4546	14.1368	19.1864	19.393	18.9575	14.1544	19.179	0.738017	1.81789e-05	0.000948479	3.02297	-0.438274
sp|P51817|PRKX_HUMAN	PRKX	PRKX_HUMAN cAMP-dependent protein kinase catalytic subunit PRKX	3824	2	C	14.1323	13.6002	14.745	20.5744	18.9139	18.0342	14.1592	19.1742	0.73845	0.00353705	0.0112326	1.94952	-0.437428
sp|Q9ULD4|BRPF3_HUMAN	BRPF3	BRPF3_HUMAN Bromodomain and PHD finger-containing protein 3	1543	4	C	13.839	14.7757	13.8629	17.8775	18.5141	21.1308	14.1592	19.1741	0.738453	0.00857074	0.0204899	1.68846	-0.437422
sp|Q15058|KIF14_HUMAN	KIF14	KIF14_HUMAN Kinesin-like protein KIF14	1524	21	C	13.3534	14.4593	14.6768	19.7114	18.3928	19.4063	14.1632	19.1702	0.738813	0.000936122	0.00519075	2.28477	-0.436719
sp|Q8WXW3|PIBF1_HUMAN	PIBF1	PIBF1_HUMAN Progesterone-induced-blocking factor 1	1238	13	C	14.0302	14.2387	14.222	19.5906	18.7288	19.1897	14.1636	19.1697	0.738855	4.1469e-05	0.00123565	2.9081	-0.436636
sp|Q96D71|REPS1_HUMAN	REPS1	REPS1_HUMAN RalBP1-associated Eps domain-containing protein 1	1728	17	C	13.8522	14.4036	14.2353	18.6914	20.3734	18.4441	14.1637	19.1696	0.738861	0.00133954	0.00626215	2.20328	-0.436625
sp|Q5HYI8|RABL3_HUMAN	RABL3	RABL3_HUMAN Rab-like protein 3	2925	4	C	14.1989	14.1926	14.1195	18.9159	19.2046	19.3685	14.1703	19.163	0.739463	3.16657e-06	0.000636014	3.19653	-0.43545
sp|P16870|CBPE_HUMAN	CPE	CBPE_HUMAN Carboxypeptidase E	6091	3	C	13.4343	13.1806	15.8978	18.4269	18.7841	20.2763	14.1709	19.1624	0.739515	0.00851292	0.0203933	1.69051	-0.435349
sp|Q15382|RHEB_HUMAN	RHEB	RHEB_HUMAN GTP-binding protein Rheb	1823	12	C	13.5444	14.144	14.8319	18.8091	19.8129	18.8577	14.1734	19.1599	0.739745	0.00054681	0.00386394	2.41297	-0.434901
sp|Q9UNF1|MAGD2_HUMAN	MAGED2	MAGD2_HUMAN Melanoma-associated antigen D2	596	17	C	15.7821	13.4349	13.3035	20.0935	17.4904	19.8957	14.1735	19.1599	0.739749	0.0127042	0.027537	1.56008	-0.434891
sp|Q9BSI4|TINF2_HUMAN	TINF2	TINF2_HUMAN TERF1-interacting nuclear factor 2	5962	1	C	15.2815	15.0682	12.1863	17.7955	25.3299	14.3386	14.1787	19.1547	0.74022	0.216599	0.270064	0.568534	-0.433974
sp|Q96CM8|ACSF2_HUMAN	ACSF2	ACSF2_HUMAN Acyl-CoA synthetase family member 2, mitochondrial	6705	1	C	16.9504	13.6498	11.9419	20.3821	16.6441	20.4317	14.1807	19.1526	0.740405	0.0617894	0.0947941	1.02322	-0.433614
sp|O75880|SCO1_HUMAN	SCO1	SCO1_HUMAN Protein SCO1 homolog, mitochondrial	4386	3	C	16.6344	12.4703	13.4374	19.5186	18.0145	19.9247	14.1807	19.1526	0.740406	0.0230122	0.0429745	1.36679	-0.433612
sp|Q7KYR7-1|BT2A1_HUMAN	BTN2A1	BT2A1_HUMAN Isoform 2 of Butyrophilin subfamily 2 member A1	3468	2	C	12.9196	15.1107	14.5193	17.5087	21.1796	18.7621	14.1832	19.1501	0.740632	0.0169545	0.0340981	1.46727	-0.433171
sp|Q5U5X0|LYRM7_HUMAN	LYRM7	LYRM7_HUMAN Complex III assembly factor LYRM7	4000	3	C	15.5596	13.6469	13.344	21.2812	16.5097	19.6586	14.1835	19.1498	0.740659	0.033619	0.0579635	1.23685	-0.433118
sp|Q96EL3|RM53_HUMAN	MRPL53	RM53_HUMAN 39S ribosomal protein L53, mitochondrial	6040	2	C	16.3553	12.976	13.2226	20.3389	17.5021	19.6051	14.1846	19.1487	0.740762	0.0228411	0.0427686	1.36888	-0.432918
sp|P49821|NDUV1_HUMAN	NDUFV1	NDUV1_HUMAN NADH dehydrogenase [ubiquinone] flavoprotein 1, mitochondrial	3646	8	C	17.1858	12.6643	12.708	19.848	18.0249	19.5689	14.186	19.1473	0.740891	0.0364328	0.061725	1.20954	-0.432667
sp|O95571|ETHE1_HUMAN	ETHE1	ETHE1_HUMAN Persulfide dioxygenase ETHE1, mitochondrial	4426	2	C	15.6966	13.8816	12.99	19.7166	19.1524	18.5629	14.1894	19.144	0.741194	0.00456469	0.0133504	1.87451	-0.432076
sp|Q99797|MIPEP_HUMAN	MIPEP	MIPEP_HUMAN Mitochondrial intermediate peptidase	2093	6	C	16.5982	12.1761	13.8059	19.4156	19.0148	18.9893	14.1934	19.1399	0.741561	0.0189513	0.0371018	1.43061	-0.431363
sp|Q96S55|WRIP1_HUMAN	WRNIP1	WRIP1_HUMAN ATPase WRNIP1	1438	13	C	13.8741	14.6165	14.0934	19.7737	18.5387	19.1035	14.1947	19.1386	0.741676	0.000296379	0.00277297	2.55706	-0.431139
sp|Q9BUA3|CK084_HUMAN	C11orf84	CK084_HUMAN Uncharacterized protein C11orf84	1857	5	C	13.7668	14.4765	14.3425	20.2443	18.0253	19.1446	14.1953	19.1381	0.741729	0.00186679	0.00753108	2.12314	-0.431035
sp|P31948|STIP1_HUMAN	STIP1	STIP1_HUMAN Stress-induced-phosphoprotein 1	50	71	C	14.6012	14.2513	13.7351	19.1305	20.0759	18.2061	14.1959	19.1375	0.741783	0.00115164	0.00575256	2.24014	-0.430931
sp|P14373|TRI27_HUMAN	TRIM27	TRI27_HUMAN Zinc finger protein RFP	1020	8	C	13.6031	14.4071	14.5794	19.1478	18.8703	19.3924	14.1965	19.1368	0.741843	0.000125307	0.00191947	2.71682	-0.430813
sp|Q9NWZ3|IRAK4_HUMAN	IRAK4	IRAK4_HUMAN Interleukin-1 receptor-associated kinase 4	5178	4	C	13.6152	14.0085	14.966	19.3783	18.7345	19.2975	14.1966	19.1368	0.741848	0.00038891	0.00322434	2.49156	-0.430805
sp|Q9UIW2|PLXA1_HUMAN	PLXNA1	PLXA1_HUMAN Plexin-A1	1708	11	C	13.9218	14.2426	14.4263	18.6547	18.4453	20.3092	14.1969	19.1364	0.741879	0.00124586	0.00600797	2.22127	-0.430744
sp|P19174-2|PLCG1_HUMAN	PLCG1	PLCG1_HUMAN Isoform 2 of 1-phosphatidylinositol 4,5-bisphosphate phosphodiesterase gamma-1	1364	23	C	14.7391	14.238	13.6146	19.7776	18.9126	18.7181	14.1972	19.1361	0.741908	0.000427422	0.00335745	2.47399	-0.430687
sp|Q9NRF8|PYRG2_HUMAN	CTPS2	PYRG2_HUMAN CTP synthase 2	723	16	C	14.0834	14.4877	14.0248	19.914	18.8742	18.6158	14.1986	19.1347	0.742037	0.000307169	0.00282462	2.54904	-0.430437
sp|P51398|RT29_HUMAN	DAP3	RT29_HUMAN 28S ribosomal protein S29, mitochondrial	3080	7	C	17.3537	12.1846	13.0646	19.4141	18.4132	19.5698	14.201	19.1324	0.742248	0.0394768	0.0657573	1.18206	-0.430026
sp|Q9P0J7|KCMF1_HUMAN	KCMF1	KCMF1_HUMAN E3 ubiquitin-protein ligase KCMF1	5657	1	C	13.2074	16.3163	13.0875	19.9629	17.2845	20.1413	14.2037	19.1296	0.742502	0.0246958	0.0453951	1.34299	-0.429534
sp|Q5SWX8|ODR4_HUMAN	ODR4	ODR4_HUMAN Protein odr-4 homolog	1295	4	C	13.9681	14.457	14.1978	19.2088	18.0461	20.1223	14.2076	19.1257	0.742854	0.00134363	0.00627337	2.2025	-0.428849
sp|P30837|AL1B1_HUMAN	ALDH1B1	AL1B1_HUMAN Aldehyde dehydrogenase X, mitochondrial	218	9	C	17.3882	12.4786	12.7635	20.4546	16.897	20.0182	14.2101	19.1233	0.743079	0.0650237	0.0987647	1.0054	-0.428412
sp|Q6P4I2|WDR73_HUMAN	WDR73	WDR73_HUMAN WD repeat-containing protein 73	3013	7	C	13.7862	14.4587	14.386	19.2107	19.2504	18.9081	14.2103	19.1231	0.743097	3.30479e-05	0.00111717	2.95188	-0.428377
sp|Q96G28|CC104_HUMAN	CCDC104	CC104_HUMAN Coiled-coil domain-containing protein 104	3183	3	C	14.1842	15.0038	13.4606	21.1099	16.265	19.9765	14.2162	19.1171	0.743637	0.0327684	0.0566915	1.24648	-0.42733
sp|Q96N67|DOCK7_HUMAN	DOCK7	DOCK7_HUMAN Dedicator of cytokinesis protein 7	1329	37	C	14.2018	14.2956	14.1536	19.7484	18.5651	19.0354	14.217	19.1163	0.743711	0.000145228	0.00204001	2.69037	-0.427186
sp|Q8IYB5-2|SMAP1_HUMAN	SMAP1	SMAP1_HUMAN Isoform 2 of Stromal membrane-associated protein 1	6112	6	C	13.6925	14.5359	14.4245	19.7101	18.6757	18.9614	14.2176	19.1157	0.743766	0.000271547	0.00267969	2.57191	-0.427079
sp|Q04206|TF65_HUMAN	RELA	TF65_HUMAN Transcription factor p65	2409	16	C	13.952	14.626	14.0859	19.0598	20.9234	17.3529	14.2213	19.112	0.744102	0.00965042	0.0224304	1.64916	-0.426428
sp|Q99714|HCD2_HUMAN	HSD17B10	HCD2_HUMAN 3-hydroxyacyl-CoA dehydrogenase type-2	3928	13	C	17.2529	12.4514	12.9601	20.3002	17.9048	19.1306	14.2215	19.1119	0.744117	0.0430697	0.0704568	1.15208	-0.426398
sp|Q96DU7|IP3KC_HUMAN	ITPKC	IP3KC_HUMAN Inositol-trisphosphate 3-kinase C	4395	1	C	14.6658	12.3938	15.6226	17.7155	20.7861	18.8161	14.2274	19.1059	0.74466	0.0205458	0.0393402	1.40516	-0.425346
sp|O15063|K0355_HUMAN	KIAA0355	K0355_HUMAN Uncharacterized protein KIAA0355	2428	2	C	14.5342	13.966	14.1891	18.774	18.4151	20.1217	14.2298	19.1036	0.744874	0.00086564	0.00496541	2.30404	-0.424933
sp|Q96B49|TOM6_HUMAN	TOMM6	TOM6_HUMAN Mitochondrial import receptor subunit TOM6 homolog	5119	2	C	16.4494	12.8375	13.4144	20.3941	18.2792	18.6253	14.2338	19.0995	0.745242	0.0199537	0.0385432	1.41405	-0.42422
sp|O95759|TBCD8_HUMAN	TBC1D8	TBCD8_HUMAN TBC1 domain family member 8	155	2	C	14.9068	13.8705	13.9281	18.4288	22.9047	15.9612	14.2351	19.0982	0.745364	0.0775819	0.113855	0.943649	-0.423983
sp|P21399|ACOC_HUMAN	ACO1	ACOC_HUMAN Cytoplasmic aconitate hydratase	2957	22	C	14.5686	14.0542	14.085	19.7683	18.7802	18.7436	14.2359	19.0974	0.74544	0.000203607	0.0023202	2.63448	-0.423837
sp|Q8NCC3|PAG15_HUMAN	PLA2G15	PAG15_HUMAN Group XV phospholipase A2	5695	2	C	14.6494	14.1739	13.8994	19.286	18.0848	19.9066	14.2409	19.0925	0.745891	0.00110144	0.00564861	2.24806	-0.422963
sp|Q86YM7|HOME1_HUMAN	HOMER1	HOME1_HUMAN Homer protein homolog 1	1578	5	C	13.7779	14.6827	14.2658	19.1289	19.1799	18.9647	14.2421	19.0912	0.746006	5.60075e-05	0.00138433	2.85876	-0.42274
sp|P30043|BLVRB_HUMAN	BLVRB	BLVRB_HUMAN Flavin reductase (NADPH)	5655	6	C	14.866	14.8256	13.0413	20.1919	17.8889	19.1863	14.2443	19.089	0.746203	0.00570962	0.0153633	1.81352	-0.422359
sp|P48047|ATPO_HUMAN	ATP5O	ATPO_HUMAN ATP synthase subunit O, mitochondrial	2492	12	C	17.5733	12.5813	12.58	19.4723	18.3556	19.4375	14.2449	19.0885	0.746255	0.0467584	0.075248	1.12351	-0.422259
sp|Q6ZRP7|QSOX2_HUMAN	QSOX2	QSOX2_HUMAN Sulfhydryl oxidase 2	1179	10	C	14.8389	13.8237	14.0756	19.1205	18.0071	20.1342	14.2461	19.0873	0.746365	0.00212527	0.00818965	2.08673	-0.422047
sp|Q02978|M2OM_HUMAN	SLC25A11	M2OM_HUMAN Mitochondrial 2-oxoglutarate/malate carrier protein	3034	5	C	18.3378	11.3863	13.0186	18.7023	19.55	19.005	14.2476	19.0858	0.746502	0.0839123	0.121709	0.914678	-0.421782
sp|Q96JB5|CK5P3_HUMAN	CDK5RAP3	CK5P3_HUMAN CDK5 regulatory subunit-associated protein 3	3372	15	C	14.523	14.3939	13.8279	18.8274	20.2168	18.211	14.2483	19.0851	0.746566	0.00155166	0.00686026	2.16366	-0.421658
sp|Q8WU90|ZC3HF_HUMAN	ZC3H15	ZC3HF_HUMAN Zinc finger CCCH domain-containing protein 15	2170	16	C	14.1364	14.3943	14.2161	18.2629	20.5818	18.4084	14.2489	19.0844	0.746629	0.00303437	0.0101921	1.99174	-0.421537
sp|Q9P0J0|NDUAD_HUMAN	NDUFA13	NDUAD_HUMAN NADH dehydrogenase [ubiquinone] 1 alpha subcomplex subunit 13	5733	4	C	17.9047	12.403	12.4404	20.055	16.929	20.2679	14.2494	19.084	0.746667	0.0849992	0.122907	0.910424	-0.421463
sp|Q96HR3|MED30_HUMAN	MED30	MED30_HUMAN Mediator of RNA polymerase II transcription subunit 30	5062	4	C	14.4082	13.7747	14.5666	18.8506	19.4635	18.9364	14.2498	19.0835	0.74671	9.70494e-05	0.00171446	2.76587	-0.421381
sp|Q9UJC5|SH3L2_HUMAN	SH3BGRL2	SH3L2_HUMAN SH3 domain-binding glutamic acid-rich-like protein 2	5940	3	C	14.1803	14.5851	13.9875	20.0427	17.5932	19.6112	14.251	19.0824	0.746813	0.00337611	0.0109037	1.96242	-0.42118
sp|Q9NQC8-2|IFT46_HUMAN	IFT46	IFT46_HUMAN Isoform 2 of Intraflagellar transport protein 46 homolog	4643	2	C	14.1034	14.1399	14.5108	19.4024	18.3009	19.5425	14.2514	19.0819	0.746851	0.00030733	0.00282462	2.54904	-0.421107
sp|Q6ZN17|LN28B_HUMAN	LIN28B	LN28B_HUMAN Protein lin-28 homolog B	3472	2	C	14.3318	14.0621	14.3683	19.1411	18.8153	19.2813	14.2541	19.0792	0.747099	8.84128e-06	0.00080425	3.09461	-0.42063
sp|Q9NX01|TXN4B_HUMAN	TXNL4B	TXN4B_HUMAN Thioredoxin-like protein 4B	5168	3	C	13.9749	13.8226	14.9795	19.4143	18.1383	19.6704	14.259	19.0743	0.747549	0.00128191	0.00611889	2.21333	-0.41976
sp|Q9BUT1|BDH2_HUMAN	BDH2	BDH2_HUMAN 3-hydroxybutyrate dehydrogenase type 2	537	7	C	14.5126	13.9077	14.3607	20.2494	18.0545	18.9152	14.2603	19.073	0.74767	0.00192183	0.00764276	2.11675	-0.419527
sp|P51948|MAT1_HUMAN	MNAT1	MAT1_HUMAN CDK-activating kinase assembly factor MAT1	4553	6	C	14.345	15.1508	13.2866	19.2653	21.5236	16.4286	14.2608	19.0725	0.747715	0.0374611	0.0630299	1.20045	-0.419439
sp|Q7Z460|CLAP1_HUMAN	CLASP1	CLAP1_HUMAN CLIP-associating protein 1	1151	34	C	13.9202	14.4106	14.4551	18.9262	19.8322	18.4556	14.262	19.0713	0.747822	0.0003937	0.00324254	2.48911	-0.419233
sp|Q5SW79-3|CE170_HUMAN	CEP170	CE170_HUMAN Isoform 3 of Centrosomal protein of 170 kDa	2205	39	C	13.784	14.1735	14.835	19.7078	18.7704	18.7293	14.2642	19.0692	0.748023	0.000409829	0.00329105	2.48267	-0.418846
sp|Q9BY41|HDAC8_HUMAN	HDAC8	HDAC8_HUMAN Histone deacetylase 8	6660	2	C	14.888	13.0432	14.8615	19.2289	18.7016	19.2768	14.2642	19.0691	0.748029	0.00166229	0.0071249	2.14722	-0.418835
sp|Q14147|DHX34_HUMAN	DHX34	DHX34_HUMAN Probable ATP-dependent RNA helicase DHX34	350	12	C	13.7558	14.5444	14.4995	18.7994	19.3409	19.0601	14.2666	19.0668	0.748241	8.88769e-05	0.00166831	2.77772	-0.418425
sp|Q13642|FHL1_HUMAN	FHL1	FHL1_HUMAN Four and a half LIM domains protein 1	1764	14	C	15.0858	14.3731	13.3459	19.7182	19.0741	18.4029	14.2683	19.0651	0.748398	0.00161475	0.00700529	2.15457	-0.418121
sp|Q15642-2|CIP4_HUMAN	TRIP10	CIP4_HUMAN Isoform 2 of Cdc42-interacting protein 4	454	15	C	14.8041	14.3183	13.6829	20.0237	18.667	18.504	14.2684	19.0649	0.748414	0.00117351	0.00581462	2.23548	-0.418092
sp|O60343|TBCD4_HUMAN	TBC1D4	TBCD4_HUMAN TBC1 domain family member 4	1661	22	C	14.0029	13.937	14.8673	19.6504	19.1171	18.4254	14.2691	19.0643	0.748471	0.000495984	0.00367467	2.43478	-0.417983
sp|Q9ULJ7|ANR50_HUMAN	ANKRD50	ANR50_HUMAN Ankyrin repeat domain-containing protein 50	88	4	C	14.2885	14.1051	14.4263	20.5475	17.4444	19.1882	14.2733	19.06	0.74886	0.00608055	0.0160301	1.79506	-0.417232
sp|Q15434|RBMS2_HUMAN	RBMS2	RBMS2_HUMAN RNA-binding motif, single-stranded-interacting protein 2	2651	2	C	13.1842	14.4338	15.226	20.6904	17.3735	19.092	14.2813	19.052	0.749599	0.0133432	0.0286458	1.54294	-0.415809
sp|O43150|ASAP2_HUMAN	ASAP2	ASAP2_HUMAN Arf-GAP with SH3 domain, ANK repeat and PH domain-containing protein 2	2843	1	C	13.6944	13.3684	15.7828	20.2884	17.8763	18.9896	14.2819	19.0514	0.749648	0.00975381	0.0226184	1.64554	-0.415715
sp|Q13642-4|FHL1_HUMAN	FHL1	FHL1_HUMAN Isoform 4 of Four and a half LIM domains protein 1	1764	7	C	15.5381	13.7889	13.5238	19.4586	19.2721	18.4186	14.2836	19.0498	0.749804	0.0025417	0.00915977	2.03812	-0.415414
sp|Q16539|MK14_HUMAN	MAPK14	MK14_HUMAN Mitogen-activated protein kinase 14	2372	15	C	14.1055	14.0839	14.6638	18.8842	18.9027	19.3599	14.2844	19.0489	0.749879	4.14984e-05	0.00123565	2.9081	-0.41527
tr|B4DLN1|B4DLN1_HUMAN	SLC25A10	B4DLN1_HUMAN Mitochondrial dicarboxylate carrier	5113	5	C	17.5556	12.1949	13.1045	21.6542	12.8776	22.6133	14.285	19.0484	0.749933	0.24659	0.302315	0.519541	-0.415166
sp|Q9BSV6|SEN34_HUMAN	TSEN34	SEN34_HUMAN tRNA-splicing endonuclease subunit Sen34	4332	5	C	14.946	14.1569	13.7525	16.8168	22.326	18.0018	14.2851	19.0482	0.749947	0.0495849	0.0790722	1.10198	-0.41514
sp|Q8TCF1|ZFAN1_HUMAN	ZFAND1	ZFAN1_HUMAN AN1-type zinc finger protein 1	6345	1	C	14.0231	14.7754	14.0608	20.8278	17.26	19.0528	14.2864	19.0469	0.750067	0.0108487	0.0243775	1.61301	-0.414908
sp|Q8IWE5|PKHM2_HUMAN	PLEKHM2	PKHM2_HUMAN Pleckstrin homology domain-containing family M member 2	1071	8	C	14.4078	14.1728	14.2804	18.9416	19.0215	19.1759	14.287	19.0463	0.750118	1.01775e-06	0.000591053	3.22837	-0.41481
sp|Q9NRG0|CHRC1_HUMAN	CHRAC1	CHRC1_HUMAN Chromatin accessibility complex protein 1	2781	3	C	14.0143	15.0666	13.7804	19.6845	19.194	18.2602	14.2871	19.0462	0.750127	0.00116537	0.00578652	2.23758	-0.414793
sp|Q9NQP4|PFD4_HUMAN	PFDN4	PFD4_HUMAN Prefoldin subunit 4	23	4	C	14.0786	14.8669	13.9299	20.1169	18.7785	18.2292	14.2918	19.0415	0.750559	0.00167267	0.00713065	2.14687	-0.413962
sp|Q9UHQ9|NB5R1_HUMAN	CYB5R1	NB5R1_HUMAN NADH-cytochrome b5 reductase 1	4472	9	C	15.3759	13.6543	13.8497	18.8734	17.6513	20.5955	14.2933	19.0401	0.750696	0.00939589	0.0219696	1.65818	-0.413699
tr|U3KQP1|U3KQP1_HUMAN	ASNSD1	U3KQP1_HUMAN Asparagine synthetase domain-containing protein 1 (Fragment)	3170	3	C	14.0044	15.0721	13.8176	19.5803	19.4909	18.0347	14.298	19.0353	0.751133	0.00172873	0.0072652	2.13875	-0.412861
sp|Q9H7B4|SMYD3_HUMAN	SMYD3	SMYD3_HUMAN Histone-lysine N-methyltransferase SMYD3	3021	6	C	13.9366	14.2531	14.7089	19.2042	19.0446	18.8526	14.2995	19.0338	0.751271	4.30455e-05	0.00125063	2.90287	-0.412596
sp|P17707|DCAM_HUMAN	AMD1	DCAM_HUMAN S-adenosylmethionine decarboxylase proenzyme	4355	1	C	14.7155	16.0132	12.1709	18.3393	21.965	16.7961	14.2999	19.0335	0.751301	0.0676441	0.101777	0.992349	-0.412537
sp|P06753-2|TPM3_HUMAN	TPM3	TPM3_HUMAN Isoform 2 of Tropomyosin alpha-3 chain	929	19	C	14.7443	14.9312	13.2341	19.6091	20.6083	16.8729	14.3032	19.0301	0.751609	0.0188598	0.0369779	1.43206	-0.411945
sp|Q6P9B6|TLDC1_HUMAN	TLDC1	TLDC1_HUMAN TLD domain-containing protein 1	5546	5	C	13.3993	14.5657	14.9455	20.43	17.1471	19.5124	14.3035	19.0298	0.751636	0.012021	0.0264205	1.57806	-0.411895
sp|Q16626|MEA1_HUMAN	MEA1	MEA1_HUMAN Male-enhanced antigen 1	4721	4	C	15.8814	13.895	13.1341	17.1114	19.8526	20.1255	14.3035	19.0298	0.751636	0.0201209	0.0387434	1.4118	-0.411895
sp|Q8IVS2|FABD_HUMAN	MCAT	FABD_HUMAN Malonyl-CoA-acyl carrier protein transacylase, mitochondrial	5233	3	C	16.8099	12.6172	13.4908	19.4207	18.3161	19.3452	14.306	19.0273	0.751864	0.0235664	0.0438115	1.35841	-0.411456
sp|Q86X02|CDR2L_HUMAN	CDR2L	CDR2L_HUMAN Cerebellar degeneration-related protein 2-like	5787	2	C	14.9463	13.6874	14.2915	20.2038	18.5466	18.3244	14.3084	19.0249	0.752087	0.00246785	0.00899505	2.046	-0.411029
sp|A0AVT1|UBA6_HUMAN	UBA6	UBA6_HUMAN Ubiquitin-like modifier-activating enzyme 6	612	43	C	15.5025	13.0276	14.4036	19.4031	18.4086	19.2547	14.3112	19.0221	0.752346	0.00379112	0.0117528	1.92986	-0.410531
sp|Q13257|MD2L1_HUMAN	MAD2L1	MD2L1_HUMAN Mitotic spindle assembly checkpoint protein MAD2A	1730	12	C	13.8935	14.4605	14.5812	19.1608	19.5367	18.3673	14.3117	19.0216	0.752394	0.000311446	0.00284301	2.54622	-0.41044
sp|Q9UGL1-2|KDM5B_HUMAN	KDM5B	KDM5B_HUMAN Isoform 2 of Lysine-specific demethylase 5B	847	6	C	13.8708	13.9391	15.1262	18.7892	18.3625	19.9122	14.312	19.0213	0.752421	0.00157476	0.00692593	2.15952	-0.410387
sp|Q8IUF1|CBWD2_HUMAN	CBWD2	CBWD2_HUMAN COBW domain-containing protein 2	1633	1	C	12.5318	14.954	15.4531	20.6155	16.7718	19.6739	14.313	19.0204	0.752506	0.0326176	0.0564863	1.24806	-0.410225
sp|Q8N2M8|CLASR_HUMAN	CLASRP	CLASR_HUMAN CLK4-associating serine/arginine rich protein	1542	4	C	14.1734	14.4746	14.2911	19.6942	17.8605	19.5061	14.313	19.0203	0.752515	0.0013288	0.00622439	2.2059	-0.410208
sp|Q9C035|TRIM5_HUMAN	TRIM5	TRIM5_HUMAN Tripartite motif-containing protein 5	3866	3	C	14.252	16.0254	12.6625	19.418	18.661	18.981	14.3133	19.02	0.752539	0.00912538	0.0214799	1.66797	-0.410161
sp|Q96DM3|MIC1_HUMAN	C18orf8	MIC1_HUMAN Uncharacterized protein C18orf8	2319	4	C	15.1012	13.8984	13.9419	19.2372	18.7035	19.1177	14.3138	19.0195	0.752589	0.000381154	0.00320726	2.49387	-0.410067
sp|Q6NW29|RWDD4_HUMAN	RWDD4	RWDD4_HUMAN RWD domain-containing protein 4	4940	2	C	14.4522	14.4169	14.0766	19.2163	18.9648	18.8731	14.3152	19.0181	0.752718	7.52744e-06	0.00077704	3.10956	-0.409819
sp|Q49MG5|MAP9_HUMAN	MAP9	MAP9_HUMAN Microtubule-associated protein 9	557	4	C	14.3763	14.7932	13.7863	19.7753	18.2852	18.9837	14.3186	19.0147	0.753027	0.000833891	0.00486641	2.31279	-0.409227
sp|P17655|CAN2_HUMAN	CAPN2	CAN2_HUMAN Calpain-2 catalytic subunit	1897	20	C	14.1986	14.6858	14.0739	19.4252	19.262	18.3544	14.3194	19.0139	0.753105	0.000251415	0.00256342	2.59118	-0.409078
sp|O75113|N4BP1_HUMAN	N4BP1	N4BP1_HUMAN NEDD4-binding protein 1	1018	4	C	14.1217	13.6209	15.216	19.7913	18.4302	18.8199	14.3195	19.0138	0.753113	0.00164099	0.00705438	2.15154	-0.409062
sp|O76064|RNF8_HUMAN	RNF8	RNF8_HUMAN E3 ubiquitin-protein ligase RNF8	3682	2	C	13.5128	14.9465	14.5017	20.4262	17.8897	18.7229	14.3203	19.0129	0.753189	0.00544414	0.0148536	1.82817	-0.408916
sp|Q8N300|CCD23_HUMAN	CCDC23	CCD23_HUMAN Coiled-coil domain-containing protein 23	1001	1	C	13.6454	13.9563	15.3614	21.5735	18.8241	16.6393	14.321	19.0123	0.753251	0.036846	0.0622776	1.20567	-0.408797
sp|Q8NE86|MCU_HUMAN	MCU	MCU_HUMAN Calcium uniporter protein, mitochondrial	3509	3	C	17.4793	12.165	13.3221	21.7329	15.0951	20.2055	14.3221	19.0112	0.753354	0.142741	0.189182	0.72312	-0.408601
sp|Q86WA8|LONP2_HUMAN	LONP2	LONP2_HUMAN Lon protease homolog 2, peroxisomal	4731	7	C	14.4412	14.4518	14.0752	19.4557	18.7926	18.7834	14.3227	19.0106	0.753409	5.12695e-05	0.00133961	2.87302	-0.408495
sp|Q9HB71|CYBP_HUMAN	CACYBP	CYBP_HUMAN Calcyclin-binding protein	1017	26	C	14.7108	13.4307	14.8268	21.1627	14.0958	21.7732	14.3228	19.0106	0.753411	0.134497	0.18002	0.744679	-0.408491
sp|Q6P587-3|FAHD1_HUMAN	FAHD1	FAHD1_HUMAN Isoform 3 of Acylpyruvase FAHD1, mitochondrial	5512	1	C	16.6925	13.979	12.3005	20.9699	17.8606	18.1974	14.324	19.0093	0.753526	0.044055	0.071768	1.14407	-0.408271
sp|P41208|CETN2_HUMAN	CETN2	CETN2_HUMAN Centrin-2	1956	5	C	14.1565	14.3114	14.5043	19.7606	18.7926	18.4746	14.3241	19.0093	0.753531	0.000302642	0.00281093	2.55115	-0.408262
sp|Q13496|MTM1_HUMAN	MTM1	MTM1_HUMAN Myotubularin	3403	3	C	14.5607	13.7303	14.6827	20.0524	17.742	19.2319	14.3246	19.0088	0.753577	0.00317949	0.0105137	1.97825	-0.408173
sp|Q9UIA9|XPO7_HUMAN	XPO7	XPO7_HUMAN Exportin-7	363	37	C	14.1449	14.2655	14.5729	19.1292	19.1205	18.7671	14.3278	19.0056	0.753871	1.15201e-05	0.000825593	3.08323	-0.407611
sp|Q9H204|MED28_HUMAN	MED28	MED28_HUMAN Mediator of RNA polymerase II transcription subunit 28	4497	5	C	14.1482	14.7574	14.0786	20.1487	19.4714	17.3956	14.3281	19.0052	0.753901	0.00545197	0.0148692	1.82771	-0.407553
sp|O43493|TGON2_HUMAN	TGOLN2	TGON2_HUMAN Trans-Golgi network integral membrane protein 2	4374	3	C	14.4992	14.273	14.2128	19.6211	18.3766	19.0173	14.3283	19.005	0.753924	0.000224948	0.00245592	2.60979	-0.407508
sp|Q9BYC8|RM32_HUMAN	MRPL32	RM32_HUMAN 39S ribosomal protein L32, mitochondrial	2445	2	C	17.9996	12.2532	12.7332	19.2329	17.0873	20.6939	14.3287	19.0047	0.753954	0.0918348	0.130972	0.882822	-0.407452
sp|Q9NYJ8|TAB2_HUMAN	TAB2	TAB2_HUMAN TGF-beta-activated kinase 1 and MAP3K7-binding protein 2	3314	4	C	13.8266	14.4332	14.7269	19.1629	18.9916	18.8588	14.3289	19.0044	0.753977	7.46259e-05	0.00153869	2.81285	-0.407408
tr|E9PG82|E9PG82_HUMAN	SRI	E9PG82_HUMAN Sorcin	3302	1	C	13.3692	14.3115	15.3096	14.9431	29.0938	12.9729	14.3301	19.0033	0.754086	0.412023	0.471123	0.326866	-0.407199
sp|Q9H0W9|CK054_HUMAN	C11orf54	CK054_HUMAN Ester hydrolase C11orf54	3226	5	C	14.4675	14.9253	13.5996	20.1894	18.2515	18.5666	14.3308	19.0025	0.754153	0.00283854	0.00980101	2.00873	-0.40707
sp|Q9BZL6|KPCD2_HUMAN	PRKD2	KPCD2_HUMAN Serine/threonine-protein kinase D2	303	6	C	14.8994	13.736	14.3577	18.2405	20.7007	18.0657	14.331	19.0023	0.754174	0.00694892	0.0176446	1.75339	-0.407031
sp|Q8WVQ1|CANT1_HUMAN	CANT1	CANT1_HUMAN Soluble calcium-activated nucleotidase 1	2494	4	C	14.4586	14.3866	14.1487	19.1778	18.9004	18.9279	14.3313	19.002	0.754198	3.43742e-06	0.000636014	3.19653	-0.406984
sp|Q96G74|OTUD5_HUMAN	OTUD5	OTUD5_HUMAN OTU domain-containing protein 5	2694	10	C	14.3822	14.436	14.1808	19.2895	18.6279	19.0835	14.333	19.0003	0.754357	2.44144e-05	0.00106592	2.97228	-0.406682
sp|Q8TB37|NUBPL_HUMAN	NUBPL	NUBPL_HUMAN Iron-sulfur protein NUBPL	6610	1	C	17.05	12.4776	13.472	19.7743	17.7051	19.521	14.3332	19.0001	0.754374	0.0382934	0.0641356	1.1929	-0.406649
sp|O95363|SYFM_HUMAN	FARS2	SYFM_HUMAN Phenylalanine--tRNA ligase, mitochondrial	2387	1	C	16.8925	11.3273	14.7804	19.4875	16.5084	21.0039	14.3334	18.9999	0.754392	0.0894949	0.128089	0.89249	-0.406613
sp|P00813|ADA_HUMAN	ADA	ADA_HUMAN Adenosine deaminase	4422	6	C	14.6193	14.4636	13.9225	19.5179	19.4885	17.9883	14.3351	18.9982	0.754551	0.00104184	0.00549937	2.25969	-0.40631
sp|O43776|SYNC_HUMAN	NARS	SYNC_HUMAN Asparagine--tRNA ligase, cytoplasmic	2051	20	C	14.7386	14.2802	13.9959	19.2823	18.6595	19.0435	14.3382	18.9951	0.754839	7.91259e-05	0.00156756	2.80478	-0.40576
sp|O43516-3|WIPF1_HUMAN	WIPF1	WIPF1_HUMAN Isoform 3 of WAS/WASL-interacting protein family member 1	2068	2	C	14.3977	14.4163	14.2043	19	17.9957	19.9861	14.3394	18.9939	0.754948	0.00129605	0.00615713	2.21062	-0.405551
sp|Q9BT43|RPC7L_HUMAN	POLR3GL	RPC7L_HUMAN DNA-directed RNA polymerase III subunit RPC7-like	6403	1	C	13.7917	14.6887	14.5425	19.977	18.0112	18.9889	14.341	18.9924	0.755091	0.00181409	0.00745025	2.12783	-0.405277
sp|Q86WT1|TT30A_HUMAN	TTC30A	TT30A_HUMAN Tetratricopeptide repeat protein 30A	627	2	C	14.2349	13.2086	15.5804	18.4907	18.4461	20.0392	14.3413	18.992	0.755123	0.00575032	0.0154433	1.81126	-0.405216
sp|Q7Z2T5|TRM1L_HUMAN	TRMT1L	TRM1L_HUMAN TRMT1-like protein	3780	24	C	14.2107	14.2763	14.5406	19.3093	18.7993	18.8639	14.3425	18.9908	0.755235	1.63541e-05	0.000922959	3.03482	-0.405003
sp|Q13905-3|RPGF1_HUMAN	RAPGEF1	RPGF1_HUMAN Isoform 3 of Rap guanine nucleotide exchange factor 1	2852	2	C	12.7858	14.2433	15.9987	18.3348	19.6811	18.9563	14.3426	18.9907	0.755242	0.00991188	0.0228731	1.64067	-0.404989
sp|P55327-3|TPD52_HUMAN	TPD52	TPD52_HUMAN Isoform 3 of Tumor protein D52	2606	7	C	14.7206	14.1947	14.1167	20.4281	16.3135	20.2264	14.344	18.9893	0.755371	0.0264261	0.0479488	1.31922	-0.404742
sp|Q9Y3X0|CCDC9_HUMAN	CCDC9	CCDC9_HUMAN Coiled-coil domain-containing protein 9	3782	8	C	13.6345	15.3377	14.0645	18.5834	20.1582	18.2218	14.3456	18.9878	0.755515	0.00407734	0.0123249	1.90922	-0.404468
sp|O14757|CHK1_HUMAN	CHEK1	CHK1_HUMAN Serine/threonine-protein kinase Chk1	5351	16	C	14.2025	14.0561	14.7803	18.7736	19.4111	18.7764	14.3463	18.987	0.755584	0.000110666	0.00182145	2.73958	-0.404336
sp|Q02127|PYRD_HUMAN	DHODH	PYRD_HUMAN Dihydroorotate dehydrogenase (quinone), mitochondrial	4469	2	C	16.7421	13.4881	12.81	18.8084	20.6015	17.5498	14.3467	18.9866	0.755625	0.0366249	0.0620057	1.20757	-0.404257
sp|P08238|HS90B_HUMAN	HSP90AB1	HS90B_HUMAN Heat shock protein HSP 90-beta	755	94	C	14.2789	14.5379	14.2319	19.8457	17.5604	19.5452	14.3496	18.9838	0.755886	0.00304754	0.0102132	1.99084	-0.403759
sp|Q9BYD1|RM13_HUMAN	MRPL13	RM13_HUMAN 39S ribosomal protein L13, mitochondrial	2435	4	C	17.4991	12.3674	13.1863	18.3792	18.8201	19.7478	14.3509	18.9824	0.756014	0.047802	0.0766642	1.11541	-0.403515
sp|Q86TP1|PRUNE_HUMAN	PRUNE	PRUNE_HUMAN Protein prune homolog	5135	3	C	14.1536	13.4098	15.4947	19.8676	17.9073	19.167	14.3527	18.9806	0.756176	0.00523386	0.0145165	1.83814	-0.403206
sp|Q96JH7|VCIP1_HUMAN	VCPIP1	VCIP1_HUMAN Deubiquitinating protein VCIP135	3053	15	C	13.9815	14.5994	14.4888	19.1556	18.4208	19.3539	14.3566	18.9768	0.756534	0.000173091	0.00216935	2.66367	-0.402523
sp|Q3ZCW2|LEGL_HUMAN	LGALSL	LEGL_HUMAN Galectin-related protein	5830	4	C	14.5067	13.8346	14.7287	19.6217	18.756	18.5523	14.3567	18.9767	0.756543	0.000402517	0.00327741	2.48447	-0.402506
sp|Q9UHA4|LTOR3_HUMAN	LAMTOR3	LTOR3_HUMAN Ragulator complex protein LAMTOR3	3799	3	C	14.8693	13.3845	14.8191	18.0348	19.8441	19.0483	14.3576	18.9757	0.756631	0.00295718	0.0100239	1.99896	-0.402338
sp|Q9HAS0|NJMU_HUMAN	C17orf75	NJMU_HUMAN Protein Njmu-R1	1732	13	C	14.4034	14.715	13.9611	17.8725	21.7728	17.2752	14.3598	18.9735	0.756836	0.0318872	0.0554262	1.25628	-0.401947
sp|Q9Y366|IFT52_HUMAN	IFT52	IFT52_HUMAN Intraflagellar transport protein 52 homolog	4398	2	C	13.9424	14.195	14.9468	17.9079	21.3372	17.6708	14.3614	18.972	0.75698	0.019575	0.0379779	1.42047	-0.401673
sp|Q96C86|DCPS_HUMAN	DCPS	DCPS_HUMAN m7GpppX diphosphatase	694	19	C	14.5306	14.3573	14.2003	19.0475	18.7547	19.1096	14.3627	18.9706	0.757105	5.87158e-06	0.000699713	3.15508	-0.401435
sp|P50895|BCAM_HUMAN	BCAM	BCAM_HUMAN Basal cell adhesion molecule	5353	1	C	17.1156	11.5198	14.4535	18.7957	18.6044	19.511	14.363	18.9704	0.757126	0.0482951	0.0772788	1.11194	-0.401394
sp|Q13424|SNTA1_HUMAN	SNTA1	SNTA1_HUMAN Alpha-1-syntrophin	676	2	C	13.6877	14.9219	14.4798	20.5269	17.781	18.6026	14.3631	18.9702	0.757143	0.0066277	0.0170403	1.76852	-0.401362
sp|Q09666|AHNK_HUMAN	AHNAK	AHNK_HUMAN Neuroblast differentiation-associated protein AHNAK	738	104	C	14.4396	14.4604	14.1896	19.6538	17.739	19.5176	14.3632	18.9701	0.757148	0.00178274	0.00739933	2.13081	-0.401353
sp|Q9UKS6|PACN3_HUMAN	PACSIN3	PACN3_HUMAN Protein kinase C and casein kinase substrate in neurons protein 3	802	7	C	13.8557	14.3006	14.9542	19.6691	17.5777	19.6427	14.3702	18.9632	0.757794	0.00383066	0.0118284	1.92707	-0.400123
sp|O60869|EDF1_HUMAN	EDF1	EDF1_HUMAN Endothelial differentiation-related factor 1	1721	11	C	14.2922	15.691	13.1302	18.5776	20.8598	17.4491	14.3711	18.9622	0.757885	0.0211599	0.0402312	1.39544	-0.39995
sp|P62253|UB2G1_HUMAN	UBE2G1	UB2G1_HUMAN Ubiquitin-conjugating enzyme E2 G1	1546	6	C	14.1609	15.2421	13.7157	20.2339	16.6029	20.0446	14.3729	18.9605	0.758046	0.0221764	0.0418022	1.3788	-0.399643
sp|O94826|TOM70_HUMAN	TOMM70A	TOM70_HUMAN Mitochondrial import receptor subunit TOM70	30	18	C	16.9611	13.0121	13.1493	20.007	17.4171	19.4535	14.3742	18.9592	0.758163	0.038903	0.0649862	1.18718	-0.39942
sp|Q9UGI8|TES_HUMAN	TES	TES_HUMAN Testin	3114	30	C	15.0571	14.1894	13.8771	19.2572	18.6072	19.012	14.3745	18.9588	0.758198	0.000332906	0.00295911	2.52884	-0.399353
sp|O75390|CISY_HUMAN	CS	CISY_HUMAN Citrate synthase, mitochondrial	1959	19	C	17.0593	12.9429	13.1285	19.569	18.7038	18.5966	14.3769	18.9565	0.758417	0.0292286	0.0516998	1.28651	-0.398937
sp|Q9P015|RM15_HUMAN	MRPL15	RM15_HUMAN 39S ribosomal protein L15, mitochondrial	5629	7	C	17.7804	12.3151	13.0417	18.7373	19.6233	18.5022	14.3791	18.9543	0.758619	0.0588881	0.091259	1.03972	-0.398553
sp|P13807|GYS1_HUMAN	GYS1	GYS1_HUMAN Glycogen [starch] synthase, muscle	41	11	C	14.343	14.6217	14.189	19.4209	18.6589	18.7666	14.3846	18.9488	0.759128	7.14422e-05	0.00149943	2.82407	-0.397585
sp|P55196-5|AFAD_HUMAN	MLLT4	AFAD_HUMAN Isoform 5 of Afadin	175	38	C	14.2366	14.0032	14.9217	19.2762	18.6141	18.9482	14.3872	18.9462	0.759371	0.000169626	0.00214119	2.66934	-0.397123
sp|Q9H9Q4|NHEJ1_HUMAN	NHEJ1	NHEJ1_HUMAN Non-homologous end-joining factor 1	3951	1	C	14.2911	13.7463	15.1296	19.0815	20.4733	17.2782	14.389	18.9443	0.759541	0.0106871	0.0240913	1.61814	-0.3968
sp|Q6ZRQ5|MMS22_HUMAN	MMS22L	MMS22_HUMAN Protein MMS22-like	3306	4	C	14.3347	13.3988	15.4366	18.4587	19.6464	18.7247	14.39	18.9433	0.759638	0.00273465	0.00959389	2.01801	-0.396615
sp|Q9NP61|ARFG3_HUMAN	ARFGAP3	ARFG3_HUMAN ADP-ribosylation factor GTPase-activating protein 3	1750	9	C	14.9238	14.4128	13.841	19.204	18.3969	19.2215	14.3925	18.9408	0.759869	0.000391825	0.00323348	2.49033	-0.396177
sp|Q9H7P6|MB12B_HUMAN	MVB12B	MB12B_HUMAN Multivesicular body subunit 12B	4022	1	C	15.3294	13.7522	14.1175	19.4081	17.9813	19.4114	14.3997	18.9336	0.760537	0.00254014	0.00915883	2.03816	-0.39491
sp|O95218|ZRAB2_HUMAN	ZRANB2	ZRAB2_HUMAN Zinc finger Ran-binding domain-containing protein 2	2937	15	C	14.4178	14.1159	14.6696	19.4242	16.9915	20.381	14.4011	18.9322	0.760666	0.0113722	0.0253032	1.59683	-0.394666
sp|Q14790-9|CASP8_HUMAN	CASP8	CASP8_HUMAN Isoform 9 of Caspase-8	2524	9	C	14.5759	15.3223	13.3078	18.416	21.2589	17.119	14.402	18.9313	0.760751	0.0288702	0.0511923	1.2908	-0.394504
sp|P14543|NID1_HUMAN	NID1	NID1_HUMAN Nidogen-1	5536	2	C	13.4629	15.1811	14.5634	19.462	16.8107	20.5199	14.4025	18.9309	0.760793	0.020199	0.0388561	1.41054	-0.394425
sp|Q96TA2|YMEL1_HUMAN	YME1L1	YMEL1_HUMAN ATP-dependent zinc metalloprotease YME1L1	3522	9	C	16.9269	12.3363	13.9493	19.3459	18.4218	19.0198	14.4042	18.9292	0.760951	0.0299545	0.0527051	1.27815	-0.394125
sp|O15514|RPB4_HUMAN	POLR2D	RPB4_HUMAN DNA-directed RNA polymerase II subunit RPB4	1348	9	C	12.9495	14.6395	15.6267	19.9352	19.159	17.6902	14.4052	18.9281	0.761049	0.0114587	0.0254392	1.5945	-0.393939
sp|P50613|CDK7_HUMAN	CDK7	CDK7_HUMAN Cyclin-dependent kinase 7	2366	8	C	14.7792	13.3447	15.0964	17.8317	20.9065	18.0415	14.4068	18.9266	0.761193	0.0160733	0.0328235	1.48382	-0.393666
sp|O60763-2|USO1_HUMAN	USO1	USO1_HUMAN Isoform 2 of General vesicular transport factor p115	2701	34	C	14.4197	14.2402	14.5628	19.0423	18.9044	18.8307	14.4076	18.9258	0.761266	2.26015e-06	0.000635643	3.19679	-0.393528
sp|Q96DA6|TIM14_HUMAN	DNAJC19	TIM14_HUMAN Mitochondrial import inner membrane translocase subunit TIM14	5442	3	C	18.191	13.0569	11.9775	19.7476	19.5205	17.5064	14.4085	18.9248	0.761352	0.0917596	0.130891	0.88309	-0.393364
sp|O75943|RAD17_HUMAN	RAD17	RAD17_HUMAN Cell cycle checkpoint protein RAD17	4669	1	C	14.3107	15.532	13.3852	20.796	17.3962	18.58	14.4093	18.9241	0.761427	0.0183936	0.0362459	1.44074	-0.393222
sp|P15954|COX7C_HUMAN	COX7C	COX7C_HUMAN Cytochrome c oxidase subunit 7C, mitochondrial	6304	2	C	17.1144	12.3654	13.7537	19.2849	17.763	19.7185	14.4112	18.9221	0.761604	0.0419897	0.0691243	1.16037	-0.392888
sp|Q8NCH0|CHSTE_HUMAN	CHST14	CHSTE_HUMAN Carbohydrate sulfotransferase 14	2038	2	C	15.085	14.02	14.1338	19.1273	18.3746	19.2593	14.4129	18.9204	0.761767	0.000493162	0.00366396	2.43605	-0.392579
sp|P60981|DEST_HUMAN	DSTN	DEST_HUMAN Destrin	2949	15	C	14.7118	14.1549	14.3759	18.7603	20.8481	17.1489	14.4142	18.9191	0.761886	0.0141485	0.029885	1.52455	-0.392353
sp|Q16774-2|KGUA_HUMAN	GUK1	KGUA_HUMAN Isoform 2 of Guanylate kinase	2418	7	C	14.4209	14.0279	14.7944	18.8372	20.4692	17.4504	14.4144	18.9189	0.761903	0.00746494	0.0185701	1.73119	-0.39232
sp|Q9NP81|SYSM_HUMAN	SARS2	SYSM_HUMAN Serine--tRNA ligase, mitochondrial	4826	3	C	17.1649	12.9526	13.128	19.2758	18.013	19.4657	14.4152	18.9182	0.761975	0.0359805	0.0612097	1.21318	-0.392185
sp|Q9Y3L3|3BP1_HUMAN	SH3BP1	3BP1_HUMAN SH3 domain-binding protein 1	1919	5	C	14.5371	14.849	13.8684	20.3793	17.3892	18.977	14.4182	18.9152	0.762254	0.00783329	0.0191916	1.71689	-0.391656
sp|Q8ND83|SLAI1_HUMAN	SLAIN1	SLAI1_HUMAN SLAIN motif-containing protein 1	71	4	C	13.9471	13.5169	15.8007	18.9029	19.4135	18.4189	14.4216	18.9118	0.762571	0.00405336	0.0122735	1.91103	-0.391056
sp|P33908|MA1A1_HUMAN	MAN1A1	MA1A1_HUMAN Mannosyl-oligosaccharide 1,2-alpha-mannosidase IA	2911	7	C	14.7081	13.5756	14.9832	19.189	19.1291	18.4151	14.4223	18.9111	0.762638	0.000834556	0.00486641	2.31279	-0.390929
sp|P04632|CPNS1_HUMAN	CAPNS1	CPNS1_HUMAN Calpain small subunit 1	5420	9	C	14.6066	14.4062	14.2547	19.7365	19.265	17.731	14.4225	18.9108	0.762658	0.00186199	0.00752431	2.12353	-0.390892
sp|Q96LI5|CNO6L_HUMAN	CNOT6L	CNO6L_HUMAN CCR4-NOT transcription complex subunit 6-like	4783	2	C	13.519	14.1522	15.5981	19.0588	18.1586	19.5133	14.4231	18.9102	0.762714	0.00360352	0.0113706	1.94422	-0.390786
sp|O43181|NDUS4_HUMAN	NDUFS4	NDUS4_HUMAN NADH dehydrogenase [ubiquinone] iron-sulfur protein 4, mitochondrial	4459	4	C	18.2342	12.8156	12.2201	19.8776	18.2269	18.6256	14.4233	18.91	0.762733	0.0857523	0.123728	0.907534	-0.390751
sp|P61970|NTF2_HUMAN	NUTF2	NTF2_HUMAN Nuclear transport factor 2	701	7	C	14.3979	14.224	14.6482	18.5984	18.9868	19.1447	14.4234	18.91	0.762739	2.516e-05	0.00106592	2.97228	-0.390739
sp|P42858|HD_HUMAN	HTT	HD_HUMAN Huntingtin	84	25	C	13.9115	14.3485	15.0101	19.6803	17.8407	19.2089	14.4234	18.91	0.762739	0.00214755	0.0082196	2.08515	-0.390739
sp|O94868|FCSD2_HUMAN	FCHSD2	FCSD2_HUMAN FCH and double SH3 domains protein 2	5698	3	C	13.9991	14.7072	14.5713	19.3954	18.9467	18.3804	14.4259	18.9075	0.762971	0.000253012	0.0025707	2.58995	-0.390301
sp|Q7Z7C8-2|TAF8_HUMAN	TAF8	TAF8_HUMAN Isoform 2 of Transcription initiation factor TFIID subunit 8	6283	4	C	14.7321	13.8613	14.6853	18.7974	18.4013	19.5226	14.4262	18.9071	0.763006	0.000493496	0.00366396	2.43605	-0.390233
sp|Q86TI0|TBCD1_HUMAN	TBC1D1	TBCD1_HUMAN TBC1 domain family member 1	5262	4	C	13.5581	14.098	15.6233	19.9524	18.4661	18.3021	14.4265	18.9069	0.763028	0.00524605	0.0145338	1.83762	-0.390192
sp|Q15528|MED22_HUMAN	MED22	MED22_HUMAN Mediator of RNA polymerase II transcription subunit 22	2846	2	C	14.0867	13.9085	15.2895	20.0011	18.2342	18.4801	14.4282	18.9051	0.763191	0.00310851	0.0103547	1.98486	-0.389883
sp|Q96MN5|TEAN2_HUMAN	TCEANC2	TEAN2_HUMAN Transcription elongation factor A N-terminal and central domain-containing protein 2	4879	2	C	14.3153	13.8929	15.0969	18.7331	19.8338	18.128	14.435	18.8983	0.763827	0.00187114	0.00753494	2.12292	-0.388682
sp|Q9NZC9|SMAL1_HUMAN	SMARCAL1	SMAL1_HUMAN SWI/SNF-related matrix-associated actin-dependent regulator of chromatin subfamily A-like protein 1	5895	2	C	14.8686	13.1253	15.3326	18.4917	19.14	19.0417	14.4422	18.8911	0.764494	0.00316644	0.0104867	1.97936	-0.387422
sp|P62256|UBE2H_HUMAN	UBE2H	UBE2H_HUMAN Ubiquitin-conjugating enzyme E2 H	5305	6	C	14.1565	15.3971	13.7738	19.6695	19.1382	17.8649	14.4425	18.8909	0.764521	0.00359	0.0113485	1.94506	-0.387372
sp|O14925|TIM23_HUMAN	TIMM23	TIM23_HUMAN Mitochondrial import inner membrane translocase subunit Tim23	5586	3	C	17.3267	12.4365	13.5726	18.5784	17.659	20.4268	14.4453	18.8881	0.764783	0.0579596	0.0900982	1.04528	-0.386878
sp|Q9BTE1|DCTN5_HUMAN	DCTN5	DCTN5_HUMAN Dynactin subunit 5	5359	8	C	14.3284	15.2415	13.7675	18.6385	20.5245	17.4998	14.4458	18.8876	0.76483	0.0105959	0.0239586	1.62054	-0.386789
sp|P48506|GSH1_HUMAN	GCLC	GSH1_HUMAN Glutamate--cysteine ligase catalytic subunit	286	16	C	13.9223	15.3198	14.0957	19.5007	18.3852	18.7763	14.4459	18.8874	0.764845	0.00125903	0.00604849	2.21835	-0.386761
sp|Q96EV8|DTBP1_HUMAN	DTNBP1	DTBP1_HUMAN Dysbindin	6107	4	C	14.4133	14.5763	14.3513	18.43	18.6441	19.585	14.447	18.8864	0.764942	0.000251262	0.00256342	2.59118	-0.386579
sp|Q9H5N1|RABE2_HUMAN	RABEP2	RABE2_HUMAN Rab GTPase-binding effector protein 2	876	10	C	14.1347	14.637	14.5716	20.2413	18.2654	18.15	14.4478	18.8856	0.765016	0.00311607	0.0103687	1.98428	-0.386438
sp|P52888|THOP1_HUMAN	THOP1	THOP1_HUMAN Thimet oligopeptidase	1820	31	C	14.2991	14.418	14.6295	19.576	19.3759	17.7014	14.4489	18.8844	0.76512	0.00180953	0.00744059	2.12839	-0.386241
sp|O00411|RPOM_HUMAN	POLRMT	RPOM_HUMAN DNA-directed RNA polymerase, mitochondrial	3536	5	C	16.8776	12.953	13.5198	19.4117	18.8294	18.4085	14.4501	18.8832	0.765238	0.0244118	0.0449436	1.34733	-0.38602
sp|Q63ZY3-2|KANK2_HUMAN	KANK2	KANK2_HUMAN Isoform 2 of KN motif and ankyrin repeat domain-containing protein 2	4972	2	C	14.7679	14.0099	14.5847	19.4231	18.4058	18.8085	14.4542	18.8791	0.765616	0.000291134	0.00276278	2.55865	-0.385307
sp|Q96LA8|ANM6_HUMAN	PRMT6	ANM6_HUMAN Protein arginine N-methyltransferase 6	1424	1	C	14.6119	14.9623	13.7938	19.0535	18.134	19.4444	14.456	18.8773	0.765787	0.00105174	0.00551884	2.25815	-0.384984
sp|P51790|CLCN3_HUMAN	CLCN3	CLCN3_HUMAN H(+)/Cl(-) exchange transporter 3	4026	2	C	15.2594	13.5707	14.5564	19.2995	17.6892	19.6248	14.4622	18.8712	0.766363	0.00467643	0.0135476	1.86814	-0.3839
sp|O60566-3|BUB1B_HUMAN	BUB1B	BUB1B_HUMAN Isoform 3 of Mitotic checkpoint serine/threonine-protein kinase BUB1 beta	679	18	C	14.4306	14.5271	14.4294	18.8191	19.5689	18.2248	14.4624	18.8709	0.766383	0.000349816	0.00304024	2.51709	-0.383862
sp|O94874|UFL1_HUMAN	UFL1	UFL1_HUMAN E3 UFM1-protein ligase 1	2503	29	C	14.465	14.4408	14.4868	18.8781	18.8469	18.8824	14.4642	18.8691	0.766553	1.44962e-09	1.01923e-05	4.99173	-0.383542
sp|P62699|YPEL5_HUMAN	YPEL5	YPEL5_HUMAN Protein yippee-like 5	4981	4	C	14.5337	14.8579	14.005	19.0581	18.3378	19.2075	14.4655	18.8678	0.766678	0.000273559	0.00268866	2.57046	-0.383307
sp|Q86UW6|N4BP2_HUMAN	N4BP2	N4BP2_HUMAN NEDD4-binding protein 2	4401	5	C	14.0521	14.2318	15.1175	19.054	18.5923	18.9523	14.4671	18.8662	0.766828	0.000251516	0.00256342	2.59118	-0.383025
sp|Q9BSH4|TACO1_HUMAN	TACO1	TACO1_HUMAN Translational activator of cytochrome c oxidase 1	1918	3	C	17.0197	13.3483	13.0387	19.2381	19.4791	17.8762	14.4689	18.8645	0.766992	0.0328164	0.0567606	1.24595	-0.382716
sp|P42898|MTHR_HUMAN	MTHFR	MTHR_HUMAN Methylenetetrahydrofolate reductase	4358	5	C	13.4894	15.0061	14.914	19.2691	18.218	19.1033	14.4698	18.8635	0.767082	0.00173095	0.00727022	2.13845	-0.382547
sp|Q92618|ZN516_HUMAN	ZNF516	ZN516_HUMAN Zinc finger protein 516	3822	2	C	13.8064	15.0706	14.5412	17.904	18.661	20.0169	14.4727	18.8606	0.767351	0.00363994	0.0114507	1.94117	-0.382041
sp|Q13153|PAK1_HUMAN	PAK1	PAK1_HUMAN Serine/threonine-protein kinase PAK 1	2196	20	C	14.3356	14.4756	14.6092	20.0615	17.575	18.9431	14.4735	18.8599	0.767421	0.00373377	0.0116366	1.93417	-0.381909
sp|Q04864|REL_HUMAN	REL	REL_HUMAN Proto-oncogene c-Rel	2410	6	C	14.0882	14.5601	14.7808	19.3789	18.5264	18.6656	14.4764	18.857	0.767693	0.000194766	0.00225601	2.64666	-0.381398
sp|Q96FV2|SCRN2_HUMAN	SCRN2	SCRN2_HUMAN Secernin-2	5260	3	C	13.4146	16.2283	13.7929	20.8359	16.6509	19.0774	14.4786	18.8547	0.767903	0.0433326	0.0708374	1.14974	-0.381005
sp|Q9UPY5|XCT_HUMAN	SLC7A11	XCT_HUMAN Cystine/glutamate transporter	5942	1	C	18.0136	14.3486	11.0767	20.3901	16.6694	19.5016	14.4796	18.8537	0.768	0.129513	0.174412	0.758423	-0.380823
sp|Q8NCD3|HJURP_HUMAN	HJURP	HJURP_HUMAN Holliday junction recognition protein	6546	1	C	15.3329	12.9304	15.1779	17.3914	19.6004	19.567	14.4804	18.8529	0.768071	0.0148394	0.0309052	1.50997	-0.380688
sp|O43678|NDUA2_HUMAN	NDUFA2	NDUA2_HUMAN NADH dehydrogenase [ubiquinone] 1 alpha subcomplex subunit 2	1920	5	C	16.6702	13.2801	13.4949	19.4057	18.2528	18.8964	14.4817	18.8516	0.768195	0.0188683	0.0369845	1.43198	-0.380455
sp|O75781|PALM_HUMAN	PALM	PALM_HUMAN Paralemmin-1	87	4	C	15.5376	14.2007	13.7111	19.4544	17.9234	19.1728	14.4831	18.8502	0.768328	0.00374311	0.0116594	1.93332	-0.380206
sp|Q15208|STK38_HUMAN	STK38	STK38_HUMAN Serine/threonine-protein kinase 38	3862	11	C	14.6016	13.8616	14.9877	18.7818	19.0976	18.6697	14.4836	18.8497	0.768375	0.000249283	0.00256244	2.59135	-0.380118
sp|Q92905|CSN5_HUMAN	COPS5	CSN5_HUMAN COP9 signalosome complex subunit 5	5576	14	C	13.9741	15.767	13.7117	20.0909	17.8951	18.5612	14.4843	18.8491	0.768434	0.00888221	0.0209919	1.67795	-0.380006
sp|Q9BY12|SCAPE_HUMAN	SCAPER	SCAPE_HUMAN S phase cyclin A-associated protein in the endoplasmic reticulum	2277	6	C	14.1247	14.432	14.9014	18.8261	18.3278	19.388	14.486	18.8473	0.7686	0.000330683	0.00295299	2.52974	-0.379695
sp|Q9HD47|MOG1_HUMAN	RANGRF	MOG1_HUMAN Ran guanine nucleotide release factor	2946	5	C	13.688	14.0655	15.7052	19.6354	18.2105	18.6954	14.4862	18.8471	0.768619	0.00429568	0.0128196	1.89213	-0.37966
sp|O14929|HAT1_HUMAN	HAT1	HAT1_HUMAN Histone acetyltransferase type B catalytic subunit	3334	12	C	13.5638	14.6614	15.2352	19.0997	19.1881	18.2517	14.4868	18.8465	0.768673	0.00161244	0.00700529	2.15457	-0.379558
sp|Q96DG6|CMBL_HUMAN	CMBL	CMBL_HUMAN Carboxymethylenebutenolidase homolog	1505	11	C	14.8104	14.1868	14.4644	19.2698	19.4007	17.8679	14.4872	18.8461	0.768709	0.00112997	0.00572804	2.24199	-0.37949
sp|Q5TAX3|TUT4_HUMAN	ZCCHC11	TUT4_HUMAN Terminal uridylyltransferase 4	3235	18	C	14.0877	14.418	14.9656	19.3561	19.1469	18.0256	14.4904	18.8429	0.769014	0.000859798	0.00494701	2.30566	-0.378918
sp|P45954|ACDSB_HUMAN	ACADSB	ACDSB_HUMAN Short/branched chain specific acyl-CoA dehydrogenase, mitochondrial	2717	3	C	17.0108	13.1651	13.3002	19.8318	17.2766	19.4154	14.492	18.8413	0.769164	0.0431172	0.0705181	1.1517	-0.378636
sp|Q9BYD6|RM01_HUMAN	MRPL1	RM01_HUMAN 39S ribosomal protein L1, mitochondrial	3088	8	C	18.2261	12.654	12.5963	19.5719	17.6268	19.3249	14.4921	18.8412	0.769173	0.0912487	0.130241	0.885251	-0.378621
sp|Q9GZQ3|COMD5_HUMAN	COMMD5	COMD5_HUMAN COMM domain-containing protein 5	5144	3	C	14.6047	14.8874	13.9878	19.6439	17.0338	19.8423	14.4933	18.84	0.769283	0.00996304	0.0229372	1.63946	-0.378413
sp|Q9H7E9-2|CH033_HUMAN	C8orf33	CH033_HUMAN Isoform 2 of UPF0488 protein C8orf33	90	9	C	14.2871	14.3808	14.8155	19.2477	18.1101	19.1589	14.4945	18.8389	0.76939	0.000407565	0.00329105	2.48267	-0.378212
sp|Q92466|DDB2_HUMAN	DDB2	DDB2_HUMAN DNA damage-binding protein 2	3918	7	C	14.1014	14.1517	15.2318	19.022	19.5559	17.9372	14.495	18.8384	0.769439	0.00196003	0.0077291	2.11187	-0.378122
sp|Q14999-2|CUL7_HUMAN	CUL7	CUL7_HUMAN Isoform 2 of Cullin-7	3983	7	C	14.0732	14.2793	15.1324	19.0801	18.4993	18.9356	14.495	18.8383	0.76944	0.000295672	0.00277297	2.55706	-0.378119
sp|Q9H7X7|RABL5_HUMAN	RABL5	RABL5_HUMAN Rab-like protein 5	3507	5	C	14.5025	14.2577	14.7295	19.4517	18.5414	18.5171	14.4966	18.8367	0.76959	0.000208098	0.00233728	2.63129	-0.377838
sp|Q9BRJ2|RM45_HUMAN	MRPL45	RM45_HUMAN 39S ribosomal protein L45, mitochondrial	4299	7	C	17.4522	12.6116	13.4283	19.8095	18.1478	18.5507	14.4974	18.836	0.769663	0.0513659	0.081286	1.08998	-0.377702
sp|Q9Y2A7-2|NCKP1_HUMAN	NCKAP1	NCKP1_HUMAN Isoform 2 of Nck-associated protein 1	153	35	C	14.3802	14.6122	14.5095	19.0743	19.1823	18.2414	14.5006	18.8327	0.769972	0.000142232	0.00204001	2.69037	-0.377121
sp|Q8N5N7|RM50_HUMAN	MRPL50	RM50_HUMAN 39S ribosomal protein L50, mitochondrial	3098	3	C	17.5957	12.7324	13.175	20.203	16.8577	19.4363	14.501	18.8323	0.770007	0.0796217	0.116605	0.933283	-0.377056
sp|P07384|CAN1_HUMAN	CAPN1	CAN1_HUMAN Calpain-1 catalytic subunit	2438	20	C	14.8427	14.3478	14.3285	19.2555	19.1495	18.076	14.5063	18.827	0.770507	0.000470094	0.00357709	2.44647	-0.37612
sp|Q9UBT7|CTNL1_HUMAN	CTNNAL1	CTNL1_HUMAN Alpha-catulin	3422	8	C	14.1207	14.7332	14.6708	18.4289	19.6148	18.4316	14.5082	18.8251	0.770686	0.000606121	0.00406896	2.39052	-0.375786
sp|Q149N8|SHPRH_HUMAN	SHPRH	SHPRH_HUMAN E3 ubiquitin-protein ligase SHPRH	1695	5	C	14.1326	13.7062	15.6869	19.2459	19.2397	17.9887	14.5086	18.8248	0.770717	0.00415491	0.0125164	1.90252	-0.375727
sp|Q9NZQ3|SPN90_HUMAN	NCKIPSD	SPN90_HUMAN NCK-interacting protein with SH3 domain	22	6	C	14.4183	14.3711	14.7399	18.5711	19.1154	18.7843	14.5098	18.8236	0.770828	2.53319e-05	0.00106592	2.97228	-0.375518
sp|Q8WVV9|HNRLL_HUMAN	HNRNPLL	HNRLL_HUMAN Heterogeneous nuclear ribonucleoprotein L-like	347	14	C	14.8476	14.9601	13.7272	17.5989	22.5352	16.331	14.5116	18.8217	0.771005	0.0896344	0.128224	0.892032	-0.375187
sp|Q6P3S6|FBX42_HUMAN	FBXO42	FBX42_HUMAN F-box only protein 42	5780	2	C	15.2435	15.1586	13.1349	19.2913	17.3045	19.8672	14.5123	18.821	0.771071	0.014251	0.029982	1.52314	-0.375064
sp|Q9P086|MED11_HUMAN	MED11	MED11_HUMAN Mediator of RNA polymerase II transcription subunit 11	1895	2	C	14.0346	14.1169	15.3869	19.1599	18.7128	18.5889	14.5128	18.8205	0.771115	0.000791903	0.00474912	2.32339	-0.374982
sp|Q9Y3C8|UFC1_HUMAN	UFC1	UFC1_HUMAN Ubiquitin-fold modifier-conjugating enzyme 1	3465	7	C	14.1161	14.2408	15.1948	18.7351	19.5092	18.2039	14.5172	18.8161	0.771534	0.00108153	0.00557653	2.25364	-0.374199
sp|Q96S82|UBL7_HUMAN	UBL7	UBL7_HUMAN Ubiquitin-like protein 7	3615	4	C	13.7963	15.0372	14.7266	19.8508	19.0133	17.5758	14.52	18.8133	0.771796	0.00487779	0.0138982	1.85704	-0.373708
sp|O60237|MYPT2_HUMAN	PPP1R12B	MYPT2_HUMAN Protein phosphatase 1 regulatory subunit 12B	3996	1	C	14.4078	13.0269	16.1263	19.389	21.4203	15.6297	14.5203	18.813	0.771824	0.0888742	0.127395	0.894846	-0.373655
sp|Q14566|MCM6_HUMAN	MCM6	MCM6_HUMAN DNA replication licensing factor MCM6	877	60	C	14.1497	14.7853	14.6327	17.6601	22.041	16.7312	14.5226	18.8108	0.772035	0.0599572	0.0924674	1.03401	-0.373262
sp|Q9H6U6-8|BCAS3_HUMAN	BCAS3	BCAS3_HUMAN Isoform 4 of Breast carcinoma-amplified sequence 3	2750	8	C	14.2517	13.9993	15.317	18.9365	18.9297	18.5658	14.5227	18.8107	0.772044	0.00052803	0.00379998	2.42022	-0.373245
sp|O60239|3BP5_HUMAN	SH3BP5	3BP5_HUMAN SH3 domain-binding protein 5	6129	1	C	14.6048	14.7414	14.2353	16.4726	18.8943	21.0516	14.5272	18.8062	0.772468	0.0324522	0.0562552	1.24984	-0.372452
sp|Q86W34|AMZ2_HUMAN	AMZ2	AMZ2_HUMAN Archaemetzincin-2	3274	4	C	14.257	14.1473	15.1798	18.2785	20.0353	18.102	14.528	18.8053	0.772551	0.00360474	0.0113706	1.94422	-0.372297
sp|Q6ICC9|LDOCL_HUMAN	LDOC1L	LDOCL_HUMAN Protein LDOC1L	6656	1	C	15.0133	14.1099	14.4611	18.145	17.3951	20.8756	14.5281	18.8052	0.772556	0.017178	0.0344492	1.46282	-0.372288
sp|Q9BTC8|MTA3_HUMAN	MTA3	MTA3_HUMAN Metastasis-associated protein MTA3	1507	6	C	14.2785	14.632	14.6751	18.9476	18.2071	19.2598	14.5285	18.8048	0.772596	0.000220834	0.00242581	2.61514	-0.372214
sp|Q9BYD2|RM09_HUMAN	MRPL9	RM09_HUMAN 39S ribosomal protein L9, mitochondrial	6101	2	C	17.8682	12.2177	13.5029	19.2294	18.2762	18.9056	14.5296	18.8037	0.772698	0.0691962	0.103691	0.984259	-0.372024
sp|Q7L5N1|CSN6_HUMAN	COPS6	CSN6_HUMAN COP9 signalosome complex subunit 6	2626	11	C	14.0907	15.1863	14.3146	18.927	18.9504	18.5311	14.5305	18.8028	0.772784	0.000291265	0.00276278	2.55865	-0.371862
sp|Q8N392|RHG18_HUMAN	ARHGAP18	RHG18_HUMAN Rho GTPase-activating protein 18	4043	6	C	14.4803	13.8057	15.3061	19.2772	19.1422	17.9885	14.5307	18.8026	0.772801	0.00200834	0.00784045	2.10566	-0.371831
sp|Q9UBQ6|EXTL2_HUMAN	EXTL2	EXTL2_HUMAN Exostosin-like 2	6205	1	C	15.8736	15.2647	12.4554	20.8877	14.793	20.7255	14.5312	18.8021	0.772853	0.132377	0.177487	0.750833	-0.371734
sp|O43252|PAPS1_HUMAN	PAPSS1	PAPS1_HUMAN Bifunctional 3'-phosphoadenosine 5'-phosphosulfate synthase 1	857	31	C	14.5469	14.0737	14.9765	18.9693	19.025	18.4086	14.5324	18.801	0.772958	0.00019803	0.00227013	2.64395	-0.371537
sp|Q8WUR7|CO040_HUMAN	C15orf40	CO040_HUMAN UPF0235 protein C15orf40	6074	2	C	14.2218	16.0895	13.2912	18.1066	21.5689	16.722	14.5342	18.7992	0.773128	0.061994	0.0950251	1.02216	-0.37122
sp|Q9HBM1|SPC25_HUMAN	SPC25	SPC25_HUMAN Kinetochore protein Spc25	1275	10	C	14.749	14.3453	14.5091	19.974	17.8865	18.5361	14.5345	18.7989	0.773157	0.00245324	0.00896037	2.04767	-0.371168
sp|Q07812-2|BAX_HUMAN	BAX	BAX_HUMAN Isoform Beta of Apoptosis regulator BAX	5427	12	C	14.6188	14.0975	14.8872	19.8672	19.0227	17.5066	14.5345	18.7988	0.77316	0.00424872	0.0127118	1.89579	-0.371162
sp|Q04727-3|TLE4_HUMAN	TLE4	TLE4_HUMAN Isoform 3 of Transducin-like enhancer protein 4	1033	21	C	14.5703	14.1215	14.9168	18.8208	17.9224	19.6483	14.5362	18.7972	0.773319	0.00148496	0.00666716	2.17606	-0.370865
sp|P52565|GDIR1_HUMAN	ARHGDIA	GDIR1_HUMAN Rho GDP-dissociation inhibitor 1	938	14	C	15.0889	14.5228	13.9972	16.2782	24.9444	15.1685	14.5363	18.797	0.773329	0.242089	0.297315	0.526784	-0.370845
sp|P26374|RAE2_HUMAN	CHML	RAE2_HUMAN Rab proteins geranylgeranyltransferase component A 2	1665	2	C	14.8171	14.0826	14.7218	17.5707	20.3633	18.4445	14.5405	18.7928	0.773726	0.00767627	0.01893	1.72285	-0.370106
sp|Q9UNZ2-5|NSF1C_HUMAN	NSFL1C	NSF1C_HUMAN Isoform 3 of NSFL1 cofactor p47	2715	20	C	14.4841	14.604	14.539	18.7323	19.1073	18.5333	14.5424	18.791	0.773902	1.58712e-05	0.000914677	3.03873	-0.369777
sp|P32189|GLPK_HUMAN	GK	GLPK_HUMAN Glycerol kinase	5222	3	C	17.2294	13.3287	13.0732	19.026	17.8638	19.4789	14.5438	18.7896	0.774034	0.0410348	0.0678196	1.16864	-0.369531
sp|Q9GZX9|TWSG1_HUMAN	TWSG1	TWSG1_HUMAN Twisted gastrulation protein homolog 1	1849	2	C	13.7792	17.1155	12.7529	19.8045	16.8575	19.6904	14.5492	18.7841	0.774547	0.0603658	0.0929752	1.03163	-0.368575
sp|Q14008|CKAP5_HUMAN	CKAP5	CKAP5_HUMAN Cytoskeleton-associated protein 5	48	101	C	14.6459	14.6614	14.3406	19.5255	17.1104	19.7162	14.5493	18.784	0.774557	0.00743295	0.0185126	1.73253	-0.368557
sp|P10606|COX5B_HUMAN	COX5B	COX5B_HUMAN Cytochrome c oxidase subunit 5B, mitochondrial	4487	5	C	17.5975	11.9301	14.1205	20.8213	18.5919	16.9387	14.5494	18.784	0.774563	0.101288	0.142289	0.846829	-0.368545
sp|O00762|UBE2C_HUMAN	UBE2C	UBE2C_HUMAN Ubiquitin-conjugating enzyme E2 C	5221	10	C	14.6799	14.7145	14.2585	19.5553	17.808	18.9838	14.551	18.7824	0.774714	0.00138102	0.00636719	2.19605	-0.368264
sp|Q6P4E1-4|CASC4_HUMAN	CASC4	CASC4_HUMAN Isoform 4 of Protein CASC4	4753	5	C	15.3537	14.3891	13.9124	19.1812	18.7276	18.4361	14.5517	18.7816	0.774785	0.000887118	0.00501016	2.30015	-0.368132
sp|Q92541|RTF1_HUMAN	RTF1	RTF1_HUMAN RNA polymerase-associated protein RTF1 homolog	2157	22	C	14.2637	14.4336	14.9602	18.9462	18.6492	18.7471	14.5525	18.7808	0.774859	4.90218e-05	0.00132566	2.87757	-0.367994
sp|Q7LGA3|HS2ST_HUMAN	HS2ST1	HS2ST_HUMAN Heparan sulfate 2-O-sulfotransferase 1	5158	10	C	14.7424	14.5154	14.4002	19.2201	18.2564	18.8655	14.5527	18.7807	0.774875	0.000144866	0.00204001	2.69037	-0.367965
sp|Q96IJ6-2|GMPPA_HUMAN	GMPPA	GMPPA_HUMAN Isoform 2 of Mannose-1-phosphate guanyltransferase alpha	2950	11	C	14.1183	14.4791	15.0785	18.9618	18.8268	18.5356	14.5586	18.7747	0.775438	0.000162808	0.00210955	2.67581	-0.366917
sp|Q9Y2Q5-2|LTOR2_HUMAN	LAMTOR2	LTOR2_HUMAN Isoform 2 of Ragulator complex protein LAMTOR2	5036	5	C	14.2527	15.1162	14.3212	19.1487	19.4986	17.6626	14.5634	18.77	0.775887	0.00257431	0.00922645	2.03497	-0.366082
sp|O95169|NDUB8_HUMAN	NDUFB8	NDUB8_HUMAN NADH dehydrogenase [ubiquinone] 1 beta subcomplex subunit 8, mitochondrial	4134	1	C	18.3765	11.8694	13.4486	20.496	16.8255	18.9841	14.5648	18.7685	0.776024	0.132545	0.177679	0.750364	-0.365827
sp|Q6WCQ1-2|MPRIP_HUMAN	MPRIP	MPRIP_HUMAN Isoform 2 of Myosin phosphatase Rho-interacting protein	3371	22	C	14.3963	14.346	14.9549	19.4238	17.8545	19.0244	14.5657	18.7676	0.776112	0.00118085	0.00583043	2.2343	-0.365663
sp|Q9Y4X5|ARI1_HUMAN	ARIH1	ARI1_HUMAN E3 ubiquitin-protein ligase ARIH1	3143	18	C	14.9233	14.5257	14.249	19.3167	17.8086	19.1767	14.566	18.7673	0.776136	0.00126893	0.00607757	2.21627	-0.365619
sp|O43815|STRN_HUMAN	STRN	STRN_HUMAN Striatin	17	15	C	14.1	14.7155	14.8834	18.9104	18.5031	18.8876	14.5663	18.767	0.776164	0.000103085	0.0017507	2.75679	-0.365566
sp|P56537|IF6_HUMAN	EIF6	IF6_HUMAN Eukaryotic translation initiation factor 6	2638	14	C	13.6471	15.8129	14.2409	19.644	17.6517	19.0034	14.567	18.7664	0.776227	0.00858653	0.0205137	1.68796	-0.365449
sp|P15121|ALDR_HUMAN	AKR1B1	ALDR_HUMAN Aldose reductase	1890	26	C	14.886	14.4491	14.3694	18.561	20.4302	17.3043	14.5682	18.7652	0.776341	0.0104096	0.0236525	1.62612	-0.365238
sp|Q9BW62|KATL1_HUMAN	KATNAL1	KATL1_HUMAN Katanin p60 ATPase-containing subunit A-like 1	440	3	C	14.3238	13.2598	16.1277	17.9136	16.3024	22.0728	14.5704	18.7629	0.776554	0.0934071	0.132944	0.87633	-0.364842
sp|Q8IVV7|GID4_HUMAN	GID4	GID4_HUMAN Glucose-induced degradation protein 4 homolog	4939	2	C	14.1844	14.5012	15.0257	19.033	18.695	18.5606	14.5704	18.7629	0.776557	0.000120404	0.00187729	2.72647	-0.364836
sp|P06753|TPM3_HUMAN	TPM3	TPM3_HUMAN Tropomyosin alpha-3 chain	929	24	C	14.9398	14.545	14.2345	20.1558	17.1048	19.0199	14.5731	18.7602	0.776811	0.010151	0.0232405	1.63375	-0.364365
sp|Q8IXZ2|ZC3H3_HUMAN	ZC3H3	ZC3H3_HUMAN Zinc finger CCCH domain-containing protein 3	2710	1	C	14.7651	16.3845	12.5728	16.6337	22.5501	17.0937	14.5741	18.7592	0.776907	0.12961	0.174509	0.758181	-0.364186
sp|Q9H993|CF211_HUMAN	C6orf211	CF211_HUMAN UPF0364 protein C6orf211	1545	12	C	14.6215	14.5674	14.5457	19.2625	19.2788	17.7242	14.5782	18.7552	0.77729	0.00126577	0.00606656	2.21706	-0.363475
sp|Q13564|ULA1_HUMAN	NAE1	ULA1_HUMAN NEDD8-activating enzyme E1 regulatory subunit	3635	14	C	14.6837	13.8526	15.1985	19.6652	16.9276	19.6724	14.5783	18.7551	0.777298	0.0136879	0.0291459	1.53542	-0.363461
sp|Q9UP95-7|S12A4_HUMAN	SLC12A4	S12A4_HUMAN Isoform 7 of Solute carrier family 12 member 4	4081	4	C	15.9778	13.6665	14.0923	18.3901	18.5747	19.2986	14.5789	18.7545	0.777354	0.00540906	0.0148039	1.82963	-0.363356
sp|P35754|GLRX1_HUMAN	GLRX	GLRX1_HUMAN Glutaredoxin-1	2498	5	C	14.4208	14.3757	14.942	19.4067	17.8055	19.0494	14.5795	18.7539	0.777413	0.00128932	0.00614174	2.21171	-0.363247
sp|O95182|NDUA7_HUMAN	NDUFA7	NDUA7_HUMAN NADH dehydrogenase [ubiquinone] 1 alpha subcomplex subunit 7	3020	3	C	18.2423	12.9319	12.5738	20.1335	17.1964	18.9221	14.5827	18.7507	0.777715	0.108186	0.15009	0.823648	-0.362687
sp|Q15126|PMVK_HUMAN	PMVK	PMVK_HUMAN Phosphomevalonate kinase	3734	9	C	14.6964	14.3305	14.7263	18.8404	18.5834	18.823	14.5844	18.7489	0.777879	1.05197e-05	0.000821821	3.08522	-0.362382
sp|Q9H845|ACAD9_HUMAN	ACAD9	ACAD9_HUMAN Acyl-CoA dehydrogenase family member 9, mitochondrial	3691	7	C	17.8785	12.7091	13.1664	19.7482	17.3536	19.1442	14.5847	18.7487	0.777904	0.0819477	0.11939	0.923034	-0.362336
sp|Q96EH3|MASU1_HUMAN	MALSU1	MASU1_HUMAN Mitochondrial assembly of ribosomal large subunit protein 1	974	2	C	17.2479	13.6369	12.8697	18.8011	18.2713	19.1732	14.5848	18.7485	0.777919	0.0388476	0.0649245	1.18759	-0.362309
sp|Q9Y5P4-3|C43BP_HUMAN	COL4A3BP	C43BP_HUMAN Isoform 3 of Collagen type IV alpha-3-binding protein	2955	11	C	14.7093	14.4446	14.6035	18.8544	18.3913	18.9969	14.5858	18.7475	0.778012	3.04834e-05	0.00109487	2.96064	-0.362136
sp|Q9UBK7-3|RBL2A_HUMAN	RABL2A	RBL2A_HUMAN Isoform 3 of Rab-like protein 2A	4609	3	C	13.758	15.0156	14.9853	19.9408	17.4484	18.8519	14.5863	18.747	0.778059	0.00748181	0.0185816	1.73092	-0.362048
sp|Q92796|DLG3_HUMAN	DLG3	DLG3_HUMAN Disks large homolog 3	480	4	C	14.5687	14.1246	15.0696	18.7916	18.6535	18.7919	14.5876	18.7457	0.778187	0.000114471	0.00184175	2.73477	-0.361811
sp|O00291|HIP1_HUMAN	HIP1	HIP1_HUMAN Huntingtin-interacting protein 1	1009	11	C	14.7158	14.353	14.6968	18.6784	18.3213	19.2347	14.5885	18.7448	0.778271	0.000139087	0.00204001	2.69037	-0.361656
sp|Q6P2P2|ANM10_HUMAN	PRMT10	ANM10_HUMAN Putative protein arginine N-methyltransferase 10	3502	4	C	14.4567	13.813	15.5029	18.4843	19.4039	18.3393	14.5909	18.7425	0.778491	0.00221365	0.00838585	2.07645	-0.361248
sp|Q16531|DDB1_HUMAN	DDB1	DDB1_HUMAN DNA damage-binding protein 1	2181	71	C	14.4941	14.713	14.5656	18.8323	18.8304	18.5645	14.5909	18.7424	0.778497	2.92684e-06	0.000636014	3.19653	-0.361237
sp|Q9Y450|HBS1L_HUMAN	HBS1L	HBS1L_HUMAN HBS1-like protein	2121	26	C	14.4535	14.5448	14.7826	19.1829	18.7708	18.2654	14.5936	18.7397	0.778755	0.000126061	0.00192264	2.7161	-0.360759
sp|Q9BYD3|RM04_HUMAN	MRPL4	RM04_HUMAN 39S ribosomal protein L4, mitochondrial	2784	5	C	17.9419	12.5066	13.3413	18.806	18.4211	18.9831	14.5966	18.7367	0.779037	0.071348	0.106439	0.972899	-0.360237
sp|O75438-2|NDUB1_HUMAN	NDUFB1	NDUB1_HUMAN Isoform 2 of NADH dehydrogenase [ubiquinone] 1 beta subcomplex subunit 1	6447	1	C	18.5001	11.0218	14.2707	18.5225	18.5515	19.1335	14.5975	18.7358	0.779124	0.129721	0.174626	0.757891	-0.360076
sp|Q8IVW6|ARI3B_HUMAN	ARID3B	ARI3B_HUMAN AT-rich interactive domain-containing protein 3B	2130	8	C	14.2861	14.4979	15.0203	19.3321	17.7603	19.1033	14.6014	18.7319	0.779496	0.00153278	0.00679934	2.16753	-0.359387
sp|Q12980|NPRL3_HUMAN	NPRL3	NPRL3_HUMAN Nitrogen permease regulator 3-like protein	4462	1	C	12.9567	15.5865	15.264	17.2893	19.8112	19.0923	14.6024	18.7309	0.779587	0.020926	0.0398836	1.39921	-0.359217
sp|Q9H410|DSN1_HUMAN	DSN1	DSN1_HUMAN Kinetochore-associated protein DSN1 homolog	2624	6	C	14.7738	15.208	13.8279	18.839	20.0537	17.2976	14.6032	18.7301	0.779667	0.00996831	0.0229394	1.63942	-0.359071
sp|Q9H910|HN1L_HUMAN	HN1L	HN1L_HUMAN Hematological and neurological expressed 1-like protein	2231	15	C	14.5414	14.8792	14.393	18.042	22.5342	15.6102	14.6045	18.7288	0.77979	0.112405	0.154783	0.810277	-0.358842
sp|Q15723|ELF2_HUMAN	ELF2	ELF2_HUMAN ETS-related transcription factor Elf-2	3987	6	C	14.6474	14.5373	14.6387	17.263	23.1146	15.7991	14.6078	18.7256	0.780099	0.139225	0.185143	0.732493	-0.35827
sp|P11310-2|ACADM_HUMAN	ACADM	ACADM_HUMAN Isoform 2 of Medium-chain specific acyl-CoA dehydrogenase, mitochondrial	561	10	C	17.4057	12.6489	13.7698	19.3673	18.1326	18.6757	14.6081	18.7252	0.780132	0.04968	0.0791884	1.10134	-0.358209
sp|A0AVF1|TTC26_HUMAN	TTC26	TTC26_HUMAN Tetratricopeptide repeat protein 26	3953	4	C	14.9125	14.3258	14.5872	17.7949	20.3139	18.0658	14.6085	18.7249	0.780166	0.00726481	0.0182034	1.73985	-0.358147
sp|P22681|CBL_HUMAN	CBL	CBL_HUMAN E3 ubiquitin-protein ligase CBL	479	11	C	14.9453	14.1388	14.7507	19.4614	17.7897	18.9141	14.6116	18.7217	0.780462	0.00169992	0.00719625	2.14289	-0.3576
sp|Q9Y6G3|RM42_HUMAN	MRPL42	RM42_HUMAN 39S ribosomal protein L42, mitochondrial	6668	1	C	16.6908	14.758	12.3885	21.0079	14.7973	20.3575	14.6124	18.7209	0.780541	0.15271	0.200356	0.698198	-0.357453
sp|Q6ZN55-2|ZN574_HUMAN	ZNF574	ZN574_HUMAN Isoform 2 of Zinc finger protein 574	1282	4	C	13.0571	14.9373	15.8433	18.3607	17.8509	19.9507	14.6126	18.7208	0.780554	0.0165972	0.0335715	1.47403	-0.35743
sp|O15047|SET1A_HUMAN	SETD1A	SET1A_HUMAN Histone-lysine N-methyltransferase SETD1A	3722	12	C	14.4742	15.0955	14.2682	17.5329	20.7757	17.8534	14.6126	18.7207	0.780562	0.0179772	0.0356049	1.44849	-0.357416
sp|Q9Y277-2|VDAC3_HUMAN	VDAC3	VDAC3_HUMAN Isoform 2 of Voltage-dependent anion-selective channel protein 3	113	12	C	17.6941	13.0321	13.1131	18.9274	18.2409	18.9924	14.6131	18.7202	0.780605	0.0579475	0.0900982	1.04528	-0.357336
sp|Q9C0B1|FTO_HUMAN	FTO	FTO_HUMAN Alpha-ketoglutarate-dependent dioxygenase FTO	2276	14	C	14.4503	14.4718	14.9194	19.0982	18.3888	18.6715	14.6138	18.7195	0.780674	8.93475e-05	0.00166831	2.77772	-0.357207
sp|Q9UJY4|GGA2_HUMAN	GGA2	GGA2_HUMAN ADP-ribosylation factor-binding protein GGA2	2772	9	C	15.7084	14.9392	13.1992	18.7168	19.4127	18.0237	14.6156	18.7177	0.780842	0.0082628	0.0199368	1.70035	-0.356897
sp|O75044|SRGP2_HUMAN	SRGAP2	SRGP2_HUMAN SLIT-ROBO Rho GTPase-activating protein 2	2541	20	C	14.3933	14.5148	14.9486	19.2627	18.4526	18.4279	14.6189	18.7144	0.781158	0.000219831	0.00242581	2.61514	-0.356314
sp|P12429|ANXA3_HUMAN	ANXA3	ANXA3_HUMAN Annexin A3	4351	3	C	17.8875	13.5704	12.402	18.7967	18.3611	18.9824	14.62	18.7134	0.781257	0.0712881	0.106372	0.973171	-0.356132
sp|O15357|SHIP2_HUMAN	INPPL1	SHIP2_HUMAN Phosphatidylinositol 3,4,5-trisphosphate 5-phosphatase 2	839	24	C	14.2375	14.8531	14.773	19.1528	18.3853	18.5983	14.6212	18.7121	0.781375	0.00016626	0.00212577	2.67248	-0.355912
sp|Q8TB61|S35B2_HUMAN	SLC35B2	S35B2_HUMAN Adenosine 3'-phospho 5'-phosphosulfate transporter 1	2623	8	C	14.9613	14.5929	14.3214	18.6975	17.6522	19.7747	14.6252	18.7081	0.781756	0.00310057	0.010351	1.98502	-0.355209
sp|Q15031|SYLM_HUMAN	LARS2	SYLM_HUMAN Probable leucine--tRNA ligase, mitochondrial	749	9	C	17.4745	13.141	13.2618	18.772	18.7293	18.6215	14.6258	18.7076	0.781809	0.0457701	0.0740132	1.13069	-0.355112
sp|Q9BWJ5|SF3B5_HUMAN	SF3B5	SF3B5_HUMAN Splicing factor 3B subunit 5	6246	3	C	10.4887	15.692	17.6979	19.2172	17.5044	19.3997	14.6262	18.7071	0.781853	0.141424	0.187636	0.726684	-0.355031
sp|P30405|PPIF_HUMAN	PPIF	PPIF_HUMAN Peptidyl-prolyl cis-trans isomerase F, mitochondrial	4519	8	C	18.2799	13.1673	12.435	17.0813	21.6932	17.3433	14.6274	18.7059	0.781966	0.160371	0.209118	0.679608	-0.354823
sp|Q9NVG8|TBC13_HUMAN	TBC1D13	TBC13_HUMAN TBC1 domain family member 13	2751	10	C	13.996	14.6581	15.2291	18.7323	19.0149	18.3696	14.6277	18.7056	0.781998	0.000533122	0.00381709	2.41827	-0.354764
sp|Q9NSK0-3|KLC4_HUMAN	KLC4	KLC4_HUMAN Isoform 3 of Kinesin light chain 4	932	12	C	14.5676	14.7474	14.5687	18.5061	19.4343	18.1759	14.6279	18.7054	0.782013	0.000433689	0.00337671	2.47151	-0.354735
sp|Q9HA64|KT3K_HUMAN	FN3KRP	KT3K_HUMAN Ketosamine-3-kinase	5428	3	C	15.2695	13.7732	14.8421	17.7924	19.8748	18.448	14.6283	18.7051	0.782048	0.00579897	0.0155128	1.80931	-0.35467
sp|Q7L0Y3|MRRP1_HUMAN	TRMT10C	MRRP1_HUMAN Mitochondrial ribonuclease P protein 1	3644	19	C	17.8955	12.9677	13.0248	19.1991	18.2587	18.6542	14.6293	18.704	0.78215	0.069624	0.104288	0.981767	-0.354483
sp|P19022|CADH2_HUMAN	CDH2	CADH2_HUMAN Cadherin-2	4157	8	C	14.1281	13.9041	15.8568	17.9808	18.7779	19.3523	14.6297	18.7037	0.782182	0.00515573	0.0143654	1.84268	-0.354424
sp|Q92934|BAD_HUMAN	BAD	BAD_HUMAN Bcl2 antagonist of cell death	5491	1	C	13.3215	13.4107	17.1569	18.5396	20.7681	16.8031	14.6297	18.7036	0.782186	0.0754581	0.111506	0.952701	-0.354416
sp|Q9H4Z3|PCIF1_HUMAN	PCIF1	PCIF1_HUMAN Phosphorylated CTD-interacting factor 1	5759	3	C	14.1786	14.4331	15.2876	18.6046	18.0259	19.4702	14.6331	18.7002	0.782509	0.001632	0.00703886	2.1525	-0.353821
sp|Q9NUU7|DD19A_HUMAN	DDX19A	DD19A_HUMAN ATP-dependent RNA helicase DDX19A	452	4	C	14.4689	14.9908	14.4407	19.3131	19.1938	17.5926	14.6335	18.6998	0.782545	0.0022191	0.00840198	2.07562	-0.353754
sp|Q7Z7L7|ZER1_HUMAN	ZER1	ZER1_HUMAN Protein zer-1 homolog	3726	2	C	13.8563	14.7468	15.2998	19.2809	18.7128	18.1034	14.6343	18.699	0.782623	0.00167643	0.00713065	2.14687	-0.35361
sp|Q9NVU0|RPC5_HUMAN	POLR3E	RPC5_HUMAN DNA-directed RNA polymerase III subunit RPC5	2560	18	C	14.602	14.9376	14.3677	17.797	20.4048	17.8908	14.6358	18.6975	0.782765	0.00952479	0.0221825	1.65399	-0.35335
sp|Q15742|NAB2_HUMAN	NAB2	NAB2_HUMAN NGFI-A-binding protein 2	3340	3	C	16.1642	14.8952	12.8506	19.3654	17.7571	18.9675	14.6367	18.6967	0.782849	0.0197654	0.0382838	1.41698	-0.353194
sp|A4D1U4|LCHN_HUMAN	LCHN	LCHN_HUMAN Protein LCHN	5419	2	C	15.8902	12.5153	15.5057	18.2971	18.8012	18.9905	14.6371	18.6963	0.782887	0.0201942	0.0388561	1.41054	-0.353124
sp|O15217|GSTA4_HUMAN	GSTA4	GSTA4_HUMAN Glutathione S-transferase A4	5078	4	C	14.0264	14.8442	15.053	20.2471	18.8043	17.0251	14.6412	18.6922	0.78328	0.0146025	0.0305748	1.51464	-0.3524
sp|Q9NXG0-2|CNTLN_HUMAN	CNTLN	CNTLN_HUMAN Isoform 2 of Centlein	6509	1	C	15.7226	13.7425	14.4647	20.5756	17.0424	18.4521	14.6433	18.69	0.78348	0.0264513	0.0479699	1.31903	-0.352032
sp|Q9Y4I1-3|MYO5A_HUMAN	MYO5A	MYO5A_HUMAN Isoform 3 of Unconventional myosin-Va	297	12	C	13.8544	14.9567	15.1188	18.7299	18.1341	19.2062	14.6433	18.6901	0.78348	0.00130507	0.00617838	2.20913	-0.352031
sp|O75340-2|PDCD6_HUMAN	PDCD6	PDCD6_HUMAN Isoform 2 of Programmed cell death protein 6	1499	1	C	15.5276	14.9427	13.4632	16.6247	22.5912	16.8507	14.6445	18.6889	0.783595	0.119331	0.162632	0.788794	-0.35182
sp|O95801|TTC4_HUMAN	TTC4	TTC4_HUMAN Tetratricopeptide repeat protein 4	69	13	C	14.0472	15.1396	14.7499	19.0314	18.3024	18.7295	14.6456	18.6878	0.783698	0.000457156	0.00350138	2.45576	-0.35163
sp|Q5RL73|RBM48_HUMAN	RBM48	RBM48_HUMAN RNA-binding protein 48	1765	2	C	14.1861	15.6922	14.0585	16.3257	20.6239	19.1136	14.6456	18.6877	0.783701	0.0413993	0.0683122	1.1655	-0.351624
sp|P42765|THIM_HUMAN	ACAA2	THIM_HUMAN 3-ketoacyl-CoA thiolase, mitochondrial	383	6	C	17.885	13.3528	12.7029	20.1067	16.6499	19.3027	14.6469	18.6864	0.783825	0.105214	0.146865	0.83308	-0.351396
sp|Q9NVV4|PAPD1_HUMAN	MTPAP	PAPD1_HUMAN Poly(A) RNA polymerase, mitochondrial	3442	3	C	17.5133	12.5052	13.923	19.4083	18.1117	18.5384	14.6472	18.6861	0.783852	0.0584678	0.0907276	1.04226	-0.351346
sp|Q12792|TWF1_HUMAN	TWF1	TWF1_HUMAN Twinfilin-1	3607	22	C	14.6015	16.0976	13.2439	17.8272	22.1523	16.0775	14.6477	18.6857	0.783899	0.11162	0.153973	0.812557	-0.351261
sp|Q99504|EYA3_HUMAN	EYA3	EYA3_HUMAN Eyes absent homolog 3	682	6	C	14.1742	15.1255	14.6525	17.767	20.6073	17.6736	14.6507	18.6826	0.78419	0.0157672	0.0323583	1.49001	-0.350725
sp|P31150|GDIA_HUMAN	GDI1	GDIA_HUMAN Rab GDP dissociation inhibitor alpha	3977	39	C	15.1652	14.568	14.219	19.3082	18.5354	18.2042	14.6507	18.6826	0.784191	0.000708775	0.00446859	2.34983	-0.350722
sp|P36542|ATPG_HUMAN	ATP5C1	ATPG_HUMAN ATP synthase subunit gamma, mitochondrial	4786	11	C	17.8656	12.9425	13.148	19.3586	18.6758	18.0095	14.652	18.6813	0.784316	0.071553	0.1067	0.971837	-0.350494
sp|Q9BV79|MECR_HUMAN	MECR	MECR_HUMAN Trans-2-enoyl-CoA reductase, mitochondrial	5963	1	C	17.0928	12.9944	13.8705	18.7219	17.7836	19.5368	14.6526	18.6808	0.784366	0.0401478	0.0665911	1.17658	-0.3504
sp|Q9BWH6|RPAP1_HUMAN	RPAP1	RPAP1_HUMAN RNA polymerase II-associated protein 1	2106	7	C	14.1855	14.3838	15.3976	18.3282	20.1257	17.5792	14.6556	18.6777	0.784659	0.00885845	0.0209498	1.67882	-0.349861
sp|Q8TBC4|UBA3_HUMAN	UBA3	UBA3_HUMAN NEDD8-activating enzyme E1 catalytic subunit	1108	18	C	15.0425	14.2858	14.6419	18.3886	20.0325	17.6087	14.6567	18.6766	0.784765	0.00576466	0.01547	1.81051	-0.349668
sp|P01033|TIMP1_HUMAN	TIMP1	TIMP1_HUMAN Metalloproteinase inhibitor 1	5407	2	C	14.8196	14.8797	14.2714	18.4763	18.183	19.37	14.6569	18.6764	0.78478	0.000584529	0.00400059	2.39788	-0.349639
sp|Q96T60|PNKP_HUMAN	PNKP	PNKP_HUMAN Bifunctional polynucleotide phosphatase/kinase	3195	15	C	14.1211	15.1764	14.6768	18.9501	17.8472	19.2283	14.6581	18.6752	0.784897	0.00151537	0.00674769	2.17085	-0.349426
sp|Q06190|P2R3A_HUMAN	PPP2R3A	P2R3A_HUMAN Serine/threonine-protein phosphatase 2A regulatory subunit B'' subunit alpha	4265	2	C	13.0951	19.0706	11.8117	21.2756	17.9072	16.8397	14.6591	18.6742	0.784995	0.198191	0.250446	0.601286	-0.349244
sp|P55786|PSA_HUMAN	NPEPPS	PSA_HUMAN Puromycin-sensitive aminopeptidase	1178	57	C	14.7695	14.3921	14.8162	19.2383	18.6833	18.1005	14.6593	18.674	0.785008	0.000347921	0.00303503	2.51784	-0.349221
sp|Q92834|RPGR_HUMAN	RPGR	RPGR_HUMAN X-linked retinitis pigmentosa GTPase regulator	6039	1	C	12.749	15.0824	16.1485	17.443	18.2679	20.3091	14.66	18.6733	0.785075	0.0380878	0.0638977	1.19451	-0.349098
sp|Q96IQ9-2|ZN414_HUMAN	ZNF414	ZN414_HUMAN Isoform 2 of Zinc finger protein 414	3175	1	C	13.4373	15.7627	14.7856	19.0792	19.1988	17.7364	14.6619	18.6715	0.785255	0.00814232	0.0197434	1.70458	-0.348766
sp|Q16881|TRXR1_HUMAN	TXNRD1	TRXR1_HUMAN Thioredoxin reductase 1, cytoplasmic	3157	25	C	15.8325	14.7966	13.3582	18.7785	17.2709	19.9632	14.6624	18.6709	0.785311	0.0193541	0.0376844	1.42384	-0.348664
sp|Q96DV4|RM38_HUMAN	MRPL38	RM38_HUMAN 39S ribosomal protein L38, mitochondrial	3964	6	C	17.3593	12.7396	13.89	19.1068	17.4042	19.5	14.663	18.6703	0.785362	0.0588697	0.0912506	1.03976	-0.348571
sp|Q15796|SMAD2_HUMAN	SMAD2	SMAD2_HUMAN Mothers against decapentaplegic homolog 2	1631	3	C	14.235	15.0913	14.6704	19.1076	18.596	18.2998	14.6656	18.6678	0.785608	0.000303976	0.00281478	2.55055	-0.348119
sp|Q9BW61|DDA1_HUMAN	DDA1	DDA1_HUMAN DET1- and DDB1-associated protein 1	4142	8	C	14.7603	14.7761	14.4606	16.5248	22.9893	16.4889	14.6657	18.6677	0.785619	0.137994	0.183757	0.735756	-0.348099
sp|Q15370-2|ELOB_HUMAN	TCEB2	ELOB_HUMAN Isoform 2 of Transcription elongation factor B polypeptide 2	5002	8	C	13.9733	15.1696	14.8574	20.128	17.7041	18.1675	14.6668	18.6665	0.785725	0.0083414	0.0201057	1.69668	-0.347903
sp|Q9BRA2|TXD17_HUMAN	TXNDC17	TXD17_HUMAN Thioredoxin domain-containing protein 17	2917	7	C	14.1325	15.5067	14.3667	19.9505	18.0288	18.0147	14.6686	18.6647	0.785904	0.00657481	0.0169456	1.77094	-0.347575
sp|O96013|PAK4_HUMAN	PAK4	PAK4_HUMAN Serine/threonine-protein kinase PAK 4	355	12	C	14.2721	15.0092	14.7252	19.3491	18.123	18.5213	14.6688	18.6645	0.785923	0.000682047	0.00437543	2.35898	-0.34754
sp|Q15653|IKBB_HUMAN	NFKBIB	IKBB_HUMAN NF-kappa-B inhibitor beta	3500	5	C	14.3592	14.442	15.2097	18.9055	18.4732	18.6104	14.6703	18.663	0.786062	0.000182538	0.00221596	2.65444	-0.347285
sp|O15118|NPC1_HUMAN	NPC1	NPC1_HUMAN Niemann-Pick C1 protein	1969	5	C	14.9354	14.4741	14.6062	19.1987	18.0563	18.7294	14.6719	18.6615	0.786214	0.000372132	0.00316244	2.49998	-0.347007
sp|Q96RU2|UBP28_HUMAN	USP28	UBP28_HUMAN Ubiquitin carboxyl-terminal hydrolase 28	2681	4	C	13.9401	14.8194	15.2567	18.3946	18.3884	19.2008	14.6721	18.6613	0.786231	0.00107255	0.0055613	2.25482	-0.346975
sp|Q10471|GALT2_HUMAN	GALNT2	GALT2_HUMAN Polypeptide N-acetylgalactosaminyltransferase 2	4499	16	C	14.717	14.0789	15.2313	18.4206	18.3989	19.1534	14.6757	18.6576	0.786581	0.000662058	0.00428573	2.36798	-0.346333
sp|P51157|RAB28_HUMAN	RAB28	RAB28_HUMAN Ras-related protein Rab-28	5951	3	C	14.3252	14.8348	14.868	19.0398	18.7091	18.2231	14.676	18.6573	0.786608	0.000174755	0.00217855	2.66183	-0.346284
sp|P49761|CLK3_HUMAN	CLK3	CLK3_HUMAN Dual specificity protein kinase CLK3	4674	4	C	14.3022	14.589	15.1379	18.7929	18.6256	18.5523	14.6764	18.6569	0.786644	9.87977e-05	0.00173229	2.76138	-0.346217
sp|Q86U90|YRDC_HUMAN	YRDC	YRDC_HUMAN YrdC domain-containing protein, mitochondrial	520	8	C	14.5159	15.3274	14.1904	19.7393	17.3881	18.8389	14.6779	18.6554	0.78679	0.00648235	0.0167564	1.77582	-0.34595
sp|Q8IXI2-3|MIRO1_HUMAN	RHOT1	MIRO1_HUMAN Isoform 3 of Mitochondrial Rho GTPase 1	761	6	C	16.462	13.6961	13.8782	19.5147	17.4499	18.9991	14.6788	18.6546	0.786873	0.0216597	0.040971	1.38752	-0.345798
sp|Q8N983|RM43_HUMAN	MRPL43	RM43_HUMAN 39S ribosomal protein L43, mitochondrial	5958	3	C	17.4312	13.8067	12.7984	19.4389	17.5219	19.0029	14.6788	18.6546	0.786873	0.0592389	0.0917218	1.03753	-0.345798
sp|Q5SRH9|TT39A_HUMAN	TTC39A	TT39A_HUMAN Tetratricopeptide repeat protein 39A	4759	1	C	14.2916	16.2978	13.4518	19.5434	15.6092	20.8063	14.6804	18.653	0.787028	0.0892035	0.127737	0.893683	-0.345514
sp|Q9H3P7|GCP60_HUMAN	ACBD3	GCP60_HUMAN Golgi resident protein GCP60	1198	18	C	14.6357	14.8224	14.584	19.1577	18.0099	18.7903	14.6807	18.6526	0.787058	0.000328969	0.00295299	2.52974	-0.345459
sp|Q5HYK7|SH319_HUMAN	SH3D19	SH319_HUMAN SH3 domain-containing protein 19	2647	6	C	14.1569	14.299	15.5904	18.9259	17.7955	19.2321	14.6821	18.6512	0.787195	0.00327288	0.0107031	1.97049	-0.345208
sp|Q8WWC4|CB047_HUMAN	C2orf47	CB047_HUMAN Uncharacterized protein C2orf47, mitochondrial	4614	2	C	18.0139	12.7399	13.296	19.2742	17.8904	18.7856	14.6833	18.6501	0.787304	0.0825384	0.120074	0.92055	-0.345008
sp|P49593|PPM1F_HUMAN	PPM1F	PPM1F_HUMAN Protein phosphatase 1F	3068	10	C	14.2045	15.0154	14.8363	19.6596	18.2855	17.9986	14.6854	18.6479	0.78751	0.0022281	0.00842698	2.07433	-0.344631
sp|Q8TAE8|G45IP_HUMAN	GADD45GIP1	G45IP_HUMAN Growth arrest and DNA damage-inducible proteins-interacting protein 1	45	5	C	17.8991	12.3873	13.7801	18.6921	17.8853	19.3561	14.6888	18.6445	0.787837	0.0815566	0.118935	0.924691	-0.34403
sp|Q3SY69|AL1L2_HUMAN	ALDH1L2	AL1L2_HUMAN Mitochondrial 10-formyltetrahydrofolate dehydrogenase	2261	7	C	21.2249	12.1764	10.6737	20.1398	16.8538	18.9313	14.6917	18.6416	0.78811	0.313903	0.372436	0.428949	-0.34353
sp|O95299|NDUAA_HUMAN	NDUFA10	NDUAA_HUMAN NADH dehydrogenase [ubiquinone] 1 alpha subcomplex subunit 10, mitochondrial	3184	7	C	18.1588	12.921	12.9953	21.3609	12.4287	22.1353	14.6917	18.6416	0.788112	0.329949	0.388784	0.410292	-0.343527
sp|Q96G03|PGM2_HUMAN	PGM2	PGM2_HUMAN Phosphoglucomutase-2	376	27	C	14.6931	14.7916	14.5935	18.5613	19.7699	17.5905	14.6927	18.6406	0.788213	0.0033672	0.0108849	1.96317	-0.343343
sp|Q8NE71|ABCF1_HUMAN	ABCF1	ABCF1_HUMAN ATP-binding cassette sub-family F member 1	382	31	C	14.311	14.7459	15.0247	18.5905	19.5392	17.7886	14.6939	18.6394	0.788322	0.00195743	0.00772318	2.1122	-0.343144
sp|Q6YP21|KAT3_HUMAN	CCBL2	KAT3_HUMAN Kynurenine--oxoglutarate transaminase 3	1673	14	C	14.4465	15.2538	14.3846	19.4768	17.6362	18.802	14.695	18.6383	0.788427	0.00288064	0.00986064	2.00609	-0.342951
sp|Q70CQ2|UBP34_HUMAN	USP34	UBP34_HUMAN Ubiquitin carboxyl-terminal hydrolase 34	1116	8	C	14.631	14.1069	15.3494	18.7154	18.6197	18.5775	14.6958	18.6375	0.788504	0.000405738	0.00329036	2.48276	-0.34281
sp|Q9UK41|VPS28_HUMAN	VPS28	VPS28_HUMAN Vacuolar protein sorting-associated protein 28 homolog	2204	6	C	14.5351	14.9906	14.5657	18.9868	19.3878	17.5341	14.6971	18.6362	0.788632	0.00248574	0.00902728	2.04444	-0.342576
sp|Q92552|RT27_HUMAN	MRPS27	RT27_HUMAN 28S ribosomal protein S27, mitochondrial	2105	11	C	17.6001	13.0468	13.4458	20.6071	14.8987	20.4015	14.6976	18.6358	0.788675	0.171836	0.221481	0.654664	-0.342497
sp|Q96NW4|ANR27_HUMAN	ANKRD27	ANR27_HUMAN Ankyrin repeat domain-containing protein 27	3848	2	C	14.5309	14.04	15.5239	19.4163	18.0649	18.424	14.6983	18.6351	0.788742	0.00270266	0.00951955	2.02138	-0.342374
tr|J9JID7|J9JID7_HUMAN	LMNB2	J9JID7_HUMAN Lamin B2, isoform CRA_a	82	48	C	14.329	15.2801	14.4926	19.3658	18.4105	18.122	14.7006	18.6328	0.788963	0.00118033	0.00583043	2.2343	-0.34197
sp|O00139-4|KIF2A_HUMAN	KIF2A	KIF2A_HUMAN Isoform 4 of Kinesin-like protein KIF2A	352	30	C	14.4659	14.9053	14.7361	18.7659	19.5748	17.552	14.7024	18.6309	0.789142	0.00284073	0.00980101	2.00873	-0.341642
sp|O95208|EPN2_HUMAN	EPN2	EPN2_HUMAN Epsin-2	3593	1	C	13.6057	13.9499	16.5644	17.2635	18.7426	19.8738	14.7067	18.6266	0.78955	0.0310135	0.0542108	1.26591	-0.340897
sp|Q15052|ARHG6_HUMAN	ARHGEF6	ARHG6_HUMAN Rho guanine nucleotide exchange factor 6	3670	7	C	14.9939	13.6385	15.4912	19.0171	18.4271	18.4321	14.7079	18.6254	0.789666	0.00262381	0.00935023	2.02918	-0.340686
sp|Q9Y217|MTMR6_HUMAN	MTMR6	MTMR6_HUMAN Myotubularin-related protein 6	2980	8	C	14.6713	14.6331	14.8219	19.3728	16.6011	19.8998	14.7088	18.6246	0.789751	0.0187573	0.0368285	1.43382	-0.340531
sp|P49189|AL9A1_HUMAN	ALDH9A1	AL9A1_HUMAN 4-trimethylaminobutyraldehyde dehydrogenase	1173	23	C	14.8676	15.1416	14.1171	20.2817	16.6418	18.9502	14.7088	18.6246	0.789751	0.0240375	0.0444289	1.35233	-0.340531
sp|Q96BN8|OTUL_HUMAN	FAM105B	OTUL_HUMAN Ubiquitin thioesterase otulin	73	9	C	14.7794	14.3034	15.044	19.0294	17.5096	19.3342	14.7089	18.6244	0.789767	0.00292741	0.00996255	2.00163	-0.340501
sp|Q14315|FLNC_HUMAN	FLNC	FLNC_HUMAN Filamin-C	255	61	C	16.304	14.8851	12.9492	19.1938	18.0092	18.6587	14.7128	18.6206	0.790135	0.0192537	0.0375306	1.42561	-0.339828
sp|Q13557-11|KCC2D_HUMAN	CAMK2D	KCC2D_HUMAN Isoform Delta 11 of Calcium/calmodulin-dependent protein kinase type II subunit delta	1328	6	C	14.8668	14.9296	14.3538	19.5495	17.1531	19.1472	14.7167	18.6166	0.790517	0.00692898	0.0176003	1.75448	-0.339132
sp|Q96B97|SH3K1_HUMAN	SH3KBP1	SH3K1_HUMAN SH3 domain-containing kinase-binding protein 1	3375	6	C	13.9026	14.8476	15.4007	18.5295	18.5059	18.8137	14.717	18.6164	0.790539	0.000962762	0.00528156	2.27724	-0.339091
sp|Q6NYC1-3|JMJD6_HUMAN	JMJD6	JMJD6_HUMAN Isoform 3 of Bifunctional arginine demethylase and lysyl-hydroxylase JMJD6	4213	4	C	13.7759	15.9402	14.4363	19.8424	16.9807	19.0244	14.7175	18.6158	0.790589	0.0215739	0.0408418	1.3889	-0.339001
sp|P50570-4|DYN2_HUMAN	DNM2	DYN2_HUMAN Isoform 4 of Dynamin-2	1509	48	C	14.6358	14.9017	14.6158	19.2938	17.2714	19.2816	14.7178	18.6156	0.790615	0.00454791	0.0133179	1.87556	-0.338953
sp|Q9C0C2|TB182_HUMAN	TNKS1BP1	TB182_HUMAN 182 kDa tankyrase-1-binding protein	185	28	C	14.8974	14.5674	14.7097	19.167	17.9877	18.6708	14.7248	18.6085	0.791296	0.000396374	0.00324671	2.48856	-0.33771
sp|P49643|PRI2_HUMAN	PRIM2	PRI2_HUMAN DNA primase large subunit	1835	13	C	14.4027	14.1052	15.6694	18.448	19.5823	17.7924	14.7258	18.6076	0.791386	0.0054289	0.0148351	1.82871	-0.337547
sp|Q9H0F6|SHRPN_HUMAN	SHARPIN	SHRPN_HUMAN Sharpin	3275	4	C	14.331	15.2939	14.5575	19.7355	16.5551	19.5271	14.7275	18.6059	0.791548	0.0220972	0.0417082	1.37978	-0.337251
sp|Q9Y570|PPME1_HUMAN	PPME1	PPME1_HUMAN Protein phosphatase methylesterase 1	3819	17	C	14.9053	14.7466	14.5448	18.891	18.7856	18.1267	14.7322	18.6011	0.792009	0.000120418	0.00187729	2.72647	-0.336412
sp|Q9Y3D5|RT18C_HUMAN	MRPS18C	RT18C_HUMAN 28S ribosomal protein S18c, mitochondrial	2521	1	C	17.8508	12.4866	13.8626	17.0279	20.5112	18.2609	14.7333	18.6	0.792115	0.112183	0.154598	0.810795	-0.336219
sp|Q9Y3C0|CCD53_HUMAN	CCDC53	CCD53_HUMAN WASH complex subunit CCDC53	5275	2	C	15.28	14.5042	14.4162	19.0819	19.3409	17.3769	14.7335	18.5999	0.792126	0.0045846	0.0133928	1.87313	-0.336198
sp|Q9Y248|PSF2_HUMAN	GINS2	PSF2_HUMAN DNA replication complex GINS protein PSF2	6623	3	C	14.363	14.8956	14.9482	18.6732	18.1012	19.0188	14.7356	18.5977	0.792333	0.000291991	0.0027631	2.5586	-0.335821
sp|Q13685|AAMP_HUMAN	AAMP	AAMP_HUMAN Angio-associated migratory cell protein	2457	11	C	14.7655	14.6261	14.8153	18.3758	18.3258	19.0917	14.7356	18.5978	0.792333	0.00010872	0.00179861	2.74506	-0.33582
sp|O00203|AP3B1_HUMAN	AP3B1	AP3B1_HUMAN AP-3 complex subunit beta-1	2655	45	C	14.5383	14.6346	15.0419	19.4283	18.1055	18.2516	14.7383	18.5951	0.792587	0.000985683	0.00533103	2.27319	-0.335358
sp|Q8WUX9|CHMP7_HUMAN	CHMP7	CHMP7_HUMAN Charged multivesicular body protein 7	4373	8	C	14.681	14.7409	14.7939	19.0645	18.2943	18.4255	14.7386	18.5948	0.792621	8.79302e-05	0.00166193	2.77939	-0.335297
sp|Q9HC21|TPC_HUMAN	SLC25A19	TPC_HUMAN Mitochondrial thiamine pyrophosphate carrier	207	1	C	18.0931	14.2786	11.8461	18.5846	19.8051	17.3924	14.7393	18.594	0.792688	0.118802	0.1621	0.790218	-0.335175
sp|Q9Y3B7|RM11_HUMAN	MRPL11	RM11_HUMAN 39S ribosomal protein L11, mitochondrial	1420	6	C	18.2535	12.4323	13.5337	19.1415	18.3904	18.2486	14.7398	18.5935	0.792741	0.0998771	0.140699	0.851708	-0.335078
sp|Q9NPL8|TIDC1_HUMAN	TIMMDC1	TIDC1_HUMAN Complex I assembly factor TIMMDC1, mitochondrial	5765	5	C	18.2924	12.4524	13.4762	19.4052	17.5355	18.8383	14.7403	18.593	0.792789	0.11027	0.15238	0.817073	-0.33499
sp|Q9UBB6-3|NCDN_HUMAN	NCDN	NCDN_HUMAN Isoform 3 of Neurochondrin	4016	13	C	13.995	14.8909	15.3402	19.0631	17.6236	19.0871	14.742	18.5913	0.792955	0.00352498	0.0112326	1.94952	-0.33469
sp|P21359|NF1_HUMAN	NF1	NF1_HUMAN Neurofibromin	1114	24	C	14.105	14.8855	15.2433	19.0402	18.2238	18.5023	14.7446	18.5888	0.793199	0.000739565	0.00456665	2.3404	-0.334244
sp|Q86V48|LUZP1_HUMAN	LUZP1	LUZP1_HUMAN Leucine zipper protein 1	385	40	C	14.8444	15.1005	14.2911	18.8124	17.7293	19.2223	14.7453	18.588	0.793272	0.00160525	0.00700529	2.15457	-0.334113
sp|Q9Y548|YIPF1_HUMAN	YIPF1	YIPF1_HUMAN Protein YIPF1	5582	2	C	13.8845	14.2745	16.0783	17.1351	20.6136	18.014	14.7458	18.5876	0.793313	0.0366228	0.0620057	1.20757	-0.334037
sp|Q8N4H5|TOM5_HUMAN	TOMM5	TOM5_HUMAN Mitochondrial import receptor subunit TOM5 homolog	5756	6	C	17.88	13.4494	12.9106	18.6678	18.1481	18.9442	14.7467	18.5867	0.793399	0.0733375	0.108784	0.963435	-0.333882
sp|Q99536|VAT1_HUMAN	VAT1	VAT1_HUMAN Synaptic vesicle membrane protein VAT-1 homolog	600	13	C	15.4457	14.3564	14.4415	19.0145	18.2015	18.5405	14.7479	18.5855	0.793515	0.0008095	0.00480304	2.31848	-0.333671
sp|Q9Y6R4|M3K4_HUMAN	MAP3K4	M3K4_HUMAN Mitogen-activated protein kinase kinase kinase 4	692	4	C	14.525	14.7464	14.9767	17.0299	20.8681	17.8539	14.7494	18.584	0.793661	0.0308847	0.0540444	1.26725	-0.333405
sp|Q9BX67|JAM3_HUMAN	JAM3	JAM3_HUMAN Junctional adhesion molecule C	5851	4	C	15.145	14.3649	14.7439	16.5617	23.3681	15.8164	14.7513	18.5821	0.793844	0.187606	0.239003	0.621596	-0.333072
sp|Q9H081|MIS12_HUMAN	MIS12	MIS12_HUMAN Protein MIS12 homolog	4693	3	C	14.0628	15.3908	14.8031	20.177	17.0268	18.5396	14.7522	18.5811	0.793936	0.0178772	0.0354669	1.45018	-0.332905
sp|O60333-3|KIF1B_HUMAN	KIF1B	KIF1B_HUMAN Isoform 3 of Kinesin-like protein KIF1B	308	8	C	15.0491	13.899	15.3089	18.4861	19.1769	18.0801	14.7523	18.581	0.793946	0.00207017	0.008055	2.09393	-0.332888
sp|P34897|GLYM_HUMAN	SHMT2	GLYM_HUMAN Serine hydroxymethyltransferase, mitochondrial	312	27	C	18.0188	13.3638	12.8776	18.94	19.4647	17.335	14.7534	18.5799	0.794052	0.0952989	0.135363	0.8685	-0.332695
sp|Q92567|F168A_HUMAN	FAM168A	F168A_HUMAN Protein FAM168A	6650	2	C	14.4917	16.3029	13.4742	21.151	16.8254	17.7549	14.7563	18.5771	0.794326	0.0696972	0.104331	0.981588	-0.332198
sp|P00492|HPRT_HUMAN	HPRT1	HPRT_HUMAN Hypoxanthine-guanine phosphoribosyltransferase	4004	21	C	15.2046	14.6026	14.4623	18.6543	18.5546	18.5217	14.7565	18.5769	0.794348	7.8477e-05	0.00156309	2.80601	-0.332157
sp|Q9Y2G2-5|CARD8_HUMAN	CARD8	CARD8_HUMAN Isoform 5 of Caspase recruitment domain-containing protein 8	1607	1	C	13.6579	14.1783	16.4351	18.9387	15.9321	20.8578	14.7571	18.5762	0.794409	0.0838531	0.121661	0.914847	-0.332046
sp|P40818|UBP8_HUMAN	USP8	UBP8_HUMAN Ubiquitin carboxyl-terminal hydrolase 8	1803	11	C	14.7976	14.7705	14.7064	18.8935	18.0481	18.784	14.7582	18.5752	0.794509	0.000138694	0.00204001	2.69037	-0.331864
sp|Q15388|TOM20_HUMAN	TOMM20	TOM20_HUMAN Mitochondrial import receptor subunit TOM20 homolog	5892	4	C	18.1419	13.1915	12.9431	20.0547	17.3792	18.2896	14.7588	18.5745	0.794575	0.110383	0.152506	0.816714	-0.331745
sp|Q8NEZ4-3|KMT2C_HUMAN	KMT2C	KMT2C_HUMAN Isoform 3 of Histone-lysine N-methyltransferase 2C	3470	1	C	13.2993	14.6368	16.3528	18.9048	19.0033	17.803	14.763	18.5704	0.794974	0.0168147	0.0338751	1.47012	-0.33102
sp|Q9H0U6|RM18_HUMAN	MRPL18	RM18_HUMAN 39S ribosomal protein L18, mitochondrial	6295	2	C	17.9841	12.5019	13.8063	17.8114	18.7082	19.1881	14.7641	18.5692	0.795084	0.0890418	0.127558	0.894294	-0.330821
sp|Q8N1G2|CMTR1_HUMAN	CMTR1	CMTR1_HUMAN Cap-specific mRNA (nucleoside-2'-O-)-methyltransferase 1	806	18	C	14.5289	14.7756	14.988	18.8566	18.3669	18.4838	14.7642	18.5691	0.795093	4.36431e-05	0.00126266	2.89871	-0.330804
sp|Q03933-2|HSF2_HUMAN	HSF2	HSF2_HUMAN Isoform 2 of Heat shock factor protein 2	3299	1	C	14.485	14.3038	15.5061	17.8729	18.6249	19.2074	14.765	18.5684	0.795166	0.00210981	0.00815957	2.08833	-0.330671
sp|O75116|ROCK2_HUMAN	ROCK2	ROCK2_HUMAN Rho-associated protein kinase 2	894	53	C	14.5334	14.4203	15.3413	19.3456	17.8283	18.531	14.765	18.5683	0.795172	0.00193588	0.00767295	2.11504	-0.33066
sp|Q9GZT3|SLIRP_HUMAN	SLIRP	SLIRP_HUMAN SRA stem-loop-interacting RNA-binding protein, mitochondrial	3252	6	C	18.4606	12.8025	13.0364	19.6021	18.1074	17.9909	14.7665	18.5668	0.795317	0.118852	0.162135	0.790123	-0.330397
sp|O14730|RIOK3_HUMAN	RIOK3	RIOK3_HUMAN Serine/threonine-protein kinase RIO3	1410	2	C	13.9995	15.3486	14.9519	18.0251	18.4711	19.2038	14.7667	18.5667	0.795332	0.00196897	0.0077527	2.11055	-0.330371
sp|Q9H5Z1|DHX35_HUMAN	DHX35	DHX35_HUMAN Probable ATP-dependent RNA helicase DHX35	5219	1	C	15.1459	13.067	16.0909	17.7696	18.0673	19.8594	14.7679	18.5654	0.795453	0.0264649	0.0479821	1.31892	-0.330151
sp|P35241|RADI_HUMAN	RDX	RADI_HUMAN Radixin	1131	30	C	14.5379	14.6598	15.1125	18.5624	18.5054	18.622	14.7701	18.5633	0.795661	2.86768e-05	0.0010811	2.96614	-0.329774
sp|Q8N4Q0|ZADH2_HUMAN	ZADH2	ZADH2_HUMAN Zinc-binding alcohol dehydrogenase domain-containing protein 2	3572	5	C	15.7393	13.8052	14.768	18.2498	18.333	19.1047	14.7708	18.5625	0.795735	0.00364419	0.0114564	1.94095	-0.32964
sp|P07954|FUMH_HUMAN	FH	FUMH_HUMAN Fumarate hydratase, mitochondrial	28	21	C	15.8658	14.7782	13.6811	18.1109	20.3493	17.2146	14.775	18.5583	0.796143	0.0282649	0.0504263	1.29734	-0.328901
sp|Q52LW3|RHG29_HUMAN	ARHGAP29	RHG29_HUMAN Rho GTPase-activating protein 29	5295	2	C	15.1985	14.1108	15.0192	17.7648	19.2975	18.6093	14.7762	18.5572	0.79625	0.00245244	0.00896037	2.04767	-0.328707
sp|O75083|WDR1_HUMAN	WDR1	WDR1_HUMAN WD repeat-containing protein 1	3198	28	C	15.1312	15.1477	14.0594	19.5359	18.5017	17.624	14.7794	18.5539	0.796569	0.00461299	0.0134191	1.87228	-0.328129
sp|Q9NWU2|GID8_HUMAN	GID8	GID8_HUMAN Glucose-induced degradation protein 8 homolog	4446	5	C	14.4538	14.8775	15.0092	19.2862	17.4743	18.899	14.7802	18.5532	0.796638	0.00280494	0.00975013	2.01099	-0.328003
sp|Q8WYN0|ATG4A_HUMAN	ATG4A	ATG4A_HUMAN Cysteine protease ATG4A	3681	2	C	14.0397	15.7648	14.545	18.7994	18.1576	18.6934	14.7832	18.5501	0.79693	0.00236581	0.00877784	2.05661	-0.327474
sp|Q96BT7-4|ALKB8_HUMAN	ALKBH8	ALKB8_HUMAN Isoform 4 of Alkylated DNA repair protein alkB homolog 8	2080	5	C	14.5134	14.6888	15.1485	18.2141	20.0071	17.4281	14.7836	18.5498	0.796968	0.00871369	0.02074	1.68319	-0.327407
sp|P61758|PFD3_HUMAN	VBP1	PFD3_HUMAN Prefoldin subunit 3	4145	8	C	15.1076	13.9388	15.3052	18.5061	19.3922	17.7501	14.7839	18.5495	0.796997	0.00412182	0.0124433	1.90506	-0.327354
sp|Q53R41|FAKD1_HUMAN	FASTKD1	FAKD1_HUMAN FAST kinase domain-containing protein 1	2738	2	C	15.1951	16.5022	12.6555	18.4815	15.6023	21.5634	14.7843	18.5491	0.797036	0.141416	0.187636	0.726684	-0.327284
sp|Q8IY47|KBTB2_HUMAN	KBTBD2	KBTB2_HUMAN Kelch repeat and BTB domain-containing protein 2	5823	1	C	14.6818	16.2531	13.4203	19.5573	21.5486	14.5389	14.7851	18.5483	0.797113	0.168354	0.217551	0.662439	-0.327144
sp|Q9UJM3|ERRFI_HUMAN	ERRFI1	ERRFI_HUMAN ERBB receptor feedback inhibitor 1	6226	1	C	14.5665	14.9109	14.8793	19.1325	17.5284	18.9825	14.7856	18.5478	0.79716	0.00198179	0.00777997	2.10902	-0.327059
sp|Q96IU4|ABHEB_HUMAN	ABHD14B	ABHEB_HUMAN Alpha/beta hydrolase domain-containing protein 14B	2882	4	C	14.2847	15.793	14.279	19.1737	17.3475	19.1221	14.7856	18.5478	0.797162	0.00864287	0.0206063	1.686	-0.327056
sp|Q96CD2|COAC_HUMAN	PPCDC	COAC_HUMAN Phosphopantothenoylcysteine decarboxylase	1188	2	C	14.0457	15.4988	14.8132	18.5444	19.0604	18.0375	14.7859	18.5474	0.797194	0.00184363	0.00750149	2.12485	-0.326997
sp|Q9NXN4|GDAP2_HUMAN	GDAP2	GDAP2_HUMAN Ganglioside-induced differentiation-associated protein 2	2201	7	C	15.5143	14.3012	14.543	18.8576	18.2619	18.5221	14.7862	18.5472	0.797218	0.000775628	0.00470184	2.32773	-0.326953
sp|O96007|MOC2B_HUMAN	MOCS2	MOC2B_HUMAN Molybdopterin synthase catalytic subunit	4292	4	C	14.4908	15.0613	14.8068	18.6863	18.4614	18.4933	14.7863	18.547	0.797234	3.05666e-05	0.00109487	2.96064	-0.326925
sp|Q96MF7|NSE2_HUMAN	NSMCE2	NSE2_HUMAN E3 SUMO-protein ligase NSE2	2263	9	C	14.9559	14.9773	14.4289	18.2145	19.4895	17.9339	14.7874	18.546	0.797336	0.00182199	0.00745659	2.12746	-0.32674
sp|P56945-6|BCAR1_HUMAN	BCAR1	BCAR1_HUMAN Isoform 6 of Breast cancer anti-estrogen resistance protein 1	55	9	C	14.3873	15.4215	14.5582	19.2036	17.1547	19.2748	14.789	18.5444	0.797493	0.00800287	0.0194902	1.71018	-0.326456
sp|Q9UPN3|MACF1_HUMAN	MACF1	MACF1_HUMAN Microtubule-actin cross-linking factor 1, isoforms 1/2/3/5	587	136	C	14.7687	14.7086	14.8909	18.455	17.9531	19.2237	14.7894	18.5439	0.797533	0.000549902	0.00387543	2.41168	-0.326384
sp|P35914|HMGCL_HUMAN	HMGCL	HMGCL_HUMAN Hydroxymethylglutaryl-CoA lyase, mitochondrial	450	2	C	17.4116	13.5295	13.4289	19.614	17.2656	18.7504	14.79	18.5433	0.797591	0.0642091	0.097802	1.00965	-0.326279
sp|Q14160-3|SCRIB_HUMAN	SCRIB	SCRIB_HUMAN Isoform 3 of Protein scribble homolog	1132	24	C	14.3244	14.6426	15.4083	18.4443	17.9278	19.2526	14.7918	18.5416	0.797763	0.001718	0.00724611	2.1399	-0.325969
sp|P46108|CRK_HUMAN	CRK	CRK_HUMAN Adapter molecule crk	3915	15	C	14.8614	14.8703	14.644	18.9786	18.5689	18.0767	14.7919	18.5414	0.797777	0.000158219	0.00209456	2.67891	-0.325943
sp|Q15165|PON2_HUMAN	PON2	PON2_HUMAN Serum paraoxonase/arylesterase 2	5046	8	C	13.4272	14.8029	16.1462	17.482	17.6455	20.4962	14.7921	18.5412	0.797795	0.0403976	0.0669421	1.1743	-0.32591
sp|Q9H8K7|CJ088_HUMAN	C10orf88	CJ088_HUMAN Uncharacterized protein C10orf88	6105	3	C	15.8304	15.3301	13.2197	17.7454	21.6115	16.2629	14.7934	18.5399	0.797921	0.10361	0.144943	0.838802	-0.325682
sp|Q5VUD6|FA69B_HUMAN	FAM69B	FA69B_HUMAN Protein FAM69B	5642	1	C	14.4589	14.3998	15.5227	18.6254	18.729	18.2641	14.7938	18.5395	0.797961	0.000664216	0.00428843	2.3677	-0.32561
sp|P40123|CAP2_HUMAN	CAP2	CAP2_HUMAN Adenylyl cyclase-associated protein 2	2046	10	C	15.6334	14.1988	14.5499	19.1307	18.8391	17.6481	14.794	18.5393	0.797982	0.00392669	0.0120111	1.92042	-0.325571
sp|O60447|EVI5_HUMAN	EVI5	EVI5_HUMAN Ecotropic viral integration site 5 protein homolog	3948	7	C	14.4678	14.8168	15.1074	18.9442	18.0102	18.6536	14.7973	18.536	0.798302	0.000354999	0.00306929	2.51296	-0.324993
sp|Q6GQQ9|OTU7B_HUMAN	OTUD7B	OTU7B_HUMAN OTU domain-containing protein 7B	4555	8	C	14.7033	14.9508	14.739	18.4437	19.0115	18.1517	14.7977	18.5356	0.798338	0.000144406	0.00204001	2.69037	-0.324928
sp|Q6P6C2|ALKB5_HUMAN	ALKBH5	ALKB5_HUMAN RNA demethylase ALKBH5	5254	11	C	14.7069	14.9612	14.7359	19.6492	16.0412	19.9056	14.8013	18.532	0.798691	0.0405742	0.0671873	1.17271	-0.324291
sp|O60888-2|CUTA_HUMAN	CUTA	CUTA_HUMAN Isoform A of Protein CutA	5472	5	C	13.9304	16.1521	14.3334	22.1255	16.7886	16.67	14.8053	18.528	0.799076	0.125179	0.169354	0.771205	-0.323596
tr|B4DY08|B4DY08_HUMAN	HNRNPC	B4DY08_HUMAN Heterogeneous nuclear ribonucleoproteins C1/C2	521	3	C	14.3988	15.1229	14.9012	19.0315	18.6761	17.8694	14.8076	18.5257	0.799304	0.000782346	0.00472567	2.32554	-0.323184
sp|P34896|GLYC_HUMAN	SHMT1	GLYC_HUMAN Serine hydroxymethyltransferase, cytosolic	1452	10	C	14.8054	14.5475	15.0719	18.1698	19.4091	17.9962	14.8083	18.525	0.799365	0.00138248	0.00636974	2.19588	-0.323073
sp|Q96GK7|FAH2A_HUMAN	FAHD2A	FAH2A_HUMAN Fumarylacetoacetate hydrolase domain-containing protein 2A	1815	12	C	14.9833	14.5102	14.9328	19.1075	18.2318	18.2345	14.8088	18.5246	0.799411	0.000345201	0.00302599	2.51913	-0.322991
sp|P27816-5|MAP4_HUMAN	MAP4	MAP4_HUMAN Isoform 5 of Microtubule-associated protein 4	2072	1	C	13.4778	17.1733	13.7805	18.8715	18.8947	17.8022	14.8105	18.5228	0.799584	0.0400172	0.0664057	1.17779	-0.322679
sp|Q9Y6X9|MORC2_HUMAN	MORC2	MORC2_HUMAN MORC family CW-type zinc finger protein 2	4619	20	C	14.8841	14.9568	14.5954	18.7696	18.3394	18.4548	14.8121	18.5213	0.799735	2.5764e-05	0.00106592	2.97228	-0.322407
sp|Q9BQ61|CS043_HUMAN	C19orf43	CS043_HUMAN Uncharacterized protein C19orf43	4405	5	C	13.5985	18.0295	12.8111	22.5108	14.0353	19.0147	14.813	18.5203	0.799828	0.276844	0.333474	0.476938	-0.322238
sp|P15848|ARSB_HUMAN	ARSB	ARSB_HUMAN Arylsulfatase B	2804	5	C	14.727	14.9982	14.7243	18.0989	18.4457	19.006	14.8165	18.5169	0.800162	0.000187943	0.00224412	2.64895	-0.321635
sp|O00170|AIP_HUMAN	AIP	AIP_HUMAN AH receptor-interacting protein	1518	15	C	14.7894	15.0808	14.5867	20.3814	15.3186	19.8431	14.819	18.5144	0.800404	0.0836083	0.121367	0.9159	-0.3212
sp|Q99638|RAD9A_HUMAN	RAD9A	RAD9A_HUMAN Cell cycle checkpoint control protein RAD9A	3307	2	C	14.9427	15.2326	14.2819	17.8357	20.2517	17.4554	14.8191	18.5143	0.800413	0.0158934	0.0325412	1.48757	-0.321183
sp|Q86UY8|NT5D3_HUMAN	NT5DC3	NT5D3_HUMAN 5'-nucleotidase domain-containing protein 3	494	4	C	16.4672	13.9755	14.0164	18.9527	17.2037	19.3845	14.8197	18.5136	0.800475	0.0252273	0.046227	1.3351	-0.321072
sp|P11413-2|G6PD_HUMAN	G6PD	G6PD_HUMAN Isoform Long of Glucose-6-phosphate 1-dehydrogenase	3259	33	C	14.4412	15.3893	14.6353	18.5669	19.7806	17.1867	14.8219	18.5114	0.800692	0.0100791	0.023134	1.63575	-0.32068
sp|Q53H54|TYW2_HUMAN	TRMT12	TYW2_HUMAN tRNA wybutosine-synthesizing protein 2 homolog	6255	1	C	15.0753	15.1922	14.2047	20.0018	16.435	19.091	14.8241	18.5093	0.8009	0.0297383	0.0523903	1.28075	-0.320306
sp|O75746|CMC1_HUMAN	SLC25A12	CMC1_HUMAN Calcium-binding mitochondrial carrier protein Aralar1	1476	5	C	17.379	12.745	14.3491	19.6351	16.3929	19.4989	14.8244	18.509	0.800929	0.0991856	0.139838	0.854374	-0.320254
sp|Q6P161|RM54_HUMAN	MRPL54	RM54_HUMAN 39S ribosomal protein L54, mitochondrial	6613	1	C	18.4678	12.5652	13.4401	18.7194	17.1635	19.6439	14.8244	18.5089	0.80093	0.135728	0.181461	0.741216	-0.320251
sp|Q5SW96|ARH_HUMAN	LDLRAP1	ARH_HUMAN Low density lipoprotein receptor adapter protein 1	2699	1	C	15.4934	14.1892	14.7917	16.0059	22.862	16.6578	14.8248	18.5086	0.800968	0.171941	0.221575	0.654479	-0.320184
sp|O14733-3|MP2K7_HUMAN	MAP2K7	MP2K7_HUMAN Isoform 3 of Dual specificity mitogen-activated protein kinase kinase 7	5748	16	C	14.7426	15.1352	14.6003	18.0153	20.305	17.2016	14.826	18.5073	0.801091	0.0174673	0.0349243	1.45687	-0.319962
sp|Q5VTE6|ANGE2_HUMAN	ANGEL2	ANGE2_HUMAN Protein angel homolog 2	4494	5	C	15.1346	14.3675	14.9772	18.758	18.5319	18.2308	14.8264	18.5069	0.80113	0.000191711	0.00224412	2.64895	-0.319892
sp|Q8N8A2-2|ANR44_HUMAN	ANKRD44	ANR44_HUMAN Isoform 2 of Serine/threonine-protein phosphatase 6 regulatory ankyrin repeat subunit B	3113	1	C	15.3291	15.5027	13.657	19.4375	16.4584	19.6154	14.8296	18.5038	0.801437	0.0358356	0.0610369	1.21441	-0.319339
sp|O00442-2|RTCA_HUMAN	RTCA	RTCA_HUMAN Isoform 2 of RNA 3'-terminal phosphate cyclase	1284	7	C	14.679	15.4148	14.3966	19.2471	18.3421	17.9205	14.8301	18.5032	0.801489	0.00176345	0.00734527	2.13399	-0.319246
sp|Q9NX20|RM16_HUMAN	MRPL16	RM16_HUMAN 39S ribosomal protein L16, mitochondrial	5735	1	C	18.0195	13.2796	13.194	18.7897	17.3414	19.3758	14.831	18.5023	0.801578	0.0976556	0.138013	0.860079	-0.319086
sp|P17152|TMM11_HUMAN	TMEM11	TMM11_HUMAN Transmembrane protein 11, mitochondrial	5901	3	C	14.61	14.7551	15.1342	18.0429	18.4583	18.9994	14.8331	18.5002	0.801781	0.000322776	0.00290581	2.53673	-0.318721
sp|O14795|UN13B_HUMAN	UNC13B	UN13B_HUMAN Protein unc-13 homolog B	4754	5	C	14.9716	15.1569	14.3732	16.8695	19.946	18.6828	14.8339	18.4994	0.801857	0.016557	0.0335192	1.47471	-0.318583
sp|Q9H3K2|GHITM_HUMAN	GHITM	GHITM_HUMAN Growth hormone-inducible transmembrane protein	2956	1	C	18.6757	13.1379	12.6884	19.3256	16.9707	19.2017	14.834	18.4993	0.801867	0.151575	0.199126	0.700872	-0.318566
sp|P47755|CAZA2_HUMAN	CAPZA2	CAZA2_HUMAN F-actin-capping protein subunit alpha-2	3881	11	C	14.9651	14.492	15.0484	19.0694	18.5295	17.8956	14.8352	18.4982	0.80198	0.000653663	0.00424368	2.37226	-0.318361
sp|O15287|FANCG_HUMAN	FANCG	FANCG_HUMAN Fanconi anemia group G protein	4268	2	C	14.7551	14.445	15.3173	17.5304	19.5915	18.3607	14.8391	18.4942	0.802367	0.00494209	0.0140225	1.85317	-0.317666
sp|O00213|APBB1_HUMAN	APBB1	APBB1_HUMAN Amyloid beta A4 precursor protein-binding family B member 1	3678	1	C	15.1113	16.6662	12.74	19.1951	15.971	20.3164	14.8392	18.4942	0.80237	0.102444	0.143655	0.84268	-0.31766
tr|E9PC69|E9PC69_HUMAN	MARK2	E9PC69_HUMAN Serine/threonine-protein kinase MARK2	1055	14	C	14.4602	14.9592	15.0996	18.3519	18.6641	18.465	14.8397	18.4937	0.802419	6.95199e-05	0.00149943	2.82407	-0.317573
sp|Q9Y4P8|WIPI2_HUMAN	WIPI2	WIPI2_HUMAN WD repeat domain phosphoinositide-interacting protein 2	4729	7	C	14.9083	14.6166	14.9988	18.293	19.2895	17.8939	14.8412	18.4921	0.80257	0.00106187	0.00554679	2.25596	-0.317301
sp|Q8IY22|CMIP_HUMAN	CMIP	CMIP_HUMAN C-Maf-inducing protein	5939	2	C	14.1397	14.1435	16.2466	19.4198	18.2411	17.8094	14.8433	18.4901	0.802768	0.0127858	0.0276776	1.55787	-0.316944
sp|P20226|TBP_HUMAN	TBP	TBP_HUMAN TATA-box-binding protein	5853	1	C	14.3079	14.3879	15.8393	18.5354	18.5724	18.357	14.845	18.4883	0.802943	0.00191538	0.00762573	2.11772	-0.31663
sp|P53677|AP3M2_HUMAN	AP3M2	AP3M2_HUMAN AP-3 complex subunit mu-2	4787	6	C	14.6047	14.4989	15.4344	18.7645	18.5224	18.175	14.846	18.4873	0.803038	0.000439129	0.00340035	2.46848	-0.31646
sp|Q9UHV9|PFD2_HUMAN	PFDN2	PFD2_HUMAN Prefoldin subunit 2	168	11	C	15.1905	14.5206	14.8335	20.1878	16.0814	19.1861	14.8482	18.4851	0.803252	0.0438218	0.0714875	1.14577	-0.316075
sp|Q6P1J9|CDC73_HUMAN	CDC73	CDC73_HUMAN Parafibromin	110	29	C	14.8284	14.7736	14.9443	18.55	18.6124	18.2914	14.8488	18.4846	0.803305	5.06911e-06	0.000680176	3.16738	-0.315981
sp|Q16512-2|PKN1_HUMAN	PKN1	PKN1_HUMAN Isoform 2 of Serine/threonine-protein kinase N1	854	10	C	14.7947	14.7807	14.9784	18.5383	19.2583	17.6496	14.8513	18.4821	0.80355	0.00150677	0.00673026	2.17197	-0.31554
sp|Q13363|CTBP1_HUMAN	CTBP1	CTBP1_HUMAN C-terminal-binding protein 1	1838	8	C	14.9653	14.6148	14.9784	18.451	18.5898	18.4007	14.8528	18.4805	0.803703	1.03697e-05	0.000821821	3.08522	-0.315266
sp|Q9BQC6|RT63_HUMAN	MRP63	RT63_HUMAN Ribosomal protein 63, mitochondrial	5180	1	C	18.5075	12.3989	13.6548	17.9658	19.013	18.4601	14.8537	18.4796	0.803789	0.127036	0.171569	0.76556	-0.315111
sp|O43414|ERI3_HUMAN	ERI3	ERI3_HUMAN ERI1 exoribonuclease 3	3093	7	C	15.0071	14.4637	15.0921	18.2765	18.9754	18.1853	14.8543	18.4791	0.803845	0.000337241	0.00297882	2.52596	-0.315011
sp|Q53GG5-2|PDLI3_HUMAN	PDLIM3	PDLI3_HUMAN Isoform 2 of PDZ and LIM domain protein 3	43	10	C	14.9824	14.6587	14.9242	18.9333	18.0243	18.4771	14.8551	18.4782	0.803924	0.000207728	0.00233728	2.63129	-0.314869
sp|P12236|ADT3_HUMAN	SLC25A6	ADT3_HUMAN ADP/ATP translocase 3	565	25	C	18.5127	12.6712	13.382	19.5238	17.0292	18.881	14.8553	18.478	0.803945	0.142242	0.188593	0.724475	-0.314831
sp|P58004|SESN2_HUMAN	SESN2	SESN2_HUMAN Sestrin-2	2487	5	C	15.2521	15.0283	14.2871	17.5853	18.7977	19.0495	14.8558	18.4775	0.803996	0.00253504	0.00915635	2.03828	-0.31474
sp|Q9NUQ2|PLCE_HUMAN	AGPAT5	PLCE_HUMAN 1-acyl-sn-glycerol-3-phosphate acyltransferase epsilon	2809	2	C	17.474	13.6517	13.4448	18.8035	19.2127	17.4133	14.8568	18.4765	0.804093	0.0632032	0.0965838	1.0151	-0.314565
sp|Q6P996|PDXD1_HUMAN	PDXDC1	PDXD1_HUMAN Pyridoxal-dependent decarboxylase domain-containing protein 1	2991	12	C	14.9858	14.9505	14.6421	19.2349	16.9078	19.2789	14.8595	18.4739	0.804351	0.0102523	0.023419	1.63043	-0.314104
sp|Q9Y399|RT02_HUMAN	MRPS2	RT02_HUMAN 28S ribosomal protein S2, mitochondrial	5229	6	C	18.0592	13.0082	13.511	19.0738	18.1064	18.2414	14.8595	18.4739	0.804351	0.0915149	0.130595	0.884074	-0.314104
sp|Q15369|ELOC_HUMAN	TCEB1	ELOC_HUMAN Transcription elongation factor B polypeptide 1	2240	9	C	14.2681	15.2232	15.092	19.0863	18.5057	17.8246	14.8611	18.4722	0.804512	0.00156171	0.00689291	2.1616	-0.313815
sp|Q86VX2|COMD7_HUMAN	COMMD7	COMD7_HUMAN COMM domain-containing protein 7	5170	2	C	15.4749	14.1529	14.9568	18.4437	19.5562	17.4154	14.8615	18.4718	0.804554	0.00771203	0.0189725	1.72188	-0.313739
sp|O95400|CD2B2_HUMAN	CD2BP2	CD2B2_HUMAN CD2 antigen cytoplasmic tail-binding protein 2	4241	13	C	14.2595	15.1018	15.2239	18.5428	17.7575	19.1144	14.8617	18.4716	0.804574	0.00190255	0.00760262	2.11904	-0.313704
sp|P60520|GBRL2_HUMAN	GABARAPL2	GBRL2_HUMAN Gamma-aminobutyric acid receptor-associated protein-like 2	2605	4	C	14.6181	14.0853	15.8842	18.1821	18.9473	18.2831	14.8625	18.4708	0.804649	0.00350769	0.011213	1.95028	-0.313569
sp|Q96SZ6|CK5P1_HUMAN	CDK5RAP1	CK5P1_HUMAN CDK5 regulatory subunit-associated protein 1	3631	1	C	17.2813	13.5187	13.789	19.1867	19.2002	17.0241	14.863	18.4703	0.804696	0.0628708	0.0961593	1.01701	-0.313485
sp|Q9BPX5|ARP5L_HUMAN	ARPC5L	ARP5L_HUMAN Actin-related protein 2/3 complex subunit 5-like protein	1190	11	C	14.7028	15.2868	14.6035	18.286	19.5811	17.5398	14.8644	18.469	0.804829	0.00470587	0.0136098	1.86615	-0.313245
sp|O15085-2|ARHGB_HUMAN	ARHGEF11	ARHGB_HUMAN Isoform 2 of Rho guanine nucleotide exchange factor 11	4722	3	C	13.6395	15.6379	15.3163	19.5054	16.8681	19.0328	14.8646	18.4688	0.804849	0.0242483	0.0446777	1.34991	-0.31321
sp|O75157|T22D2_HUMAN	TSC22D2	T22D2_HUMAN TSC22 domain family protein 2	1002	2	C	14.8407	15.5514	14.2033	17.8981	21.3064	16.2001	14.8651	18.4682	0.804904	0.0808694	0.118088	0.927795	-0.313111
sp|Q14919-2|NC2A_HUMAN	DRAP1	NC2A_HUMAN Isoform 2 of Dr1-associated corepressor	4033	4	C	14.9012	14.7789	14.9199	18.907	18.1311	18.362	14.8667	18.4667	0.805053	0.000104554	0.00176711	2.75274	-0.312845
sp|P19419|ELK1_HUMAN	ELK1	ELK1_HUMAN ETS domain-containing protein Elk-1	5322	1	C	14.6504	15.037	14.9151	18.4475	17.384	19.566	14.8675	18.4658	0.805136	0.00492627	0.0139889	1.85422	-0.312696
sp|Q9H6S1|AZI2_HUMAN	AZI2	AZI2_HUMAN 5-azacytidine-induced protein 2	579	1	C	15.3662	13.9626	15.2788	17.5342	17.4735	20.3848	14.8692	18.4642	0.8053	0.0276853	0.0496823	1.3038	-0.312401
sp|Q13506|NAB1_HUMAN	NAB1	NAB1_HUMAN NGFI-A-binding protein 1	6760	1	C	14.7979	15.7841	14.0276	17.8676	18.8645	18.6583	14.8699	18.4635	0.805367	0.00372497	0.0116195	1.93481	-0.312282
sp|Q9P2L0|WDR35_HUMAN	WDR35	WDR35_HUMAN WD repeat-containing protein 35	4349	5	C	14.7755	14.6809	15.1585	18.4099	18.4626	18.5125	14.8716	18.4617	0.805541	1.75934e-05	0.000937115	3.02821	-0.31197
sp|P06454|PTMA_HUMAN	PTMA	PTMA_HUMAN Prothymosin alpha	5077	6	C	17.605	13.3696	13.6405	17.8336	21.9805	15.5708	14.8717	18.4616	0.805546	0.197139	0.24934	0.603208	-0.311961
sp|Q9UDY8|MALT1_HUMAN	MALT1	MALT1_HUMAN Mucosa-associated lymphoid tissue lymphoma translocation protein 1	2142	3	C	15.0906	13.7652	15.762	18.2919	18.6462	18.4441	14.8726	18.4607	0.805634	0.00382398	0.0118182	1.92745	-0.311803
sp|P98082|DAB2_HUMAN	DAB2	DAB2_HUMAN Disabled homolog 2	5826	1	C	14.7035	13.7356	16.181	18.5499	17.732	19.0981	14.8734	18.46	0.805708	0.0116498	0.0257758	1.58879	-0.311671
sp|P09630|HXC6_HUMAN	HOXC6	HXC6_HUMAN Homeobox protein Hox-C6	4594	1	C	14.1429	16.3118	14.1657	18.6292	18.4154	18.335	14.8735	18.4599	0.805719	0.00776158	0.0190477	1.72016	-0.311651
sp|Q9BY49|PECR_HUMAN	PECR	PECR_HUMAN Peroxisomal trans-2-enoyl-CoA reductase	1375	4	C	13.955	15.134	15.5353	18.3127	18.0228	19.0403	14.8748	18.4586	0.805845	0.00311425	0.0103676	1.98432	-0.311426
sp|P10909-2|CLUS_HUMAN	CLU	CLUS_HUMAN Isoform 2 of Clusterin	4706	3	C	14.4768	16.5677	13.5821	18.5988	18.0971	18.6775	14.8755	18.4578	0.805921	0.0165859	0.0335584	1.4742	-0.311289
sp|Q9NX38|F206A_HUMAN	FAM206A	F206A_HUMAN Protein FAM206A	6451	1	C	14.9003	13.9127	15.8156	18.7335	19.0455	17.5924	14.8762	18.4571	0.805986	0.00708212	0.0178576	1.74818	-0.311172
sp|O60825|F262_HUMAN	PFKFB2	F262_HUMAN 6-phosphofructo-2-kinase/fructose-2,6-bisphosphatase 2	3350	5	C	14.7626	15.2775	14.591	18.6344	18.4195	18.315	14.877	18.4563	0.806068	9.40069e-05	0.0017048	2.76833	-0.311026
sp|P06865|HEXA_HUMAN	HEXA	HEXA_HUMAN Beta-hexosaminidase subunit alpha	2044	9	C	15.3991	14.3546	14.878	17.9597	19.6427	17.766	14.8772	18.4561	0.806086	0.00585095	0.0156021	1.80682	-0.310994
sp|P04075|ALDOA_HUMAN	ALDOA	ALDOA_HUMAN Fructose-bisphosphate aldolase A	436	79	C	14.3455	15.5627	14.7344	19.4567	18.1898	17.7109	14.8809	18.4525	0.806443	0.00484394	0.0138559	1.85837	-0.310355
sp|Q6P1L8|RM14_HUMAN	MRPL14	RM14_HUMAN 39S ribosomal protein L14, mitochondrial	1998	2	C	18.0759	12.3574	14.2151	18.5261	18.1625	18.6629	14.8828	18.4505	0.806634	0.102485	0.143655	0.84268	-0.310014
sp|Q9Y3D9|RT23_HUMAN	MRPS23	RT23_HUMAN 28S ribosomal protein S23, mitochondrial	1156	5	C	17.7888	13.1374	13.7234	19.609	16.7012	19.0402	14.8832	18.4501	0.806672	0.105603	0.147204	0.832081	-0.309946
sp|Q7L576|CYFP1_HUMAN	CYFIP1	CYFP1_HUMAN Cytoplasmic FMR1-interacting protein 1	2060	29	C	14.4454	15.0273	15.1886	18.6683	18.6112	18.0592	14.8871	18.4462	0.807054	0.000280714	0.00272681	2.56435	-0.309264
sp|P68402|PA1B2_HUMAN	PAFAH1B2	PA1B2_HUMAN Platelet-activating factor acetylhydrolase IB subunit beta	4775	2	C	14.1327	17.0412	13.4887	23.043	10.2985	21.9959	14.8875	18.4458	0.807096	0.447436	0.50545	0.296322	-0.309188
sp|O14773|TPP1_HUMAN	TPP1	TPP1_HUMAN Tripeptidyl-peptidase 1	3085	5	C	15.0446	15.0722	14.5462	18.0799	18.7998	18.4573	14.8877	18.4457	0.807109	0.000189164	0.00224412	2.64895	-0.309164
sp|Q8WW01|SEN15_HUMAN	TSEN15	SEN15_HUMAN tRNA-splicing endonuclease subunit Sen15	5367	1	C	14.6334	15.6856	14.3477	18.1841	18.2435	18.9056	14.8889	18.4444	0.807231	0.00160955	0.00700529	2.15457	-0.308946
sp|O94986|CE152_HUMAN	CEP152	CE152_HUMAN Centrosomal protein of 152 kDa	5827	2	C	13.6921	14.7798	16.1993	18.3861	19.7361	17.2066	14.8904	18.4429	0.807377	0.0260768	0.0474621	1.32365	-0.308686
sp|Q4G0F5|VP26B_HUMAN	VPS26B	VP26B_HUMAN Vacuolar protein sorting-associated protein 26B	4724	11	C	14.8165	15.0041	14.8512	18.5024	19.0246	17.8011	14.8906	18.4427	0.807398	0.000586246	0.00400059	2.39788	-0.308648
sp|Q9Y263|PLAP_HUMAN	PLAA	PLAP_HUMAN Phospholipase A-2-activating protein	3735	22	C	14.6086	15.3696	14.6972	18.9918	18.2189	18.114	14.8918	18.4416	0.807513	0.000636017	0.00418395	2.37841	-0.308443
sp|Q5MNZ6|WIPI3_HUMAN	WDR45B	WIPI3_HUMAN WD repeat domain phosphoinositide-interacting protein 3	3338	5	C	15.0963	14.3927	15.19	19.1326	17.5475	18.641	14.893	18.4404	0.80763	0.00262373	0.00935023	2.02918	-0.308233
sp|Q9NUX5|POTE1_HUMAN	POT1	POTE1_HUMAN Protection of telomeres protein 1	1111	1	C	15.1571	12.9956	16.5296	20.4492	16.3129	18.5556	14.8941	18.4392	0.80774	0.0878487	0.126276	0.898679	-0.308038
sp|Q86UK7|ZN598_HUMAN	ZNF598	ZN598_HUMAN Zinc finger protein 598	311	28	C	14.5186	14.9206	15.2481	18.2667	18.5368	18.5092	14.8958	18.4376	0.807903	9.97955e-05	0.00174175	2.75901	-0.307746
sp|P27540|ARNT_HUMAN	ARNT	ARNT_HUMAN Aryl hydrocarbon receptor nuclear translocator	3218	7	C	14.8529	14.2551	15.5826	18.9885	18.2247	18.0961	14.8969	18.4364	0.808012	0.00172228	0.00725584	2.13931	-0.307551
sp|P82664|RT10_HUMAN	MRPS10	RT10_HUMAN 28S ribosomal protein S10, mitochondrial	4029	3	C	17.272	14.093	13.3263	20.4276	15.5114	19.3699	14.8971	18.4363	0.808031	0.139246	0.185143	0.732493	-0.307518
sp|P49406|RM19_HUMAN	MRPL19	RM19_HUMAN 39S ribosomal protein L19, mitochondrial	5130	7	C	17.5848	13.8268	13.2821	19.3148	16.8238	19.1678	14.8979	18.4355	0.808111	0.0880328	0.126447	0.898091	-0.307375
sp|Q13555-6|KCC2G_HUMAN	CAMK2G	KCC2G_HUMAN Isoform 6 of Calcium/calmodulin-dependent protein kinase type II subunit gamma	1328	9	C	14.5968	15.3255	14.7732	19.8174	16.3514	19.1357	14.8985	18.4348	0.808171	0.0308925	0.0540445	1.26725	-0.307267
sp|Q13126|MTAP_HUMAN	MTAP	MTAP_HUMAN S-methyl-5'-thioadenosine phosphorylase	1092	11	C	15.6946	16.0397	12.9634	18.0424	22.7102	14.5496	14.8992	18.4341	0.808245	0.238914	0.294131	0.531459	-0.307136
sp|Q9NWV8|BABA1_HUMAN	BABAM1	BABA1_HUMAN BRISC and BRCA1-A complex member 1	2926	12	C	14.6192	15.3161	14.7636	19.1835	18.7397	17.378	14.8996	18.4337	0.808281	0.0037444	0.0116594	1.93332	-0.307071
sp|P04062|GLCM_HUMAN	GBA	GLCM_HUMAN Glucosylceramidase	5189	12	C	15.3268	15.5786	13.8077	18.3484	18.6433	18.2952	14.9044	18.429	0.808747	0.00333457	0.0108343	1.9652	-0.30624
sp|Q6GMV3|PTRD1_HUMAN	PTRHD1	PTRD1_HUMAN Putative peptidyl-tRNA hydrolase PTRHD1	3816	5	C	15.2512	15.1139	14.3546	18.3149	18.167	18.7984	14.9066	18.4268	0.808963	0.000478816	0.00360059	2.44363	-0.305855
sp|P22413|ENPP1_HUMAN	ENPP1	ENPP1_HUMAN Ectonucleotide pyrophosphatase/phosphodiesterase family member 1	3153	5	C	14.5308	14.7075	15.4825	18.0243	17.7529	19.502	14.9069	18.4264	0.808999	0.00467156	0.013539	1.86841	-0.305791
sp|Q15910-2|EZH2_HUMAN	EZH2	EZH2_HUMAN Isoform 2 of Histone-lysine N-methyltransferase EZH2	1746	15	C	14.4902	15.8283	14.4056	18.5853	18.8195	17.8711	14.908	18.4253	0.809107	0.00290588	0.00992289	2.00336	-0.305598
sp|Q9NYK5-2|RM39_HUMAN	MRPL39	RM39_HUMAN Isoform 2 of 39S ribosomal protein L39, mitochondrial	1205	5	C	18.0057	12.826	13.8934	20.0605	14.4983	20.7161	14.9084	18.425	0.809139	0.236375	0.291469	0.535408	-0.30554
sp|Q9NYY8|FAKD2_HUMAN	FASTKD2	FAKD2_HUMAN FAST kinase domain-containing protein 2	3830	3	C	16.9097	13.3743	14.4413	17.6898	18.1359	19.449	14.9084	18.4249	0.809146	0.0399837	0.066377	1.17798	-0.305528
sp|Q15170-2|TCAL1_HUMAN	TCEAL1	TCAL1_HUMAN Isoform 2 of Transcription elongation factor A protein-like 1	3963	2	C	14.9664	15.3587	14.4017	19.7476	16.9836	18.5419	14.9089	18.4244	0.809197	0.0142494	0.029982	1.52314	-0.305438
sp|Q13867|BLMH_HUMAN	BLMH	BLMH_HUMAN Bleomycin hydrolase	2516	19	C	14.8444	15.5906	14.2976	19.2859	17.5887	18.3927	14.9109	18.4224	0.809386	0.00470757	0.0136098	1.86615	-0.3051
sp|Q9UJZ1|STML2_HUMAN	STOML2	STML2_HUMAN Stomatin-like protein 2, mitochondrial	1086	12	C	17.9803	13.9876	12.7702	18.9256	17.7064	18.6299	14.9127	18.4206	0.809565	0.0957034	0.1358	0.867099	-0.304781
sp|Q96S97|MYADM_HUMAN	MYADM	MYADM_HUMAN Myeloid-associated differentiation marker	2151	1	C	17.3195	13.1157	14.3065	16.8205	16.3914	22.0465	14.9139	18.4195	0.809681	0.187333	0.238732	0.62209	-0.304574
sp|O95372|LYPA2_HUMAN	LYPLA2	LYPA2_HUMAN Acyl-protein thioesterase 2	1242	11	C	14.7961	15.6687	14.285	19.6255	17.6903	17.9344	14.9166	18.4167	0.809948	0.00869671	0.0207136	1.68374	-0.304098
sp|Q9NZE8|RM35_HUMAN	MRPL35	RM35_HUMAN 39S ribosomal protein L35, mitochondrial	4616	2	C	17.8218	13.1141	13.817	18.8465	18.0457	18.3549	14.9176	18.4157	0.81005	0.0779847	0.114374	0.941672	-0.303918
sp|Q9NRN9|METL5_HUMAN	METTL5	METL5_HUMAN Methyltransferase-like protein 5	5743	3	C	14.5828	15.1126	15.0623	19.1154	18.1381	17.9887	14.9192	18.4141	0.810209	0.000871417	0.0049772	2.30302	-0.303635
sp|O75663|TIPRL_HUMAN	TIPRL	TIPRL_HUMAN TIP41-like protein	3449	9	C	15.2939	15.4059	14.0627	17.8437	20.6407	16.7531	14.9208	18.4125	0.810364	0.0474882	0.0762888	1.11754	-0.303357
sp|Q05823|RN5A_HUMAN	RNASEL	RN5A_HUMAN 2-5A-dependent ribonuclease	885	1	C	14.9687	13.8857	15.9087	18.4945	18.3707	18.3717	14.921	18.4123	0.810384	0.00398224	0.0121208	1.91647	-0.303322
sp|O00273-2|DFFA_HUMAN	DFFA	DFFA_HUMAN Isoform DFF35 of DNA fragmentation factor subunit alpha	203	1	C	15.8526	16.3733	12.5452	19.6567	17.5468	18.0254	14.9237	18.4096	0.810646	0.062207	0.0952915	1.02095	-0.302856
sp|Q9Y237-2|PIN4_HUMAN	PIN4	PIN4_HUMAN Isoform 2 of Peptidyl-prolyl cis-trans isomerase NIMA-interacting 4	5171	8	C	14.0983	15.552	15.1225	19.9975	17.6154	17.6144	14.9243	18.4091	0.810701	0.0182066	0.0359379	1.44445	-0.302759
sp|O75143-5|ATG13_HUMAN	ATG13	ATG13_HUMAN Isoform 5 of Autophagy-related protein 13	3602	2	C	15.0163	14.5032	15.2549	17.9188	19.8443	17.4625	14.9248	18.4085	0.810754	0.0102846	0.02347	1.62949	-0.302663
sp|Q9UK97|FBX9_HUMAN	FBXO9	FBX9_HUMAN F-box only protein 9	2250	4	C	14.0268	14.7373	16.0105	17.781	18.5239	18.9204	14.9249	18.4084	0.810762	0.00650186	0.0167941	1.77484	-0.302649
sp|Q9NX40|OCAD1_HUMAN	OCIAD1	OCAD1_HUMAN OCIA domain-containing protein 1	4916	6	C	16.8421	13.5388	14.3954	19.3744	17.2509	18.5985	14.9254	18.4079	0.810815	0.0406825	0.067319	1.17186	-0.302555
sp|Q9Y3L5|RAP2C_HUMAN	RAP2C	RAP2C_HUMAN Ras-related protein Rap-2c	761	2	C	16.1631	12.5134	16.1021	17.3587	18.0904	19.7722	14.9262	18.4071	0.810894	0.0680335	0.102188	0.990599	-0.302415
sp|Q15032|R3HD1_HUMAN	R3HDM1	R3HD1_HUMAN R3H domain-containing protein 1	2707	2	C	13.4678	14.784	16.5272	17.9822	18.0677	19.1711	14.9263	18.407	0.810905	0.0226345	0.0424494	1.37213	-0.302395
sp|Q9UBI9|HDC_HUMAN	HECA	HDC_HUMAN Headcase protein homolog	6273	2	C	13.8418	15.6145	15.3272	19.0678	18.4948	17.6539	14.9278	18.4055	0.811053	0.00712589	0.0179385	1.74621	-0.302132
sp|Q9UBC1|IKBL1_HUMAN	NFKBIL1	IKBL1_HUMAN NF-kappa-B inhibitor-like protein 1	2489	1	C	14.0038	16.572	14.2122	18.3081	20.8889	16.015	14.9293	18.404	0.8112	0.10016	0.141015	0.850736	-0.30187
sp|Q8NE35|CPEB3_HUMAN	CPEB3	CPEB3_HUMAN Cytoplasmic polyadenylation element-binding protein 3	774	1	C	14.436	14.2503	16.1025	17.8597	18.8265	18.525	14.9296	18.4037	0.811227	0.00605395	0.016002	1.79583	-0.301823
sp|Q9NVT9|ARMC1_HUMAN	ARMC1	ARMC1_HUMAN Armadillo repeat-containing protein 1	864	6	C	14.9032	15.1373	14.7511	19.0754	17.4232	18.7098	14.9305	18.4028	0.811319	0.00249447	0.00904666	2.04351	-0.30166
sp|O95487|SC24B_HUMAN	SEC24B	SC24B_HUMAN Protein transport protein Sec24B	944	15	C	14.8275	15.0124	14.9524	18.5765	18.0963	18.5349	14.9308	18.4026	0.811342	2.87102e-05	0.0010811	2.96614	-0.301619
sp|Q8IY33|MILK2_HUMAN	MICALL2	MILK2_HUMAN MICAL-like protein 2	2633	1	C	14.4733	15.5704	14.7506	19.3776	18.8004	17.0276	14.9314	18.4019	0.811409	0.0112528	0.0250931	1.60045	-0.301499
sp|P51116|FXR2_HUMAN	FXR2	FXR2_HUMAN Fragile X mental retardation syndrome-related protein 2	1464	24	C	14.8933	15.2537	14.6513	18.9674	17.4522	18.782	14.9328	18.4005	0.81154	0.00241282	0.00888428	2.05138	-0.301266
sp|Q8WUF5|IASPP_HUMAN	PPP1R13L	IASPP_HUMAN RelA-associated inhibitor	1153	9	C	15.0088	14.6215	15.1685	18.957	18.7852	17.4591	14.9329	18.4004	0.811553	0.0022762	0.00853999	2.06854	-0.301242
sp|P35080|PROF2_HUMAN	PFN2	PROF2_HUMAN Profilin-2	2171	2	C	14.7814	15.5757	14.4432	19.3054	17.8656	18.0287	14.9334	18.3999	0.811604	0.00359026	0.0113485	1.94506	-0.301152
sp|O00512|BCL9_HUMAN	BCL9	BCL9_HUMAN B-cell CLL/lymphoma 9 protein	2424	3	C	15.0811	14.2926	15.4359	17.7867	18.7864	18.6172	14.9365	18.3968	0.811911	0.00164207	0.00705438	2.15154	-0.300607
sp|Q96DE0|NUD16_HUMAN	NUDT16	NUD16_HUMAN U8 snoRNA-decapping enzyme	3369	6	C	14.2821	15.1589	15.3687	18.1921	18.2124	18.7857	14.9366	18.3967	0.811914	0.000852585	0.00492104	2.30794	-0.300601
sp|Q9BR76|COR1B_HUMAN	CORO1B	COR1B_HUMAN Coronin-1B	1354	17	C	14.5305	14.9484	15.3368	18.8881	18.2825	18.0136	14.9386	18.3947	0.812111	0.000576924	0.00399388	2.39861	-0.300251
sp|O75380|NDUS6_HUMAN	NDUFS6	NDUS6_HUMAN NADH dehydrogenase [ubiquinone] iron-sulfur protein 6, mitochondrial	5061	2	C	19.2901	12.1328	13.3981	18.4185	17.4581	19.3024	14.9403	18.393	0.812284	0.2027	0.255136	0.593229	-0.299944
sp|P49137|MAPK2_HUMAN	MAPKAPK2	MAPK2_HUMAN MAP kinase-activated protein kinase 2	3824	8	C	15.0467	14.6781	15.0998	18.7197	18.0023	18.4535	14.9415	18.3918	0.8124	0.000154383	0.00207944	2.68205	-0.299737
sp|Q66K64|DCA15_HUMAN	DCAF15	DCA15_HUMAN DDB1- and CUL4-associated factor 15	1552	2	C	14.5769	15.4329	14.8161	18.7952	17.274	19.1049	14.942	18.3914	0.812445	0.00512938	0.0143304	1.84374	-0.299659
sp|P43034|LIS1_HUMAN	PAFAH1B1	LIS1_HUMAN Platelet-activating factor acetylhydrolase IB subunit alpha	1587	24	C	14.8457	14.8279	15.1542	18.9437	17.1975	19.031	14.9426	18.3907	0.812507	0.00472503	0.013649	1.8649	-0.299548
sp|Q9NVE7|PANK4_HUMAN	PANK4	PANK4_HUMAN Pantothenate kinase 4	3005	18	C	14.8818	15.072	14.8742	18.3087	18.8365	18.0269	14.9427	18.3907	0.812512	0.000150184	0.00205531	2.68712	-0.299539
sp|Q969Z0|TBRG4_HUMAN	TBRG4	TBRG4_HUMAN Protein TBRG4	2730	7	C	17.6517	13.1005	14.0839	19.2451	18.5265	17.3922	14.9454	18.3879	0.812781	0.0811694	0.118428	0.926547	-0.299061
sp|Q9Y2R9|RT07_HUMAN	MRPS7	RT07_HUMAN 28S ribosomal protein S7, mitochondrial	5306	7	C	18.4516	12.7618	13.6246	19.5621	15.1612	20.4387	14.946	18.3873	0.812842	0.226239	0.280446	0.552151	-0.298953
sp|O95219|SNX4_HUMAN	SNX4	SNX4_HUMAN Sorting nexin-4	4376	14	C	15.4871	14.3049	15.0475	18.4065	18.3251	18.429	14.9465	18.3869	0.81289	0.000577278	0.00399388	2.39861	-0.298868
sp|O75506|HSBP1_HUMAN	HSBP1	HSBP1_HUMAN Heat shock factor-binding protein 1	5259	3	C	13.6199	15.0689	16.1534	20.7145	13.9917	20.4516	14.9474	18.3859	0.81298	0.212068	0.265123	0.576552	-0.298708
sp|P51812|KS6A3_HUMAN	RPS6KA3	KS6A3_HUMAN Ribosomal protein S6 kinase alpha-3	788	12	C	14.4206	16.6233	13.7984	20.3225	15.6162	19.219	14.9474	18.3859	0.812984	0.106977	0.148735	0.827586	-0.298702
sp|Q86YR5|GPSM1_HUMAN	GPSM1	GPSM1_HUMAN G-protein-signaling modulator 1	2197	8	C	14.9389	14.9688	14.9353	19.2211	17.6023	18.3336	14.9477	18.3857	0.813007	0.00183068	0.00747039	2.12666	-0.298661
sp|P51452|DUS3_HUMAN	DUSP3	DUS3_HUMAN Dual specificity protein phosphatase 3	112	7	C	14.8437	14.9651	15.0365	18.6676	18.4947	17.9924	14.9484	18.3849	0.813082	8.18938e-05	0.00160104	2.7956	-0.298527
sp|Q8IVF7|FMNL3_HUMAN	FMNL3	FMNL3_HUMAN Formin-like protein 3	1663	2	C	15.2644	14.5868	14.9943	18.6187	17.4547	19.081	14.9485	18.3848	0.81309	0.00276428	0.00967894	2.01417	-0.298513
sp|Q16594|TAF9_HUMAN	TAF9	TAF9_HUMAN Transcription initiation factor TFIID subunit 9	795	5	C	14.0999	15.7838	14.9647	18.704	19.0039	17.4437	14.9495	18.3839	0.813184	0.0072954	0.0182736	1.73818	-0.298346
sp|Q4U2R6|RM51_HUMAN	MRPL51	RM51_HUMAN 39S ribosomal protein L51, mitochondrial	6231	1	C	17.7418	12.3367	14.77	18.8169	17.8788	18.4558	14.9495	18.3838	0.813187	0.0963915	0.136529	0.864776	-0.29834
sp|Q5T653|RM02_HUMAN	MRPL2	RM02_HUMAN 39S ribosomal protein L2, mitochondrial	258	2	C	19.5479	12.5016	12.8014	18.5872	18.2597	18.3023	14.9503	18.3831	0.813265	0.210288	0.263234	0.579657	-0.298203
sp|Q96IY1|NSL1_HUMAN	NSL1	NSL1_HUMAN Kinetochore-associated protein NSL1 homolog	4733	4	C	14.9923	14.6513	15.2079	19.1193	17.4932	18.5359	14.9505	18.3828	0.813287	0.00240201	0.00886539	2.0523	-0.298163
sp|O15400|STX7_HUMAN	STX7	STX7_HUMAN Syntaxin-7	4586	5	C	15.5092	14.4595	14.8831	18.8779	16.9539	19.3164	14.9506	18.3827	0.813296	0.0120526	0.0264736	1.57719	-0.298148
sp|P62310|LSM3_HUMAN	LSM3	LSM3_HUMAN U6 snRNA-associated Sm-like protein LSm3	5354	6	C	14.7442	14.6352	15.4761	20.0665	18.3917	16.6862	14.9518	18.3815	0.813419	0.0274633	0.0493595	1.30663	-0.297929
sp|O43896|KIF1C_HUMAN	KIF1C	KIF1C_HUMAN Kinesin-like protein KIF1C	308	9	C	14.4084	15.1899	15.2618	18.6887	18.147	18.3041	14.9534	18.3799	0.81357	0.000416141	0.0033134	2.47973	-0.297661
sp|Q96RP9|EFGM_HUMAN	GFM1	EFGM_HUMAN Elongation factor G, mitochondrial	1786	13	C	17.9077	13.2112	13.7465	19.496	17.3939	18.2447	14.9551	18.3782	0.813743	0.0998963	0.140699	0.851708	-0.297355
sp|P09972|ALDOC_HUMAN	ALDOC	ALDOC_HUMAN Fructose-bisphosphate aldolase C	436	18	C	14.6351	14.9633	15.2688	19.1796	17.8021	18.151	14.9557	18.3776	0.813804	0.00163419	0.00704046	2.1524	-0.297247
sp|Q6VEQ5|WASH2_HUMAN	WASH2P	WASH2_HUMAN WAS protein family homolog 2	2825	4	C	15.3662	14.5124	14.9898	18.7326	17.9613	18.4378	14.9561	18.3772	0.81384	0.000511829	0.00374471	2.42658	-0.297182
sp|Q86UY6|NAA40_HUMAN	NAA40	NAA40_HUMAN N-alpha-acetyltransferase 40	372	5	C	14.5766	16.3629	13.9298	18.2821	19.5981	17.2506	14.9564	18.3769	0.81387	0.0263851	0.0479116	1.31956	-0.29713
sp|Q8NCW5|NNRE_HUMAN	APOA1BP	NNRE_HUMAN NAD(P)H-hydrate epimerase	3087	18	C	15.4297	14.8476	14.5929	18.3674	18.1846	18.5779	14.9567	18.3766	0.8139	0.000231867	0.00249675	2.60263	-0.297077
sp|Q13057-2|COASY_HUMAN	COASY	COASY_HUMAN Isoform 2 of Bifunctional coenzyme A synthase	3047	6	C	14.0727	14.9977	15.8094	18.1337	18.6284	18.3581	14.9599	18.3734	0.814217	0.00281983	0.00977625	2.00983	-0.296515
sp|P35270|SPRE_HUMAN	SPR	SPRE_HUMAN Sepiapterin reductase	1237	6	C	14.6002	15.4423	14.8401	18.6871	17.7655	18.6647	14.9609	18.3724	0.814311	0.000974356	0.00529011	2.27654	-0.296349
sp|Q9BV73|CP250_HUMAN	CEP250	CP250_HUMAN Centrosome-associated protein CEP250	866	7	C	14.4643	15.0165	15.4019	18.9345	17.9877	18.1951	14.9609	18.3724	0.814312	0.000995229	0.00536204	2.27067	-0.296346
sp|Q9UHY1|NRBP_HUMAN	NRBP1	NRBP_HUMAN Nuclear receptor-binding protein	4929	7	C	14.5544	14.8332	15.5007	18.5305	18.5821	17.9991	14.9628	18.3706	0.814497	0.000537969	0.00383722	2.41598	-0.296019
sp|Q7L7V1|DHX32_HUMAN	DHX32	DHX32_HUMAN Putative pre-mRNA-splicing factor ATP-dependent RNA helicase DHX32	6455	1	C	15.7566	14.8166	14.3169	17.1052	18.3486	19.6561	14.9634	18.37	0.814556	0.015952	0.0326136	1.4866	-0.295914
sp|Q9BZD4|NUF2_HUMAN	NUF2	NUF2_HUMAN Kinetochore protein Nuf2	4714	9	C	14.7206	14.9518	15.2182	18.6682	17.741	18.7002	14.9635	18.3698	0.814572	0.000595985	0.00403308	2.39436	-0.295885
sp|Q86Y39-2|NDUAB_HUMAN	NDUFA11	NDUAB_HUMAN Isoform 2 of NADH dehydrogenase [ubiquinone] 1 alpha subcomplex subunit 11	6715	2	C	19.9479	11.7987	13.148	17.9091	20.2803	16.9161	14.9649	18.3685	0.814703	0.277801	0.33434	0.475811	-0.295654
sp|Q92879-4|CELF1_HUMAN	CELF1	CELF1_HUMAN Isoform 4 of CUGBP Elav-like family member 1	314	10	C	15.368	15.1804	14.3518	18.1829	19.9359	16.9809	14.9667	18.3666	0.81489	0.0204068	0.0391487	1.40728	-0.295323
sp|Q9NPI6|DCP1A_HUMAN	DCP1A	DCP1A_HUMAN mRNA-decapping enzyme 1A	1470	11	C	15.5519	14.5862	14.7626	18.925	16.48	19.6943	14.9669	18.3664	0.814905	0.0284538	0.0506735	1.29522	-0.295296
sp|Q96H55|MYO19_HUMAN	MYO19	MYO19_HUMAN Unconventional myosin-XIX	227	2	C	17.5142	13.3705	14.0198	20.0154	17.1195	17.9607	14.9682	18.3652	0.815029	0.0931862	0.132712	0.877089	-0.295077
sp|P51580|TPMT_HUMAN	TPMT	TPMT_HUMAN Thiopurine S-methyltransferase	5132	7	C	14.8627	14.8833	15.1631	18.3488	18.3006	18.4415	14.9697	18.3636	0.815182	5.53173e-06	0.000680176	3.16738	-0.294806
sp|Q13084|RM28_HUMAN	MRPL28	RM28_HUMAN 39S ribosomal protein L28, mitochondrial	4132	6	C	17.9153	13.4574	13.541	19.2368	17.0618	18.7876	14.9712	18.3621	0.815335	0.103642	0.144958	0.838757	-0.294535
sp|Q9H7D7|WDR26_HUMAN	WDR26	WDR26_HUMAN WD repeat-containing protein 26	4266	15	C	15.1137	14.9591	14.8428	18.4172	18.2575	18.4096	14.9719	18.3614	0.815397	3.5512e-06	0.000640217	3.19367	-0.294425
sp|Q9GZY8|MFF_HUMAN	MFF	MFF_HUMAN Mitochondrial fission factor	5461	2	C	15.9202	14.2702	14.7261	18.7446	17.4379	18.9011	14.9722	18.3612	0.815424	0.00742572	0.0185011	1.7328	-0.294377
sp|Q9H944|MED20_HUMAN	MED20	MED20_HUMAN Mediator of RNA polymerase II transcription subunit 20	5398	7	C	15.0855	14.43	15.4021	19.3847	16.1314	19.5662	14.9725	18.3608	0.815463	0.0423442	0.0695612	1.15763	-0.294308
sp|Q9GZT8|GTPC1_HUMAN	NIF3L1	GTPC1_HUMAN Putative GTP cyclohydrolase 1 type 2 NIF3L1	2413	6	C	15.0809	15.5605	14.2791	18.7784	19.4068	16.8943	14.9735	18.3598	0.815558	0.0158637	0.0324898	1.48825	-0.294141
sp|Q04446|GLGB_HUMAN	GBE1	GLGB_HUMAN 1,4-alpha-glucan-branching enzyme	3239	19	C	14.3565	15.4982	15.0724	18.6492	18.0248	18.3989	14.9757	18.3576	0.815775	0.00087478	0.00497961	2.3028	-0.293757
sp|Q9P0K7-2|RAI14_HUMAN	RAI14	RAI14_HUMAN Isoform 2 of Ankycorbin	379	26	C	14.8367	15.075	15.0308	19.2095	17.1399	18.7081	14.9808	18.3525	0.816283	0.00579897	0.0155128	1.80931	-0.292859
sp|Q9Y508|RN114_HUMAN	RNF114	RN114_HUMAN RING finger protein 114	3554	7	C	14.5348	15.6726	14.7358	18.9268	16.935	19.1951	14.9811	18.3523	0.816305	0.0132251	0.0284273	1.54626	-0.292821
sp|Q9H4M3-2|FBX44_HUMAN	FBXO44	FBX44_HUMAN Isoform 2 of F-box only protein 44	2341	2	C	14.9713	15.3677	14.6045	18.1271	18.5547	18.3747	14.9812	18.3522	0.816316	0.000182969	0.00221596	2.65444	-0.2928
sp|P27348|1433T_HUMAN	YWHAQ	1433T_HUMAN 14-3-3 protein theta	201	21	C	14.9084	14.913	15.1228	19.1299	16.8923	19.0335	14.9814	18.3519	0.816341	0.0100798	0.023134	1.63575	-0.292757
sp|Q8NG68|TTL_HUMAN	TTL	TTL_HUMAN Tubulin--tyrosine ligase	4581	2	C	14.9402	14.6642	15.3458	17.4506	19.7898	17.8093	14.9834	18.3499	0.816539	0.0111091	0.0248751	1.60423	-0.292407
sp|P19474|RO52_HUMAN	TRIM21	RO52_HUMAN E3 ubiquitin-protein ligase TRIM21	5784	1	C	14.8804	16.605	13.4703	20.2468	18.0957	16.7018	14.9852	18.3481	0.816719	0.0704828	0.105372	0.977275	-0.292089
sp|Q9NVI7-2|ATD3A_HUMAN	ATAD3A	ATD3A_HUMAN Isoform 2 of ATPase family AAA domain-containing protein 3A	962	7	C	18.1735	12.4008	14.389	20.2738	13.9599	20.8031	14.9878	18.3456	0.816968	0.292828	0.350267	0.4556	-0.291649
sp|Q14980-2|NUMA1_HUMAN	NUMA1	NUMA1_HUMAN Isoform 2 of Nuclear mitotic apparatus protein 1	104	2	C	14.0434	14.0062	16.9247	17.0584	19.7803	18.187	14.9914	18.3419	0.817333	0.0549803	0.086191	1.06454	-0.291005
sp|P0CAP2|GRL1A_HUMAN	POLR2M	GRL1A_HUMAN DNA-directed RNA polymerase II subunit GRINL1A	277	1	C	15.4768	14.6738	14.8352	18.7397	17.7744	18.5002	14.9953	18.3381	0.817711	0.000920603	0.00514528	2.28859	-0.290337
sp|Q14197|ICT1_HUMAN	ICT1	ICT1_HUMAN Peptidyl-tRNA hydrolase ICT1, mitochondrial	6031	4	C	16.3201	16.1084	12.5574	18.3273	17.4019	19.285	14.9953	18.3381	0.817714	0.0666296	0.100574	0.997515	-0.290331
sp|Q9BX68|HINT2_HUMAN	HINT2	HINT2_HUMAN Histidine triad nucleotide-binding protein 2, mitochondrial	2554	3	C	19.2704	13.4276	12.2924	19.5493	16.6105	18.8498	14.9968	18.3365	0.817865	0.226098	0.28032	0.552347	-0.290066
sp|Q9UHQ1-2|NARF_HUMAN	NARF	NARF_HUMAN Isoform 2 of Nuclear prelamin A recognition factor	3484	5	C	15.143	14.49	15.3576	18.3661	18.0625	18.5809	14.9969	18.3365	0.81787	0.00037601	0.00318138	2.49738	-0.290057
sp|Q13432|U119A_HUMAN	UNC119	U119A_HUMAN Protein unc-119 homolog A	11	1	C	15.6604	13.3486	15.9816	17.8285	18.5865	18.5944	14.9969	18.3365	0.817871	0.0182975	0.036087	1.44265	-0.290055
sp|Q96A49|SYAP1_HUMAN	SYAP1	SYAP1_HUMAN Synapse-associated protein 1	4813	19	C	14.7024	14.7995	15.4892	18.111	19.216	17.6819	14.997	18.3363	0.817888	0.0030178	0.0101668	1.99282	-0.290025
sp|Q15054|DPOD3_HUMAN	POLD3	DPOD3_HUMAN DNA polymerase delta subunit 3	4205	11	C	14.3984	14.5791	16.0143	18.3586	18.6418	18.0078	14.9973	18.3361	0.817911	0.00355035	0.0112596	1.94848	-0.289985
sp|Q96FW1|OTUB1_HUMAN	OTUB1	OTUB1_HUMAN Ubiquitin thioesterase OTUB1	1182	16	C	14.8462	14.9253	15.2208	17.8414	19.2834	17.8829	14.9974	18.3359	0.817927	0.00237818	0.00880979	2.05503	-0.289955
sp|P37837|TALDO_HUMAN	TALDO1	TALDO_HUMAN Transaldolase	1826	31	C	14.6498	15.4289	14.9165	18.6945	19.6946	16.6156	14.9984	18.3349	0.818025	0.0234246	0.0435924	1.36059	-0.289784
sp|P15289|ARSA_HUMAN	ARSA	ARSA_HUMAN Arylsulfatase A	340	2	C	15.7388	15.3112	13.9495	18.5444	16.5702	19.8859	14.9998	18.3335	0.818165	0.0391536	0.0653583	1.1847	-0.289536
sp|Q6P1L5|F117B_HUMAN	FAM117B	F117B_HUMAN Protein FAM117B	2870	3	C	14.6981	15.5311	14.7725	19.5142	18.1634	17.3206	15.0006	18.3327	0.81824	0.00855624	0.0204762	1.68875	-0.289405
sp|O60271-4|JIP4_HUMAN	SPAG9	JIP4_HUMAN Isoform 4 of C-Jun-amino-terminal kinase-interacting protein 4	1152	40	C	15.2948	15.0379	14.671	18.3215	18.4355	18.2392	15.0012	18.3321	0.818306	6.18393e-05	0.00143866	2.84204	-0.289288
sp|Q9UBL3|ASH2L_HUMAN	ASH2L	ASH2L_HUMAN Set1/Ash2 histone methyltransferase complex subunit ASH2	3857	18	C	14.9417	15.151	14.9135	18.3822	18.8659	17.7457	15.0021	18.3313	0.818387	0.000561955	0.00392364	2.40631	-0.289145
sp|O14782|KIF3C_HUMAN	KIF3C	KIF3C_HUMAN Kinesin-like protein KIF3C	1176	2	C	14.5331	15.6513	14.8225	18.7334	18.0973	18.1624	15.0023	18.331	0.81841	0.00104724	0.00551544	2.25842	-0.289104
sp|Q9P2E5|CHPF2_HUMAN	CHPF2	CHPF2_HUMAN Chondroitin sulfate glucuronyltransferase	5327	3	C	14.9058	14.4752	15.6288	17.2468	16.918	20.8253	15.0033	18.33	0.818507	0.0621417	0.0952306	1.02122	-0.288933
sp|Q9Y4Z0|LSM4_HUMAN	LSM4	LSM4_HUMAN U6 snRNA-associated Sm-like protein LSm4	5051	9	C	14.8438	15.9971	14.1773	17.6498	19.9012	17.4308	15.0061	18.3273	0.818784	0.0251344	0.0460808	1.33648	-0.288446
sp|Q9H0B6|KLC2_HUMAN	KLC2	KLC2_HUMAN Kinesin light chain 2	932	27	C	15.1088	15.5273	14.3867	18.7417	18.6247	17.6108	15.0076	18.3257	0.818936	0.00247762	0.0090143	2.04507	-0.288178
sp|Q9C040-2|TRIM2_HUMAN	TRIM2	TRIM2_HUMAN Isoform 2 of Tripartite motif-containing protein 2	4864	2	C	14.996	14.3924	15.6347	19.0443	18.2359	17.6967	15.0077	18.3256	0.818946	0.00334506	0.0108483	1.96464	-0.28816
sp|Q9UIV1|CNOT7_HUMAN	CNOT7	CNOT7_HUMAN CCR4-NOT transcription complex subunit 7	3336	3	C	14.715	14.8336	15.4754	17.8227	20.1561	16.9971	15.008	18.3253	0.818977	0.0272146	0.0490253	1.30958	-0.288105
sp|Q16698|DECR_HUMAN	DECR1	DECR_HUMAN 2,4-dienoyl-CoA reductase, mitochondrial	2238	11	C	17.8624	13.6592	13.5061	19.6708	16.6708	18.6307	15.0092	18.3241	0.819098	0.119173	0.16246	0.789255	-0.287892
sp|Q53SF7|COBL1_HUMAN	COBLL1	COBL1_HUMAN Cordon-bleu protein-like 1	4872	4	C	14.4048	14.9847	15.6415	18.0347	17.5981	19.3363	15.0103	18.323	0.819206	0.00635469	0.0165603	1.78093	-0.287702
sp|P00558|PGK1_HUMAN	PGK1	PGK1_HUMAN Phosphoglycerate kinase 1	550	67	C	15.0875	15.0196	14.9251	18.9856	18.2089	17.7734	15.0107	18.3226	0.819245	0.0007561	0.00461871	2.33548	-0.287632
sp|O60231|DHX16_HUMAN	DHX16	DHX16_HUMAN Putative pre-mRNA-splicing factor ATP-dependent RNA helicase DHX16	1606	28	C	14.8196	14.9373	15.2766	18.0625	19.0119	17.8921	15.0112	18.3222	0.81929	0.000901968	0.0050697	2.29502	-0.287554
sp|Q9UPY8|MARE3_HUMAN	MAPRE3	MARE3_HUMAN Microtubule-associated protein RP/EB family member 3	3958	8	C	15.4622	14.4	15.1825	18.8695	16.4558	19.63	15.0149	18.3184	0.819661	0.0306024	0.0536305	1.27059	-0.286901
sp|Q06330|SUH_HUMAN	RBPJ	SUH_HUMAN Recombining binding protein suppressor of hairless	3742	12	C	14.5842	16.1575	14.303	18.4036	18.8907	17.6609	15.0149	18.3184	0.819662	0.00824109	0.0199049	1.70104	-0.286899
sp|Q9BT17|MTG1_HUMAN	MTG1	MTG1_HUMAN Mitochondrial ribosome-associated GTPase 1	4869	1	C	15.942	12.939	16.1653	15.3386	21.2465	18.3686	15.0154	18.3179	0.819714	0.173668	0.223433	0.650854	-0.286808
sp|Q9BRT9|SLD5_HUMAN	GINS4	SLD5_HUMAN DNA replication complex GINS protein SLD5	2988	10	C	14.9058	14.746	15.396	18.5505	18.4956	17.9062	15.0159	18.3174	0.819762	0.000313799	0.00285054	2.54507	-0.286723
sp|O75771-8|RA51D_HUMAN	RAD51D	RA51D_HUMAN Isoform 8 of DNA repair protein RAD51 homolog 4	6632	1	C	14.4102	16.4328	14.2049	17.9668	18.6203	18.365	15.016	18.3174	0.819767	0.0109367	0.024536	1.6102	-0.286715
sp|Q9NRX2|RM17_HUMAN	MRPL17	RM17_HUMAN 39S ribosomal protein L17, mitochondrial	5530	4	C	17.6158	13.8432	13.5941	18.5523	17.2012	19.1935	15.0177	18.3157	0.819937	0.0819899	0.119426	0.9229	-0.286414
sp|P82933|RT09_HUMAN	MRPS9	RT09_HUMAN 28S ribosomal protein S9, mitochondrial	863	8	C	18.3013	13.1323	13.6202	19.1466	16.9586	18.841	15.0179	18.3154	0.819962	0.138267	0.184051	0.735062	-0.286371
sp|Q13188|STK3_HUMAN	STK3	STK3_HUMAN Serine/threonine-protein kinase 3	1459	15	C	14.6588	15.4236	14.9753	18.9585	16.9082	19.0757	15.0192	18.3141	0.82009	0.0111166	0.0248762	1.60422	-0.286146
sp|Q9BRG1|VPS25_HUMAN	VPS25	VPS25_HUMAN Vacuolar protein-sorting-associated protein 25	988	6	C	15.031	15.6489	14.3828	17.5733	17.8123	19.5516	15.0209	18.3124	0.820258	0.0103817	0.023615	1.62681	-0.28585
sp|A2RTX5|SYTC2_HUMAN	TARSL2	SYTC2_HUMAN Probable threonine--tRNA ligase 2, cytoplasmic	770	13	C	15.3875	14.543	15.1339	18.7002	17.2675	18.9678	15.0215	18.3118	0.820315	0.00488745	0.0139181	1.85642	-0.285751
sp|Q969G6|RIFK_HUMAN	RFK	RIFK_HUMAN Riboflavin kinase	4483	3	C	15.0691	14.6502	15.3551	19.1873	14.6655	21.0729	15.0248	18.3086	0.820643	0.161049	0.209847	0.678098	-0.285173
sp|Q9P2K8|E2AK4_HUMAN	EIF2AK4	E2AK4_HUMAN Eukaryotic translation initiation factor 2-alpha kinase 4	5127	5	C	14.9774	15.511	14.5902	19.1632	17.3131	18.4451	15.0262	18.3071	0.820784	0.00547472	0.0149172	1.82631	-0.284926
sp|Q9Y6W5|WASF2_HUMAN	WASF2	WASF2_HUMAN Wiskott-Aldrich syndrome protein family member 2	4522	9	C	14.994	14.6895	15.398	18.9302	16.8788	19.1095	15.0272	18.3062	0.82088	0.0116467	0.0257758	1.58879	-0.284757
sp|Q7LBR1|CHM1B_HUMAN	CHMP1B	CHM1B_HUMAN Charged multivesicular body protein 1b	5785	5	C	14.277	15.9438	14.8609	19.097	18.0512	17.77	15.0272	18.3061	0.820888	0.00662854	0.0170403	1.76852	-0.284742
sp|Q15276|RABE1_HUMAN	RABEP1	RABE1_HUMAN Rab GTPase-binding effector protein 1	990	27	C	14.9321	15.1472	15.0041	18.4972	18.0438	18.3756	15.0278	18.3055	0.820943	2.56202e-05	0.00106592	2.97228	-0.284646
sp|O15382|BCAT2_HUMAN	BCAT2	BCAT2_HUMAN Branched-chain-amino-acid aminotransferase, mitochondrial	1529	8	C	17.5157	13.4762	14.0936	19.3744	16.655	18.8851	15.0285	18.3048	0.821013	0.095767	0.135856	0.866922	-0.284524
sp|Q96PV6-2|LENG8_HUMAN	LENG8	LENG8_HUMAN Isoform 2 of Leukocyte receptor cluster member 8	1212	5	C	14.6038	14.5057	15.9787	17.845	19.0188	18.0481	15.0294	18.304	0.821101	0.00540446	0.014797	1.82983	-0.284369
sp|Q15438|CYH1_HUMAN	CYTH1	CYH1_HUMAN Cytohesin-1	4114	1	C	14.2491	16.386	14.4531	18.7517	18.5132	17.6469	15.0294	18.3039	0.821102	0.012509	0.0272293	1.56496	-0.284366
sp|Q9UI26-2|IPO11_HUMAN	IPO11	IPO11_HUMAN Isoform 2 of Importin-11	3566	17	C	14.6137	15.3604	15.1158	18.2996	19.296	17.3145	15.03	18.3034	0.821159	0.00591792	0.0157312	1.80324	-0.284267
sp|O14920|IKKB_HUMAN	IKBKB	IKKB_HUMAN Inhibitor of nuclear factor kappa-B kinase subunit beta	378	10	C	14.6244	15.4702	14.996	18.8959	17.434	18.5794	15.0302	18.3031	0.821183	0.00296556	0.0100348	1.99849	-0.284224
sp|O15305|PMM2_HUMAN	PMM2	PMM2_HUMAN Phosphomannomutase 2	4696	11	C	14.8204	15.2201	15.0532	18.4077	18.4889	18.0097	15.0312	18.3021	0.821285	6.41156e-05	0.001446	2.83983	-0.284046
sp|Q6ZRV2|FA83H_HUMAN	FAM83H	FA83H_HUMAN Protein FAM83H	1369	7	C	15.1034	15.4428	14.5496	18.5969	17.7626	18.5448	15.0319	18.3014	0.821353	0.000952531	0.00524451	2.28029	-0.283926
sp|P00367|DHE3_HUMAN	GLUD1	DHE3_HUMAN Glutamate dehydrogenase 1, mitochondrial	1806	17	C	18.0794	13.6419	13.3765	18.9657	17.1966	18.74	15.0326	18.3008	0.821419	0.114397	0.157157	0.803667	-0.28381
sp|O95159|ZFPL1_HUMAN	ZFPL1	ZFPL1_HUMAN Zinc finger protein-like 1	3582	6	C	14.9742	16.6116	13.5163	17.8462	20.5244	16.5273	15.034	18.2993	0.821563	0.0915761	0.130656	0.883871	-0.283556
sp|Q9P0M9|RM27_HUMAN	MRPL27	RM27_HUMAN 39S ribosomal protein L27, mitochondrial	3308	4	C	17.8804	14.0578	13.1661	19.0719	16.4132	19.4106	15.0348	18.2986	0.821636	0.132077	0.177152	0.751653	-0.283428
sp|C9JLW8|F195B_HUMAN	FAM195B	F195B_HUMAN Protein FAM195B	5193	7	C	14.4057	15.4314	15.2684	19.2005	16.2458	19.4482	15.0352	18.2982	0.821676	0.038767	0.0648052	1.18839	-0.283358
sp|O15066|KIF3B_HUMAN	KIF3B	KIF3B_HUMAN Kinesin-like protein KIF3B	1176	8	C	14.7006	15.6264	14.7799	18.299	18.0121	18.582	15.0356	18.2977	0.821723	0.000651265	0.00424018	2.37262	-0.283277
sp|Q7Z4L5|TT21B_HUMAN	TTC21B	TT21B_HUMAN Tetratricopeptide repeat protein 21B	2475	10	C	15.1364	14.5707	15.4	17.9668	19.1842	17.7419	15.0357	18.2976	0.821729	0.00307822	0.0102964	1.98732	-0.283265
sp|Q8TCC3-2|RM30_HUMAN	MRPL30	RM30_HUMAN Isoform 2 of 39S ribosomal protein L30, mitochondrial	6292	3	C	18.5144	12.7737	13.819	18.8521	17.2906	18.7502	15.0357	18.2976	0.821729	0.150264	0.197774	0.70383	-0.283265
sp|P05455|LA_HUMAN	SSB	LA_HUMAN Lupus La protein	1021	43	C	15.4812	14.9601	14.6726	19.9224	15.7679	19.1958	15.038	18.2954	0.821955	0.0667305	0.100705	0.996951	-0.282869
sp|Q5T4S7|UBR4_HUMAN	UBR4	UBR4_HUMAN E3 ubiquitin-protein ligase UBR4	576	86	C	15.143	15.0862	14.8878	18.6776	18.1978	18.0076	15.039	18.2943	0.822058	0.000108551	0.00179861	2.74506	-0.282688
sp|Q7Z4H7|HAUS6_HUMAN	HAUS6	HAUS6_HUMAN HAUS augmin-like complex subunit 6	2975	22	C	14.7063	15.1726	15.2392	19.0897	17.1532	18.6389	15.0394	18.2939	0.822096	0.00589394	0.0156836	1.80455	-0.282621
sp|Q9Y5N6|ORC6_HUMAN	ORC6	ORC6_HUMAN Origin recognition complex subunit 6	3439	6	C	15.6047	16.1789	13.3359	16.0464	24.1179	14.7163	15.0398	18.2935	0.822139	0.347987	0.405956	0.391521	-0.282545
sp|Q5T1M5|FKB15_HUMAN	FKBP15	FKB15_HUMAN FK506-binding protein 15	2547	17	C	16.1698	15.1807	13.7721	17.6275	20.4277	16.8223	15.0409	18.2925	0.822242	0.0660321	0.0999294	1.00031	-0.282365
sp|Q9NXG2|THUM1_HUMAN	THUMPD1	THUM1_HUMAN THUMP domain-containing protein 1	1211	13	C	15.4974	15.0761	14.5502	19.0002	17.2276	18.6486	15.0412	18.2921	0.822279	0.00586983	0.0156347	1.80591	-0.2823
sp|Q9Y375|CIA30_HUMAN	NDUFAF1	CIA30_HUMAN Complex I intermediate-associated protein 30, mitochondrial	4493	3	C	18.0725	14.1672	12.8872	18.8894	17.2503	18.7334	15.0423	18.291	0.822387	0.119438	0.162676	0.788677	-0.282111
sp|Q9BYC9|RM20_HUMAN	MRPL20	RM20_HUMAN 39S ribosomal protein L20, mitochondrial	3376	2	C	18.8588	12.7645	13.5038	18.6898	17.4155	18.7676	15.0424	18.291	0.822393	0.174401	0.22417	0.649422	-0.2821
sp|O00429-2|DNM1L_HUMAN	DNM1L	DNM1L_HUMAN Isoform 4 of Dynamin-1-like protein	921	1	C	15.9852	14.2026	14.9394	16.6337	19.3263	18.9128	15.0424	18.2909	0.822397	0.0298981	0.0526191	1.27886	-0.282094
sp|Q9UMX0|UBQL1_HUMAN	UBQLN1	UBQL1_HUMAN Ubiquilin-1	2125	6	C	14.6191	15.1717	15.3433	19.1649	18.7811	16.92	15.0447	18.2887	0.822624	0.0111346	0.0248848	1.60407	-0.281695
sp|Q9H267|VP33B_HUMAN	VPS33B	VP33B_HUMAN Vacuolar protein sorting-associated protein 33B	1437	9	C	15.0031	14.7481	15.3863	18.4816	18.1896	18.1914	15.0458	18.2875	0.822737	0.000101463	0.00174422	2.7584	-0.281496
sp|Q15283|RASA2_HUMAN	RASA2	RASA2_HUMAN Ras GTPase-activating protein 2	3513	7	C	15.1645	14.8571	15.1271	18.6675	17.1528	19.031	15.0496	18.2838	0.823111	0.00517259	0.0143939	1.84182	-0.280841
sp|P35237|SPB6_HUMAN	SERPINB6	SPB6_HUMAN Serpin B6	713	11	C	14.5133	14.9798	15.6558	18.6396	18.2734	17.9381	15.0496	18.2837	0.823117	0.00113917	0.00574499	2.24071	-0.28083
sp|P35711|SOX5_HUMAN	SOX5	SOX5_HUMAN Transcription factor SOX-5	6640	2	C	15.2931	14.7154	15.1438	19.1928	18.1092	17.5457	15.0508	18.2826	0.823231	0.00325395	0.010661	1.9722	-0.280632
sp|Q9Y2V2|CHSP1_HUMAN	CARHSP1	CHSP1_HUMAN Calcium-regulated heat stable protein 1	6222	3	C	14.2325	15.3813	15.5399	19.0723	18.7152	17.0588	15.0512	18.2821	0.823277	0.0122616	0.026832	1.57135	-0.28055
sp|Q8WUW1-2|BRK1_HUMAN	BRK1	BRK1_HUMAN Isoform 2 of Protein BRICK1	4700	8	C	15.2766	15.1809	14.7041	18.8767	18.5164	17.4452	15.0539	18.2794	0.823541	0.00226656	0.00852821	2.06914	-0.280087
sp|O75391|SPAG7_HUMAN	SPAG7	SPAG7_HUMAN Sperm-associated antigen 7	4577	7	C	15.6244	15.3804	14.1616	18.8385	18.6051	17.39	15.0555	18.2779	0.823699	0.00720456	0.0180912	1.74253	-0.27981
sp|Q8IX01|SUGP2_HUMAN	SUGP2	SUGP2_HUMAN SURP and G-patch domain-containing protein 2	2059	30	C	14.0726	15.1797	15.9145	18.9188	17.6149	18.2995	15.0556	18.2777	0.823713	0.00791193	0.0193492	1.71334	-0.279787
sp|Q13459|MYO9B_HUMAN	MYO9B	MYO9B_HUMAN Unconventional myosin-IXb	2478	9	C	14.6813	15.0417	15.4453	18.268	18.787	17.7767	15.0561	18.2772	0.823763	0.000917105	0.00513107	2.28979	-0.2797
sp|Q9UHD1|CHRD1_HUMAN	CHORDC1	CHRD1_HUMAN Cysteine and histidine-rich domain-containing protein 1	1070	29	C	15.616	14.6432	14.9158	18.3406	18.2639	18.2205	15.0583	18.275	0.823985	0.000385185	0.0032101	2.49348	-0.279309
sp|Q9H3P2|NELFA_HUMAN	NELFA	NELFA_HUMAN Negative elongation factor A	4414	9	C	14.1883	15.1332	15.8572	17.3916	16.324	21.1056	15.0596	18.2737	0.82411	0.103166	0.144447	0.840291	-0.279091
sp|Q5F1R6-2|DJC21_HUMAN	DNAJC21	DJC21_HUMAN Isoform 2 of DnaJ homolog subfamily C member 21	2443	7	C	14.2523	15.6728	15.2557	18.5701	17.8661	18.383	15.0603	18.2731	0.824178	0.00241862	0.00889044	2.05108	-0.278971
sp|P43246|MSH2_HUMAN	MSH2	MSH2_HUMAN DNA mismatch repair protein Msh2	3905	47	C	15.2144	15.2014	14.7652	18.85	17.6745	18.2944	15.0603	18.273	0.824187	0.000970497	0.00528958	2.27658	-0.278957
sp|Q9UDW3|ZMAT5_HUMAN	ZMAT5	ZMAT5_HUMAN Zinc finger matrin-type protein 5	6495	1	C	13.7652	16.8738	14.5447	20.2668	15.6454	18.904	15.0612	18.2721	0.824276	0.125002	0.169147	0.771736	-0.2788
sp|Q9NVS2|RT18A_HUMAN	MRPS18A	RT18A_HUMAN 28S ribosomal protein S18a, mitochondrial	1432	7	C	18.8277	12.575	13.7814	19.4056	16.1799	19.2304	15.0614	18.272	0.824288	0.215276	0.268752	0.570649	-0.278779
sp|O00487|PSDE_HUMAN	PSMD14	PSDE_HUMAN 26S proteasome non-ATPase regulatory subunit 14	2887	14	C	14.8392	14.9418	15.4044	18.2333	18.7745	17.8068	15.0618	18.2715	0.824331	0.00062258	0.00412796	2.38426	-0.278704
sp|Q9P2S5|WRP73_HUMAN	WRAP73	WRP73_HUMAN WD repeat-containing protein WRAP73	1254	2	C	14.3759	15.8423	14.9723	19.9975	16.4982	18.3138	15.0635	18.2698	0.824501	0.0430576	0.0704534	1.1521	-0.278406
sp|Q14691|PSF1_HUMAN	GINS1	PSF1_HUMAN DNA replication complex GINS protein PSF1	2193	11	C	14.5117	14.8813	15.7985	17.7325	18.9715	18.1045	15.0638	18.2695	0.824535	0.00377344	0.0117239	1.93093	-0.278348
sp|O00255|MEN1_HUMAN	MEN1	MEN1_HUMAN Menin	4369	5	C	15.1439	14.4981	15.55	17.1838	20.8085	16.8157	15.064	18.2693	0.824551	0.0707324	0.1057	0.975924	-0.278319
sp|Q8TAA5|GRPE2_HUMAN	GRPEL2	GRPE2_HUMAN GrpE protein homolog 2, mitochondrial	5500	2	C	16.5199	14.7185	13.9536	19.8249	17.2741	17.7089	15.064	18.2693	0.824553	0.0429523	0.070356	1.1527	-0.278316
sp|P17535|JUND_HUMAN	JUND	JUND_HUMAN Transcription factor jun-D	6558	2	C	14.6109	14.6815	15.9009	17.9394	18.4312	18.436	15.0644	18.2689	0.824596	0.00205516	0.00800544	2.09661	-0.278241
sp|Q8TEA8|DTD1_HUMAN	DTD1	DTD1_HUMAN D-tyrosyl-tRNA(Tyr) deacylase 1	2746	5	C	15.1113	14.8667	15.2197	18.7977	17.4661	18.5385	15.0659	18.2674	0.824741	0.00160103	0.00700529	2.15457	-0.277987
sp|Q9Y6N1|COX11_HUMAN	COX11	COX11_HUMAN Cytochrome c oxidase assembly protein COX11, mitochondrial	6140	2	C	17.4543	13.0727	14.6709	19.2172	15.9491	19.6359	15.066	18.2674	0.824746	0.138112	0.183879	0.735468	-0.277978
sp|Q13277|STX3_HUMAN	STX3	STX3_HUMAN Syntaxin-3	3605	5	C	15.7145	15.1581	14.326	19.5594	15.5512	19.6908	15.0662	18.2671	0.824771	0.0868025	0.125063	0.902871	-0.277935
sp|P61201-2|CSN2_HUMAN	COPS2	CSN2_HUMAN Isoform 2 of COP9 signalosome complex subunit 2	365	18	C	14.8586	15.1339	15.2085	18.3448	18.5278	17.9264	15.067	18.2663	0.824851	0.000102991	0.0017507	2.75679	-0.277795
sp|Q8NC60|NOA1_HUMAN	NOA1	NOA1_HUMAN Nitric oxide-associated protein 1	4639	3	C	18.1633	15.4886	11.5494	19.6294	12.315	22.8543	15.0671	18.2662	0.824861	0.431652	0.489903	0.30989	-0.277777
sp|Q9BYG5|PAR6B_HUMAN	PARD6B	PAR6B_HUMAN Partitioning defective 6 homolog beta	3011	5	C	14.5364	14.8432	15.825	17.2778	19.6888	17.8289	15.0682	18.2652	0.824969	0.0180195	0.0356346	1.44813	-0.277588
sp|Q8WXA3|RUFY2_HUMAN	RUFY2	RUFY2_HUMAN RUN and FYVE domain-containing protein 2	162	7	C	14.325	16.551	14.3302	18.9087	16.8574	19.0277	15.0687	18.2646	0.825024	0.0353374	0.0604077	1.21891	-0.277492
sp|Q5TC12|ATPF1_HUMAN	ATPAF1	ATPF1_HUMAN ATP synthase mitochondrial F1 complex assembly factor 1	2567	5	C	16.353	14.1003	14.7544	19.6184	18.0867	17.0872	15.0692	18.2641	0.825074	0.0325315	0.0563649	1.24899	-0.277405
sp|Q9ULF5|S39AA_HUMAN	SLC39A10	S39AA_HUMAN Zinc transporter ZIP10	5528	3	C	14.5147	14.5923	16.1049	19.9553	19.1825	15.6504	15.0706	18.2627	0.825212	0.0882433	0.126698	0.897231	-0.277163
sp|Q96LT9|RBM40_HUMAN	RNPC3	RBM40_HUMAN RNA-binding protein 40	4540	3	C	14.6511	15.0145	15.5483	18.8421	17.477	18.4671	15.0713	18.2621	0.825279	0.00272991	0.0095874	2.0183	-0.277046
sp|Q9BZF9|UACA_HUMAN	UACA	UACA_HUMAN Uveal autoantigen with coiled-coil domains and ankyrin repeats	1126	16	C	14.877	15.0895	15.2505	19.0938	16.9718	18.7175	15.0723	18.261	0.825382	0.00856996	0.0204899	1.68846	-0.276866
sp|Q9Y333|LSM2_HUMAN	LSM2	LSM2_HUMAN U6 snRNA-associated Sm-like protein LSm2	4325	8	C	15.1775	14.9909	15.0502	17.9424	18.6304	18.2087	15.0729	18.2605	0.825436	0.000105188	0.00176933	2.75219	-0.276772
sp|Q16342|PDCD2_HUMAN	PDCD2	PDCD2_HUMAN Programmed cell death protein 2	3879	5	C	14.0911	15.3044	15.8374	18.5557	17.7743	18.4371	15.0776	18.2557	0.825914	0.0051056	0.0142904	1.84496	-0.275937
sp|Q08752|PPID_HUMAN	PPID	PPID_HUMAN Peptidyl-prolyl cis-trans isomerase D	1725	18	C	15.1988	14.7158	15.3196	18.1801	18.635	17.9507	15.0781	18.2553	0.825957	0.000310999	0.00284301	2.54622	-0.275861
sp|O75832|PSD10_HUMAN	PSMD10	PSD10_HUMAN 26S proteasome non-ATPase regulatory subunit 10	2728	15	C	15.0732	14.9337	15.2305	19.1521	18.5041	17.1064	15.0791	18.2542	0.826064	0.00648135	0.0167564	1.77582	-0.275675
sp|O95453|PARN_HUMAN	PARN	PARN_HUMAN Poly(A)-specific ribonuclease PARN	3362	20	C	14.8928	14.6714	15.6763	18.9172	16.4736	19.3687	15.0802	18.2532	0.826167	0.0287926	0.0510956	1.29162	-0.275494
sp|Q5JSH3|WDR44_HUMAN	WDR44	WDR44_HUMAN WD repeat-containing protein 44	1096	36	C	15.3536	15.276	14.6115	18.6901	17.9641	18.1048	15.0804	18.253	0.826186	0.000608461	0.00407437	2.38994	-0.275462
sp|P13224-2|GP1BB_HUMAN	GP1BB	GP1BB_HUMAN Isoform 2 of Platelet glycoprotein Ib beta chain	6593	1	C	16.8431	13.7914	14.609	18.4078	17.7697	18.5791	15.0812	18.2522	0.826266	0.0283926	0.0506029	1.29582	-0.275322
sp|Q9H7D0|DOCK5_HUMAN	DOCK5	DOCK5_HUMAN Dedicator of cytokinesis protein 5	2283	8	C	14.6815	15.033	15.5372	18.8999	17.4492	18.3992	15.0839	18.2494	0.826541	0.00301495	0.0101621	1.99302	-0.274842
sp|P49588|SYAC_HUMAN	AARS	SYAC_HUMAN Alanine--tRNA ligase, cytoplasmic	915	49	C	15.5097	15.329	14.4131	18.6135	18.8525	17.2822	15.0839	18.2494	0.826544	0.00599993	0.015901	1.79857	-0.274836
sp|P53365|ARFP2_HUMAN	ARFIP2	ARFP2_HUMAN Arfaptin-2	4659	10	C	14.6877	15.1124	15.4522	19.328	16.7304	18.6893	15.0841	18.2492	0.826561	0.0175838	0.035053	1.45528	-0.274807
sp|Q01518|CAP1_HUMAN	CAP1	CAP1_HUMAN Adenylyl cyclase-associated protein 1	2046	28	C	15.3913	15.6255	14.2382	17.6662	20.9383	16.1406	15.085	18.2484	0.826649	0.0991765	0.139838	0.854374	-0.274653
sp|Q9UN81|LORF1_HUMAN	L1RE1	LORF1_HUMAN LINE-1 retrotransposable element ORF1 protein	4396	6	C	14.3233	15.5939	15.3406	17.9857	17.4513	19.3052	15.0859	18.2474	0.826744	0.00937379	0.0219471	1.65862	-0.274487
sp|Q8WXE0|CSKI2_HUMAN	CASKIN2	CSKI2_HUMAN Caskin-2	1351	5	C	15.4445	16.0497	13.7659	16.7542	23.5911	14.3945	15.0867	18.2466	0.826823	0.328377	0.387191	0.412074	-0.27435
sp|P04818|TYSY_HUMAN	TYMS	TYSY_HUMAN Thymidylate synthase	882	10	C	15.5631	14.8786	14.8258	18.1829	18.4391	18.1105	15.0892	18.2442	0.827068	0.00025493	0.00258273	2.58792	-0.273922
sp|Q14847|LASP1_HUMAN	LASP1	LASP1_HUMAN LIM and SH3 domain protein 1	4903	14	C	15.5884	15.6804	14.0044	20.02	15.7368	18.97	15.0911	18.2423	0.827258	0.0874023	0.125747	0.900502	-0.27359
sp|Q9NUJ3|T11L1_HUMAN	TCP11L1	T11L1_HUMAN T-complex protein 11-like protein 1	4302	3	C	14.0999	15.6441	15.5332	18.004	19.4762	17.2425	15.0924	18.2409	0.827393	0.0186776	0.0366924	1.43542	-0.273355
sp|Q9H9S5|FKRP_HUMAN	FKRP	FKRP_HUMAN Fukutin-related protein	5316	3	C	15.9452	14.7099	14.6318	19.1212	15.3975	20.1944	15.0956	18.2377	0.827716	0.106661	0.148384	0.828613	-0.272793
sp|P30048|PRDX3_HUMAN	PRDX3	PRDX3_HUMAN Thioredoxin-dependent peroxide reductase, mitochondrial	1256	11	C	18.5765	12.8594	13.8551	18.5912	17.205	18.9128	15.097	18.2363	0.827853	0.16309	0.212192	0.67327	-0.272554
sp|Q14C86-6|GAPD1_HUMAN	GAPVD1	GAPD1_HUMAN Isoform 6 of GTPase-activating protein and VPS9 domain-containing protein 1	2394	44	C	14.5288	15.6825	15.0808	18.4022	18.2508	18.0549	15.0974	18.236	0.82789	0.000836897	0.00487104	2.31238	-0.27249
sp|O60826|CCD22_HUMAN	CCDC22	CCD22_HUMAN Coiled-coil domain-containing protein 22	2912	16	C	15.4562	15.0057	14.8302	18.7501	17.5661	18.3917	15.0974	18.236	0.82789	0.00138542	0.00637259	2.19568	-0.27249
sp|Q16822|PCKGM_HUMAN	PCK2	PCKGM_HUMAN Phosphoenolpyruvate carboxykinase [GTP], mitochondrial	5029	2	C	22.1507	12.305	10.8382	19.0799	16.341	19.2851	15.098	18.2353	0.827951	0.441527	0.499578	0.301397	-0.272382
sp|Q12888-2|TP53B_HUMAN	TP53BP1	TP53B_HUMAN Isoform 2 of Tumor suppressor p53-binding protein 1	119	41	C	14.9985	15.4105	14.8852	18.8513	17.6626	18.1919	15.0981	18.2353	0.82796	0.0011634	0.00578652	2.23758	-0.272367
sp|Q9NXK8|FXL12_HUMAN	FBXL12	FXL12_HUMAN F-box/LRR-repeat protein 12	4992	1	C	13.8751	14.9998	16.4194	18.5224	18.248	17.9353	15.0981	18.2352	0.827963	0.0142266	0.029982	1.52314	-0.272362
sp|Q92562|FIG4_HUMAN	FIG4	FIG4_HUMAN Polyphosphoinositide phosphatase	3874	3	C	14.7541	15.8035	14.7378	18.7122	17.7196	18.2728	15.0985	18.2349	0.828	0.00231636	0.00864455	2.06326	-0.272298
sp|Q8NHP8|PLBL2_HUMAN	PLBD2	PLBL2_HUMAN Putative phospholipase B-like 2	636	9	C	15.3314	14.9936	14.9728	16.8311	18.1707	19.7003	15.0993	18.234	0.828082	0.0200281	0.0386437	1.41292	-0.272155
sp|Q9GZM5|YIPF3_HUMAN	YIPF3	YIPF3_HUMAN Protein YIPF3	6160	2	C	13.9845	15.7931	15.5204	18.1065	17.6685	18.927	15.0993	18.234	0.828087	0.0096068	0.0223438	1.65084	-0.272146
sp|Q9UQB8|BAIP2_HUMAN	BAIAP2	BAIP2_HUMAN Brain-specific angiogenesis inhibitor 1-associated protein 2	1235	13	C	15.0156	15.4561	14.8317	17.899	17.8652	18.9323	15.1011	18.2322	0.828269	0.00138673	0.00637259	2.19568	-0.271829
sp|P12235|ADT1_HUMAN	SLC25A4	ADT1_HUMAN ADP/ATP translocase 1	565	4	C	17.3661	13.169	14.7714	19.2728	16.8559	18.5647	15.1022	18.2311	0.828372	0.0919281	0.131078	0.88247	-0.271649
sp|P54920|SNAA_HUMAN	NAPA	SNAA_HUMAN Alpha-soluble NSF attachment protein	306	20	C	15.3715	14.775	15.1679	17.8208	20.1996	16.6652	15.1048	18.2285	0.828635	0.0415279	0.0685084	1.16426	-0.271191
sp|Q8WY54-3|PPM1E_HUMAN	PPM1E	PPM1E_HUMAN Isoform 3 of Protein phosphatase 1E	3221	1	C	16.8845	13.0577	15.374	17.9626	18.9813	17.74	15.1054	18.228	0.828694	0.0567522	0.0885344	1.05289	-0.271089
sp|Q9BVW5|TIPIN_HUMAN	TIPIN	TIPIN_HUMAN TIMELESS-interacting protein	1577	3	C	15.0157	15.6161	14.6845	16.7326	22.4909	15.4603	15.1054	18.2279	0.828697	0.225321	0.279603	0.553458	-0.271083
sp|Q9Y294|ASF1A_HUMAN	ASF1A	ASF1A_HUMAN Histone chaperone ASF1A	4881	6	C	14.9515	15.1747	15.1973	18.499	17.7854	18.3921	15.1078	18.2255	0.828939	0.000188572	0.00224412	2.64895	-0.270662
sp|Q99497|PARK7_HUMAN	PARK7	PARK7_HUMAN Protein DJ-1	2169	30	C	15.2014	14.5943	15.5322	16.6338	20.3888	17.6495	15.1093	18.224	0.829086	0.0542163	0.0851451	1.06984	-0.270405
sp|Q99598|TSNAX_HUMAN	TSNAX	TSNAX_HUMAN Translin-associated protein X	4308	13	C	15.1814	15.0691	15.0823	18.6261	18.0625	17.9786	15.1109	18.2224	0.82925	0.00011277	0.00183114	2.73728	-0.27012
sp|O14777|NDC80_HUMAN	NDC80	NDC80_HUMAN Kinetochore protein NDC80 homolog	2054	15	C	14.9586	15.0497	15.3269	18.3752	18.0944	18.1953	15.1117	18.2216	0.829329	2.28799e-05	0.00106471	2.97277	-0.269983
sp|P16157-14|ANK1_HUMAN	ANK1	ANK1_HUMAN Isoform Er13 of Ankyrin-1	1791	7	C	15.366	14.8175	15.1529	19.2992	17.4475	17.917	15.1121	18.2212	0.829369	0.00578076	0.0154895	1.80996	-0.269913
sp|Q14247|SRC8_HUMAN	CTTN	SRC8_HUMAN Src substrate cortactin	2284	35	C	15.6174	15.029	14.6941	18.8281	17.7949	18.0364	15.1135	18.2198	0.82951	0.00166588	0.00713065	2.14687	-0.269669
sp|Q969F1|TF3C6_HUMAN	GTF3C6	TF3C6_HUMAN General transcription factor 3C polypeptide 6	4074	3	C	13.3725	16.6541	15.3142	20.882	15.7244	18.0528	15.1136	18.2197	0.829518	0.154049	0.20185	0.694972	-0.269654
sp|Q63HQ0|AP1AR_HUMAN	AP1AR	AP1AR_HUMAN AP-1 complex-associated regulatory protein	6179	1	C	15.5127	13.4784	16.3526	16.6276	18.801	19.2278	15.1146	18.2188	0.829614	0.057212	0.0890542	1.05035	-0.269488
sp|Q9H871|RMD5A_HUMAN	RMND5A	RMD5A_HUMAN Protein RMD5 homolog A	3363	7	C	15.0952	14.4285	15.8207	17.4664	19.5097	17.6796	15.1148	18.2186	0.829637	0.0152495	0.0315443	1.50108	-0.269448
sp|P52788|SPSY_HUMAN	SMS	SPSY_HUMAN Spermine synthase	719	12	C	15.06	15.0119	15.2754	18.7604	17.8267	18.0655	15.1158	18.2175	0.829737	0.00044189	0.00341796	2.46623	-0.269273
sp|Q5HYI7|MTX3_HUMAN	MTX3	MTX3_HUMAN Metaxin-3	4445	2	C	14.769	16.2658	14.3219	18.7759	16.4656	19.4018	15.1189	18.2144	0.830051	0.044307	0.072095	1.1421	-0.268729
sp|Q53H82|LACB2_HUMAN	LACTB2	LACB2_HUMAN Beta-lactamase-like protein 2	741	16	C	15.2016	15.0137	15.1454	18.304	18.5021	17.8332	15.1202	18.2131	0.830185	0.000114752	0.00184205	2.7347	-0.268496
sp|O94973|AP2A2_HUMAN	AP2A2	AP2A2_HUMAN AP-2 complex subunit alpha-2	123	16	C	15.3262	14.6211	15.4204	18.3797	18.3759	17.8767	15.1226	18.2108	0.830419	0.000518759	0.00376797	2.42389	-0.268089
sp|Q92759|TF2H4_HUMAN	GTF2H4	TF2H4_HUMAN General transcription factor IIH subunit 4	1557	8	C	14.1939	15.5111	15.6646	18.8246	17.8742	17.9315	15.1232	18.2101	0.830484	0.00525304	0.014539	1.83746	-0.267975
sp|Q8N183|MIMIT_HUMAN	NDUFAF2	MIMIT_HUMAN Mimitin, mitochondrial	4550	4	C	18.4196	12.6029	14.3508	17.8266	18.8002	17.9999	15.1244	18.2089	0.830607	0.152584	0.200227	0.698478	-0.267763
sp|Q9H8Y8|GORS2_HUMAN	GORASP2	GORS2_HUMAN Golgi reassembly-stacking protein 2	672	12	C	15.2179	14.531	15.6257	18.3868	17.5336	18.705	15.1249	18.2085	0.83065	0.00287267	0.00984775	2.00666	-0.267687
sp|P53041|PPP5_HUMAN	PPP5C	PPP5_HUMAN Serine/threonine-protein phosphatase 5	358	33	C	15.1864	15.5386	14.6543	17.1488	20.4998	16.972	15.1264	18.2069	0.830809	0.05884	0.0912449	1.03979	-0.267411
sp|Q8TF05|PP4R1_HUMAN	PPP4R1	PP4R1_HUMAN Serine/threonine-protein phosphatase 4 regulatory subunit 1	2572	10	C	14.4256	15.4755	15.4792	19.2828	17.351	17.9858	15.1268	18.2065	0.830843	0.0099468	0.0229148	1.63988	-0.267353
sp|P49790|NU153_HUMAN	NUP153	NU153_HUMAN Nuclear pore complex protein Nup153	3269	40	C	15.5051	14.6541	15.2231	18.0788	17.8972	18.6417	15.1274	18.2059	0.830908	0.000787457	0.00474025	2.3242	-0.267239
sp|Q9NYC9|DYH9_HUMAN	DNAH9	DYH9_HUMAN Dynein heavy chain 9, axonemal	4145	3	C	15.342	14.7691	15.2747	20	17.1954	17.4189	15.1286	18.2048	0.831024	0.0285355	0.0507546	1.29452	-0.267038
sp|P42785|PCP_HUMAN	PRCP	PCP_HUMAN Lysosomal Pro-X carboxypeptidase	2242	6	C	15.3426	15.2042	14.8402	18.2564	17.5083	18.8484	15.129	18.2044	0.831064	0.00178003	0.0073962	2.13099	-0.266968
sp|P51665|PSMD7_HUMAN	PSMD7	PSMD7_HUMAN 26S proteasome non-ATPase regulatory subunit 7	3976	10	C	15.1032	15.2918	14.9924	18.5046	18.5928	17.5151	15.1291	18.2042	0.831081	0.000991682	0.00535113	2.27155	-0.266939
sp|P22830-2|HEMH_HUMAN	FECH	HEMH_HUMAN Isoform 2 of Ferrochelatase, mitochondrial	1590	3	C	17.7522	13.5473	14.0881	18.2167	17.3172	19.0785	15.1292	18.2041	0.831086	0.0955211	0.135651	0.867576	-0.26693
sp|P0C2W1|FBSP1_HUMAN	FBXO45	FBSP1_HUMAN F-box/SPRY domain-containing protein 1	5776	2	C	14.6867	15.9918	14.7095	18.7356	18.6219	17.2544	15.1293	18.204	0.831101	0.00872951	0.0207474	1.68304	-0.266904
sp|Q9Y5Z4|HEBP2_HUMAN	HEBP2	HEBP2_HUMAN Heme-binding protein 2	1047	8	C	15.5106	14.6496	15.2287	18.4076	18.216	17.9875	15.1296	18.2037	0.83113	0.000396699	0.00324671	2.48856	-0.266855
sp|P29692-2|EF1D_HUMAN	EEF1D	EF1D_HUMAN Isoform 2 of Elongation factor 1-delta	2665	39	C	15.2829	15.363	14.7446	18.353	17.8934	18.3631	15.1302	18.2032	0.831183	0.000245331	0.0025552	2.59258	-0.266762
sp|Q15437|SC23B_HUMAN	SEC23B	SC23B_HUMAN Protein transport protein Sec23B	516	23	C	15.4824	15.1394	14.7688	17.9178	19.2955	17.3961	15.1302	18.2031	0.831187	0.00699642	0.0177279	1.75134	-0.266756
sp|Q96KB5|TOPK_HUMAN	PBK	TOPK_HUMAN Lymphokine-activated killer T-cell-originated protein kinase	2698	11	C	15.3525	15.0884	14.9512	18.8714	16.8932	18.8433	15.1307	18.2026	0.831237	0.00989924	0.0228652	1.64083	-0.266668
sp|Q7L3B6|CD37L_HUMAN	CDC37L1	CD37L_HUMAN Hsp90 co-chaperone Cdc37-like 1	3355	2	C	15.1116	14.6963	15.5851	18.2491	18.9716	17.3864	15.131	18.2024	0.831266	0.0042657	0.0127517	1.89443	-0.266619
sp|Q8N8D1|PDCD7_HUMAN	PDCD7	PDCD7_HUMAN Programmed cell death protein 7	6152	2	C	14.3667	15.2472	15.7797	17.1608	20.692	16.7537	15.1312	18.2022	0.831286	0.0800292	0.117055	0.931609	-0.266584
sp|Q96BW1|UPP_HUMAN	UPRT	UPP_HUMAN Uracil phosphoribosyltransferase homolog	5529	2	C	13.861	16.2833	15.2495	19.4894	17.0701	18.0467	15.1313	18.2021	0.831294	0.0364982	0.061821	1.20886	-0.26657
sp|Q9UPU7|TBD2B_HUMAN	TBC1D2B	TBD2B_HUMAN TBC1 domain family member 2B	913	7	C	14.6519	15.1072	15.6366	18.9143	17.2061	18.484	15.1319	18.2015	0.831356	0.0063706	0.0165711	1.78065	-0.266462
sp|O14579|COPE_HUMAN	COPE	COPE_HUMAN Coatomer subunit epsilon	1984	12	C	14.8351	15.5502	15.0119	18.7513	17.6758	18.1758	15.1324	18.201	0.831406	0.00125069	0.00602715	2.21989	-0.266374
sp|Q8NB37|PDDC1_HUMAN	PDDC1	PDDC1_HUMAN Parkinson disease 7 domain-containing protein 1	2210	4	C	13.2774	16.4689	15.6513	19.4568	17.7492	17.3964	15.1325	18.2008	0.831421	0.0558216	0.0872375	1.0593	-0.266348
sp|Q6PJG6|BRAT1_HUMAN	BRAT1	BRAT1_HUMAN BRCA1-associated ATM activator 1	1362	15	C	14.7889	14.93	15.6802	16.4798	21.5905	16.5306	15.133	18.2003	0.831472	0.148675	0.195976	0.707798	-0.266261
sp|P86791|CCZ1_HUMAN	CCZ1	CCZ1_HUMAN Vacuolar fusion protein CCZ1 homolog	1045	13	C	15.179	15.1363	15.0876	18.1127	17.8837	18.6007	15.1343	18.199	0.831599	0.000135784	0.00203128	2.69223	-0.26604
sp|Q9H444|CHM4B_HUMAN	CHMP4B	CHM4B_HUMAN Charged multivesicular body protein 4b	265	14	C	14.9162	15.8678	14.6241	16.8722	21.8272	15.8924	15.136	18.1973	0.831775	0.177852	0.228272	0.641547	-0.265735
sp|Q8N6M0|OTU6B_HUMAN	OTUD6B	OTU6B_HUMAN OTU domain-containing protein 6B	1616	6	C	15.5113	14.9876	14.9157	18.3479	18.7788	17.4588	15.1382	18.1952	0.83199	0.00209716	0.00812852	2.08999	-0.265362
sp|Q9HD40|SPCS_HUMAN	SEPSECS	SPCS_HUMAN O-phosphoseryl-tRNA(Sec) selenium transferase	3023	2	C	15.6206	15.3728	14.4229	18.7845	17.3463	18.4529	15.1388	18.1946	0.832049	0.00575804	0.0154581	1.81084	-0.26526
sp|Q7L9L4-2|MOB1B_HUMAN	MOB1B	MOB1B_HUMAN Isoform 2 of MOB kinase activator 1B	4741	6	C	15.6416	14.9251	14.8527	17.9412	18.6149	18.0244	15.1398	18.1935	0.832154	0.000751033	0.00459975	2.33727	-0.265077
sp|O00231-2|PSD11_HUMAN	PSMD11	PSD11_HUMAN Isoform 2 of 26S proteasome non-ATPase regulatory subunit 11	1028	34	C	15.0036	15.3214	15.1007	18.2409	17.7938	18.5396	15.1419	18.1914	0.832364	0.000207669	0.00233728	2.63129	-0.264713
sp|P54802|ANAG_HUMAN	NAGLU	ANAG_HUMAN Alpha-N-acetylglucosaminidase	5369	1	C	13.2553	16.7834	15.3946	19.6423	19.0017	15.9228	15.1444	18.1889	0.832618	0.119182	0.16246	0.789255	-0.264273
sp|O43293|DAPK3_HUMAN	DAPK3	DAPK3_HUMAN Death-associated protein kinase 3	4990	3	C	15.2885	13.6092	16.5397	16.2064	18.3324	20.0237	15.1458	18.1875	0.832759	0.0943599	0.134165	0.872362	-0.264029
sp|O75688|PPM1B_HUMAN	PPM1B	PPM1B_HUMAN Protein phosphatase 1B	1361	6	C	14.6146	14.9903	15.8341	18.0538	17.8843	18.6229	15.1463	18.187	0.832811	0.00200479	0.00783528	2.10595	-0.263939
sp|Q9GZY4|COA1_HUMAN	COA1	COA1_HUMAN Cytochrome c oxidase assembly protein 1 homolog	3785	1	C	18.2047	13.1524	14.0822	18.8649	16.8643	18.8315	15.1464	18.1869	0.832821	0.145942	0.192843	0.714796	-0.263922
sp|O60547|GMDS_HUMAN	GMDS	GMDS_HUMAN GDP-mannose 4,6 dehydratase	4855	14	C	16.5891	15.0078	13.8427	18.4575	18.0292	18.0737	15.1465	18.1868	0.832831	0.019679	0.0381375	1.41865	-0.263904
sp|P09525|ANXA4_HUMAN	ANXA4	ANXA4_HUMAN Annexin A4	478	13	C	15.1617	15.129	15.1498	18.7356	17.8191	18.0049	15.1468	18.1865	0.83286	0.000407945	0.00329105	2.48267	-0.263854
sp|Q9BXF6|RFIP5_HUMAN	RAB11FIP5	RFIP5_HUMAN Rab11 family-interacting protein 5	2488	4	C	15.0947	15.9259	14.4201	17.7453	20.2976	16.5164	15.1469	18.1864	0.832868	0.063844	0.0973725	1.01156	-0.26384
sp|Q6STE5|SMRD3_HUMAN	SMARCD3	SMRD3_HUMAN SWI/SNF-related matrix-associated actin-dependent regulator of chromatin subfamily D member 3	226	2	C	16.9873	14.208	14.2498	17.6113	19.0913	17.8523	15.1484	18.185	0.833016	0.0417482	0.0688233	1.16226	-0.263584
sp|P46459|NSF_HUMAN	NSF	NSF_HUMAN Vesicle-fusing ATPase	1061	46	C	14.9853	15.4013	15.0653	18.4452	18.3116	17.7913	15.1506	18.1827	0.833244	0.000214072	0.00238532	2.62245	-0.263188
sp|Q8TE02-4|ELP5_HUMAN	ELP5	ELP5_HUMAN Isoform 4 of Elongator complex protein 5	4631	3	C	14.5242	15.3263	15.6052	17.6605	17.8378	19.046	15.1519	18.1814	0.833372	0.00504799	0.0141799	1.84833	-0.262967
sp|Q86VS8|HOOK3_HUMAN	HOOK3	HOOK3_HUMAN Protein Hook homolog 3	892	10	C	15.3103	14.6791	15.4669	18.3446	18.242	17.9571	15.1521	18.1812	0.833392	0.000345316	0.00302599	2.51913	-0.262932
sp|P60891|PRPS1_HUMAN	PRPS1	PRPS1_HUMAN Ribose-phosphate pyrophosphokinase 1	4187	11	C	15.1439	15.3233	14.9927	19.0367	18.373	17.1304	15.1533	18.18	0.833513	0.00592542	0.0157451	1.80285	-0.262723
sp|Q93074-2|MED12_HUMAN	MED12	MED12_HUMAN Isoform 2 of Mediator of RNA polymerase II transcription subunit 12	3333	13	C	14.3315	15.2862	15.8431	18.4851	18.3432	17.7109	15.1536	18.1797	0.833544	0.0038007	0.0117623	1.92951	-0.26267
sp|P47928|ID4_HUMAN	ID4	ID4_HUMAN DNA-binding protein inhibitor ID-4	138	2	C	14.6323	15.2923	15.5429	16.9088	20.5441	17.0796	15.1558	18.1775	0.833769	0.0677136	0.101846	0.992056	-0.262281
sp|Q8IXM2-3|BAP18_HUMAN	BAP18	BAP18_HUMAN Isoform 3 of Chromatin complexes subunit BAP18	837	3	C	14.4305	15.0119	16.0252	19.1867	18.8553	16.4903	15.1559	18.1774	0.833774	0.0355246	0.060654	1.21714	-0.262272
sp|Q6ZVM7|TM1L2_HUMAN	TOM1L2	TM1L2_HUMAN TOM1-like protein 2	180	3	C	15.1954	14.9932	15.2801	18.3755	17.2797	18.8761	15.1562	18.1771	0.833809	0.00323239	0.0106147	1.97409	-0.262211
sp|Q8WZA0|LZIC_HUMAN	LZIC	LZIC_HUMAN Protein LZIC	5018	8	C	15.6555	15.1379	14.68	19.5282	16.8949	18.1035	15.1578	18.1755	0.833967	0.0204986	0.0392864	1.40576	-0.261937
sp|Q96LT7|CI072_HUMAN	C9orf72	CI072_HUMAN Protein C9orf72	5974	1	C	15.5444	14.1351	15.7961	19.4588	16.99	18.0756	15.1585	18.1748	0.834041	0.0267625	0.0483845	1.31529	-0.261809
sp|Q9H0E2|TOLIP_HUMAN	TOLLIP	TOLIP_HUMAN Toll-interacting protein	1266	7	C	15.8357	15.3692	14.2733	17.7058	19.9443	16.8717	15.1594	18.1739	0.834129	0.0426614	0.0699678	1.1551	-0.261658
sp|Q9BRQ6|CHCH6_HUMAN	CHCHD6	CHCH6_HUMAN Coiled-coil-helix-coiled-coil-helix domain-containing protein 6, mitochondrial	4926	4	C	15.534	15.035	14.9116	17.0285	21.0204	16.4705	15.1602	18.1731	0.834209	0.105467	0.147072	0.83247	-0.261518
sp|Q9Y2I7|FYV1_HUMAN	PIKFYVE	FYV1_HUMAN 1-phosphatidylinositol 3-phosphate 5-kinase	4977	8	C	14.8716	15.7755	14.8361	18.7707	18.0568	17.6893	15.1611	18.1723	0.834297	0.00242415	0.00890036	2.05059	-0.261367
sp|P27694|RFA1_HUMAN	RPA1	RFA1_HUMAN Replication protein A 70 kDa DNA-binding subunit	2756	36	C	15.178	14.9931	15.3122	19.1646	16.8626	18.4896	15.1611	18.1723	0.834299	0.0119912	0.0263716	1.57886	-0.261364
sp|Q9BQ67|GRWD1_HUMAN	GRWD1	GRWD1_HUMAN Glutamate-rich WD repeat-containing protein 1	630	18	C	14.4345	15.6645	15.3902	18.7726	17.5675	18.1707	15.1631	18.1703	0.834499	0.00413485	0.0124719	1.90407	-0.261018
sp|P42574|CASP3_HUMAN	CASP3	CASP3_HUMAN Caspase-3	920	6	C	14.4166	15.2475	15.8256	18.3344	18.1304	18.0456	15.1632	18.1701	0.834514	0.00197532	0.00776639	2.10978	-0.260992
sp|P30260-2|CDC27_HUMAN	CDC27	CDC27_HUMAN Isoform 2 of Cell division cycle protein 27 homolog	25	18	C	15.3046	15.152	15.0331	16.4054	22.4926	15.6124	15.1632	18.1701	0.834514	0.238953	0.294131	0.531459	-0.260992
sp|P07737|PROF1_HUMAN	PFN1	PROF1_HUMAN Profilin-1	3466	43	C	14.9624	15.1288	15.4002	18.9271	18.7461	16.8355	15.1638	18.1696	0.834571	0.0115746	0.0256604	1.59074	-0.260893
sp|Q9HC98-2|NEK6_HUMAN	NEK6	NEK6_HUMAN Isoform 2 of Serine/threonine-protein kinase Nek6	95	4	C	14.429	14.2999	16.7645	18.8323	16.0307	19.6436	15.1645	18.1689	0.83464	0.091082	0.13003	0.885957	-0.260774
sp|O00189|AP4M1_HUMAN	AP4M1	AP4M1_HUMAN AP-4 complex subunit mu-1	1004	3	C	14.882	14.9972	15.6144	18.8473	17.3231	18.336	15.1645	18.1688	0.834647	0.0039274	0.0120111	1.92042	-0.260762
sp|O60784|TOM1_HUMAN	TOM1	TOM1_HUMAN Target of Myb protein 1	130	3	C	14.58	16.6428	14.2712	19.4275	17.1867	17.8917	15.1647	18.1686	0.834662	0.039302	0.0655437	1.18347	-0.260736
sp|O14966|RAB7L_HUMAN	RAB7L1	RAB7L_HUMAN Ras-related protein Rab-7L1	2814	1	C	15.07	13.6585	16.7664	17.5128	19.1273	17.8649	15.165	18.1683	0.834692	0.0426176	0.0699286	1.15535	-0.260684
sp|Q8IWB7|WDFY1_HUMAN	WDFY1	WDFY1_HUMAN WD repeat and FYVE domain-containing protein 1	3178	7	C	15.9947	14.9172	14.5846	18.9242	16.5828	18.9964	15.1655	18.1678	0.834746	0.0289243	0.0512259	1.29051	-0.260591
sp|O43572|AKA10_HUMAN	AKAP10	AKA10_HUMAN A-kinase anchor protein 10, mitochondrial	6241	2	C	14.0349	16.0456	15.4163	19.4986	15.5197	19.4848	15.1656	18.1677	0.834756	0.107366	0.149129	0.826438	-0.260573
sp|Q9BV19|CA050_HUMAN	C1orf50	CA050_HUMAN Uncharacterized protein C1orf50	3525	4	C	14.738	14.7232	16.0417	18.4193	17.9337	18.1441	15.1676	18.1657	0.83496	0.0028408	0.00980101	2.00873	-0.260221
sp|Q92845|KIFA3_HUMAN	KIFAP3	KIFA3_HUMAN Kinesin-associated protein 3	2503	8	C	15.3196	15.2928	14.8915	18.6806	16.9063	18.9092	15.168	18.1654	0.834994	0.00983672	0.0227731	1.64258	-0.260163
sp|P56378|68MP_HUMAN	MP68	68MP_HUMAN 6.8 kDa mitochondrial proteolipid	6247	1	C	16.765	13.7646	14.9784	20.4955	17.0432	16.9533	15.1693	18.164	0.835132	0.108791	0.150692	0.82191	-0.259924
sp|Q9NRY2|SOSSC_HUMAN	INIP	SOSSC_HUMAN SOSS complex subunit C	6659	1	C	13.1993	18.4777	13.8314	22.3753	13.5204	18.5959	15.1695	18.1639	0.835145	0.382896	0.441479	0.35509	-0.259901
sp|Q9BRP4|PAAF1_HUMAN	PAAF1	PAAF1_HUMAN Proteasomal ATPase-associated factor 1	5430	5	C	15.2731	14.8513	15.3868	19.1055	18.3433	17.0399	15.1704	18.1629	0.835241	0.0087088	0.0207354	1.68329	-0.259735
sp|O60942|MCE1_HUMAN	RNGTT	MCE1_HUMAN mRNA-capping enzyme	4850	6	C	15.2651	14.6489	15.6003	18.0915	18.2963	18.0978	15.1714	18.1619	0.835345	0.000476692	0.00360059	2.44363	-0.259555
sp|Q96AY4|TTC28_HUMAN	TTC28	TTC28_HUMAN Tetratricopeptide repeat protein 28	2030	12	C	15.1044	14.4727	15.9381	17.1969	20.3029	16.9852	15.1717	18.1617	0.835371	0.0605202	0.0931518	1.03081	-0.259511
sp|Q66GS9|CP135_HUMAN	CEP135	CP135_HUMAN Centrosomal protein of 135 kDa	3875	15	C	14.9246	15.2051	15.3885	18.4588	17.6125	18.4104	15.1727	18.1606	0.835477	0.000614444	0.00409882	2.38734	-0.259328
sp|Q99460|PSMD1_HUMAN	PSMD1	PSMD1_HUMAN 26S proteasome non-ATPase regulatory subunit 1	3906	49	C	15.4208	15.56	14.5387	18.9835	16.9145	18.5824	15.1732	18.1601	0.835521	0.0135943	0.0290139	1.53739	-0.259253
sp|Q15648|MED1_HUMAN	MED1	MED1_HUMAN Mediator of RNA polymerase II transcription subunit 1	3317	18	C	15.0495	15.2388	15.2322	17.436	20.3991	16.6444	15.1735	18.1598	0.835553	0.0594497	0.0919036	1.03667	-0.259197
sp|O75347|TBCA_HUMAN	TBCA	TBCA_HUMAN Tubulin-specific chaperone A	883	26	C	15.3083	15.864	14.349	20.5248	17.5983	16.3557	15.1738	18.1596	0.835578	0.0852849	0.123269	0.909148	-0.259153
sp|O43741|AAKB2_HUMAN	PRKAB2	AAKB2_HUMAN 5'-AMP-activated protein kinase subunit beta-2	2352	6	C	14.9434	15.0824	15.4981	19.5324	15.5694	19.3743	15.1746	18.1587	0.835667	0.0843513	0.12221	0.912894	-0.258999
sp|Q92966|SNPC3_HUMAN	SNAPC3	SNPC3_HUMAN snRNA-activating protein complex subunit 3	6372	2	C	16.3432	14.1334	15.0508	18.1321	18.0902	18.2503	15.1758	18.1575	0.835785	0.00974157	0.0225975	1.64594	-0.258796
sp|Q9UI09|NDUAC_HUMAN	NDUFA12	NDUAC_HUMAN NADH dehydrogenase [ubiquinone] 1 alpha subcomplex subunit 12	5191	2	C	18.4953	13.7003	13.3324	17.7401	18.5326	18.1993	15.176	18.1573	0.835806	0.150413	0.197933	0.703482	-0.258761
sp|O96006|ZBED1_HUMAN	ZBED1	ZBED1_HUMAN Zinc finger BED domain-containing protein 1	5772	5	C	15.1069	15.131	15.2926	18.418	18.106	17.9454	15.1768	18.1565	0.835891	3.83898e-05	0.00119433	2.92288	-0.258613
sp|Q8NGA1|OR1M1_HUMAN	OR1M1	OR1M1_HUMAN Olfactory receptor 1M1	5820	2	C	15.2098	15.5619	14.7662	19.1723	17.2266	18.0632	15.1793	18.154	0.836139	0.00812018	0.0197076	1.70537	-0.258185
sp|Q13416|ORC2_HUMAN	ORC2	ORC2_HUMAN Origin recognition complex subunit 2	2536	11	C	14.9236	15.4535	15.1661	18.0547	18.9005	17.5016	15.1811	18.1523	0.836318	0.00239549	0.00885524	2.0528	-0.257877
sp|Q9HCG8|CWC22_HUMAN	CWC22	CWC22_HUMAN Pre-mRNA-splicing factor CWC22 homolog	4170	18	C	14.6147	15.4196	15.5099	17.7277	19.2631	17.465	15.1814	18.1519	0.836352	0.00914367	0.0215158	1.66724	-0.257818
sp|Q9UBG0|MRC2_HUMAN	MRC2	MRC2_HUMAN C-type mannose receptor 2	1473	2	C	20.4135	14.7354	10.3982	18.0167	18.9204	17.5159	15.1824	18.151	0.836448	0.368097	0.426093	0.370495	-0.257652
sp|A1L170-2|CA226_HUMAN	C1orf226	CA226_HUMAN Isoform 2 of Uncharacterized protein C1orf226	4925	2	C	15.2384	14.7513	15.5585	18.3608	16.9272	19.1638	15.1827	18.1506	0.836487	0.012945	0.0279707	1.5533	-0.257586
sp|P00403|COX2_HUMAN	MT-CO2	COX2_HUMAN Cytochrome c oxidase subunit 2	5768	3	C	18.7078	13.0245	13.8252	19.6071	16.0704	18.765	15.1858	18.1475	0.8368	0.226065	0.28032	0.552347	-0.257045
sp|Q96QU8|XPO6_HUMAN	XPO6	XPO6_HUMAN Exportin-6	2580	12	C	14.0014	15.0725	16.4857	18.8388	17.1951	18.4066	15.1865	18.1468	0.83687	0.0273619	0.0492025	1.30801	-0.256925
sp|Q14191|WRN_HUMAN	WRN	WRN_HUMAN Werner syndrome ATP-dependent helicase	3096	6	C	14.687	15.4826	15.3918	18.7589	17.2824	18.3973	15.1871	18.1462	0.836932	0.00440594	0.013016	1.88552	-0.256818
sp|Q92871|PMM1_HUMAN	PMM1	PMM1_HUMAN Phosphomannomutase 1	4696	3	C	14.901	15.0898	15.5719	19.9114	11.8582	22.6677	15.1876	18.1458	0.836976	0.414073	0.472775	0.325346	-0.256742
sp|Q96FF9|CDCA5_HUMAN	CDCA5	CDCA5_HUMAN Sororin	5864	4	C	16.5311	15.073	13.9588	17.6156	16.9189	19.9026	15.1876	18.1457	0.836982	0.0646508	0.0983258	1.00733	-0.256731
sp|O15116|LSM1_HUMAN	LSM1	LSM1_HUMAN U6 snRNA-associated Sm-like protein LSm1	4978	3	C	14.7216	15.7628	15.0789	18.3766	17.3412	18.7189	15.1878	18.1456	0.836996	0.00454205	0.0133174	1.87558	-0.256707
sp|Q9Y6R0|NUMBL_HUMAN	NUMBL	NUMBL_HUMAN Numb-like protein	2979	2	C	15.5713	14.4117	15.5824	20.0475	17.1249	17.2623	15.1885	18.1449	0.837065	0.0452368	0.0733364	1.13468	-0.256588
sp|Q86UE8-3|TLK2_HUMAN	TLK2	TLK2_HUMAN Isoform 3 of Serine/threonine-protein kinase tousled-like 2	788	6	C	15.4586	15.246	14.8618	18.5983	17.4194	18.4159	15.1888	18.1445	0.837101	0.00188931	0.00758797	2.11987	-0.256527
sp|P98164|LRP2_HUMAN	LRP2	LRP2_HUMAN Low-density lipoprotein receptor-related protein 2	5086	2	C	18.1919	13.9445	13.433	19.1541	16.3615	18.9149	15.1898	18.1435	0.837203	0.167315	0.216566	0.664409	-0.25635
sp|O95793|STAU1_HUMAN	STAU1	STAU1_HUMAN Double-stranded RNA-binding protein Staufen homolog 1	1463	28	C	14.961	15.7821	14.8277	19.1206	16.2033	19.1052	15.1903	18.143	0.837251	0.0436843	0.0712797	1.14703	-0.256268
sp|P43251|BTD_HUMAN	BTD	BTD_HUMAN Biotinidase	5360	1	C	13.0713	16.887	15.6157	18.09	17.5838	18.7522	15.1913	18.142	0.837357	0.0654689	0.0993336	1.0029	-0.256085
sp|Q92636-2|FAN_HUMAN	NSMAF	FAN_HUMAN Isoform 2 of Protein FAN	5258	1	C	14.084	15.3547	16.1391	16.9145	20.9003	16.6075	15.1926	18.1408	0.837484	0.122014	0.165466	0.781292	-0.255867
sp|O00399|DCTN6_HUMAN	DCTN6	DCTN6_HUMAN Dynactin subunit 6	5372	3	C	14.3487	16.1598	15.0733	18.7063	17.1199	18.592	15.1939	18.1394	0.837621	0.0159166	0.0325791	1.48706	-0.255631
sp|Q8IVL5|P3H2_HUMAN	LEPREL1	P3H2_HUMAN Prolyl 3-hydroxylase 2	3284	1	C	15.5504	14.6214	15.4113	18.6885	17.7722	17.9562	15.1944	18.139	0.837664	0.00185714	0.00752431	2.12353	-0.255556
sp|Q9H3U1|UN45A_HUMAN	UNC45A	UN45A_HUMAN Protein unc-45 homolog A	36	28	C	15.0459	15.7641	14.7752	18.5794	18.2312	17.6044	15.1951	18.1383	0.837732	0.00200162	0.00783186	2.10614	-0.255439
sp|Q8IY63|AMOL1_HUMAN	AMOTL1	AMOL1_HUMAN Angiomotin-like protein 1	1554	4	C	13.8829	15.6857	16.0236	18.4973	17.7954	18.1151	15.1974	18.1359	0.837972	0.013373	0.0286839	1.54236	-0.255026
sp|Q9Y3B9|RRP15_HUMAN	RRP15	RRP15_HUMAN RRP15-like protein	3591	10	C	15.5166	15.4484	14.6277	14.1773	27.3763	12.8537	15.1976	18.1358	0.837989	0.561368	0.614411	0.211541	-0.254997
sp|Q15291-2|RBBP5_HUMAN	RBBP5	RBBP5_HUMAN Isoform 2 of Retinoblastoma-binding protein 5	1383	1	C	15.2683	14.7426	15.5828	17.7127	17.6888	19.0047	15.1979	18.1354	0.838024	0.00416392	0.0125274	1.90214	-0.254937
sp|Q13371|PHLP_HUMAN	PDCL	PHLP_HUMAN Phosducin-like protein	3123	6	C	15.5451	14.973	15.08	18.185	19.0979	17.119	15.1994	18.134	0.838171	0.00801032	0.0194948	1.71008	-0.254683
sp|Q7Z4V5-2|HDGR2_HUMAN	HDGFRP2	HDGR2_HUMAN Isoform 2 of Hepatoma-derived growth factor-related protein 2	1340	22	C	14.8541	15.3635	15.3822	18.7924	17.5113	18.0965	15.1999	18.1334	0.838229	0.00199547	0.00781625	2.107	-0.254584
sp|Q96A35|RM24_HUMAN	MRPL24	RM24_HUMAN 39S ribosomal protein L24, mitochondrial	724	6	C	18.2809	13.6149	13.7041	18.9538	16.6681	18.7782	15.2	18.1334	0.838232	0.160795	0.209594	0.678621	-0.254579
sp|Q96BP3|PPWD1_HUMAN	PPWD1	PPWD1_HUMAN Peptidylprolyl isomerase domain and WD repeat-containing protein 1	517	15	C	15.4431	15.1506	15.0102	17.9065	18.1192	18.3704	15.2013	18.132	0.838367	9.28358e-05	0.0016954	2.77073	-0.254346
sp|Q53ET0|CRTC2_HUMAN	CRTC2	CRTC2_HUMAN CREB-regulated transcription coactivator 2	5429	6	C	15.2397	15.1509	15.215	18.8054	17.212	18.377	15.2019	18.1315	0.838425	0.00355838	0.0112749	1.94789	-0.254247
sp|Q9H1Z4|WDR13_HUMAN	WDR13	WDR13_HUMAN WD repeat-containing protein 13	3039	4	C	15.071	16.1196	14.4161	19.0497	16.6957	18.6479	15.2022	18.1311	0.838462	0.0291693	0.0516077	1.28729	-0.254183
sp|O43524|FOXO3_HUMAN	FOXO3	FOXO3_HUMAN Forkhead box protein O3	357	1	C	15.4514	14.4369	15.7211	16.2982	18.7047	19.3877	15.2031	18.1302	0.838553	0.0448754	0.0728344	1.13766	-0.254026
sp|Q14192|FHL2_HUMAN	FHL2	FHL2_HUMAN Four and a half LIM domains protein 2	3115	12	C	15.0242	15.5339	15.0536	19.4075	14.881	20.0999	15.2039	18.1295	0.838629	0.149916	0.19739	0.704675	-0.253895
sp|O75381|PEX14_HUMAN	PEX14	PEX14_HUMAN Peroxisomal membrane protein PEX14	2862	11	C	14.7749	15.286	15.5521	18.7174	17.9869	17.6827	15.2043	18.129	0.838675	0.00157107	0.0069255	2.15955	-0.253817
sp|P51692|STA5B_HUMAN	STAT5B	STA5B_HUMAN Signal transducer and activator of transcription 5B	2816	8	C	14.8225	15.2614	15.5298	18.455	18.1349	17.7964	15.2046	18.1288	0.838698	0.000477942	0.00360059	2.44363	-0.253776
sp|Q68EM7|RHG17_HUMAN	ARHGAP17	RHG17_HUMAN Rho GTPase-activating protein 17	307	16	C	14.7892	15.7681	15.0593	18.6487	18.3283	17.4064	15.2055	18.1278	0.838796	0.00349055	0.0111854	1.95135	-0.253607
sp|Q14789|GOGB1_HUMAN	GOLGB1	GOGB1_HUMAN Golgin subfamily B member 1	1245	1	C	15.7512	13.468	16.399	16.7718	17.0717	20.5383	15.2061	18.1273	0.83885	0.123374	0.167169	0.776844	-0.253514
sp|Q7Z494|NPHP3_HUMAN	NPHP3	NPHP3_HUMAN Nephrocystin-3	1024	1	C	15.5898	15.3299	14.703	17.9059	17.6544	18.8169	15.2076	18.1257	0.839004	0.00269134	0.00948723	2.02286	-0.25325
sp|P06746|DPOLB_HUMAN	POLB	DPOLB_HUMAN DNA polymerase beta	5289	5	C	15.6349	14.9882	15.0004	18.1962	17.6666	18.5137	15.2078	18.1255	0.83903	0.000868067	0.00497018	2.30363	-0.253206
sp|Q8WUY8|NAT14_HUMAN	NAT14	NAT14_HUMAN N-acetyltransferase 14	3046	1	C	14.6071	15.3241	15.6933	19.3597	16.6487	18.3672	15.2082	18.1252	0.839062	0.0268544	0.0484883	1.31436	-0.253151
sp|Q9UBT6|POLK_HUMAN	POLK	POLK_HUMAN DNA polymerase kappa	2525	3	C	15.008	15.3213	15.3001	17.3402	17.5805	19.4498	15.2098	18.1235	0.839231	0.0124424	0.0271095	1.56688	-0.25286
sp|Q7L5Y9|MAEA_HUMAN	MAEA	MAEA_HUMAN Macrophage erythroblast attacher	2918	7	C	14.9795	15.0606	15.5895	17.9567	17.8071	18.6065	15.2099	18.1234	0.839238	0.000723986	0.00450647	2.34616	-0.252849
sp|Q99871-2|HAUS7_HUMAN	HAUS7	HAUS7_HUMAN Isoform 2 of HAUS augmin-like complex subunit 7	6033	5	C	15.0584	14.3757	16.1957	18.3133	18.012	18.0449	15.2099	18.1234	0.839243	0.00568469	0.0153373	1.81425	-0.25284
sp|P23378|GCSP_HUMAN	GLDC	GCSP_HUMAN Glycine dehydrogenase (decarboxylating), mitochondrial	3230	7	C	16.8525	14.6075	14.1729	18.9306	16.4183	19.0181	15.211	18.1223	0.839349	0.0707006	0.105675	0.976027	-0.252657
sp|P62316|SMD2_HUMAN	SNRPD2	SMD2_HUMAN Small nuclear ribonucleoprotein Sm D2	4858	24	C	15.545	15.0097	15.0794	18.1249	18.2055	18.0355	15.2114	18.122	0.839388	7.66455e-05	0.00155301	2.80883	-0.25259
sp|Q9NTM9|CUTC_HUMAN	CUTC	CUTC_HUMAN Copper homeostasis protein cutC homolog	5412	3	C	14.8112	14.9123	15.9131	17.7704	17.3998	19.1933	15.2122	18.1212	0.839471	0.0110284	0.0247182	1.60698	-0.252447
sp|Q6P6B7|ANR16_HUMAN	ANKRD16	ANR16_HUMAN Ankyrin repeat domain-containing protein 16	555	3	C	15.5105	16.0435	14.0845	17.9439	20.9098	15.5079	15.2128	18.1205	0.839536	0.156205	0.20414	0.690071	-0.252337
sp|P27361|MK03_HUMAN	MAPK3	MK03_HUMAN Mitogen-activated protein kinase 3	3859	10	C	15.3022	14.9624	15.3758	18.3187	17.7671	18.2738	15.2135	18.1199	0.839601	0.000182732	0.00221596	2.65444	-0.252223
sp|Q9UBE0|SAE1_HUMAN	SAE1	SAE1_HUMAN SUMO-activating enzyme subunit 1	2544	29	C	15.3103	15.601	14.7379	18.6968	18.4763	17.1776	15.2164	18.1169	0.839901	0.00570631	0.0153603	1.8136	-0.251709
sp|O00154|BACH_HUMAN	ACOT7	BACH_HUMAN Cytosolic acyl coenzyme A thioester hydrolase	466	21	C	15.3112	14.941	15.3993	18.0479	19.4503	16.8504	15.2172	18.1162	0.839976	0.019219	0.0374734	1.42628	-0.251581
sp|O43237|DC1L2_HUMAN	DYNC1LI2	DC1L2_HUMAN Cytoplasmic dynein 1 light intermediate chain 2	889	15	C	15.3039	15.2388	15.109	18.5623	17.952	17.834	15.2172	18.1161	0.839984	0.000239352	0.00251937	2.59871	-0.251566
sp|Q9NVD7|PARVA_HUMAN	PARVA	PARVA_HUMAN Alpha-parvin	2595	8	C	15.3958	15.0991	15.1568	18.0748	18.1431	18.1304	15.2172	18.1161	0.839984	6.37048e-06	0.000710965	3.14815	-0.251566
sp|P15735|PHKG2_HUMAN	PHKG2	PHKG2_HUMAN Phosphorylase b kinase gamma catalytic chain, liver/testis isoform	2796	10	C	14.0584	15.7912	15.8061	18.4838	18.336	17.5245	15.2186	18.1148	0.840119	0.0113316	0.0252367	1.59797	-0.251334
sp|Q9UHY8-2|FEZ2_HUMAN	FEZ2	FEZ2_HUMAN Isoform 2 of Fasciculation and elongation protein zeta-2	6596	2	C	14.8397	15.3293	15.488	18.8002	17.7446	17.7983	15.219	18.1144	0.840162	0.0018408	0.00749864	2.12502	-0.251261
sp|P09001|RM03_HUMAN	MRPL3	RM03_HUMAN 39S ribosomal protein L3, mitochondrial	2853	6	C	18.4988	13.2444	13.9169	18.324	17.8882	18.1276	15.22	18.1133	0.84027	0.155469	0.203406	0.691636	-0.251075
sp|Q96AP0|ACD_HUMAN	ACD	ACD_HUMAN Adrenocortical dysplasia protein homolog	4617	1	C	15.1258	14.6734	15.8614	18.5928	18.4951	17.2515	15.2202	18.1131	0.840285	0.00639383	0.0166192	1.77939	-0.251049
sp|Q92613|JADE3_HUMAN	JADE3	JADE3_HUMAN Protein Jade-3	3335	9	C	14.693	15.1357	15.837	18.6167	17.511	18.2066	15.2219	18.1114	0.840458	0.00337949	0.0109096	1.96219	-0.250752
sp|Q9H7S9|ZN703_HUMAN	ZNF703	ZN703_HUMAN Zinc finger protein 703	4141	7	C	15.4185	15.522	14.729	15.8561	22.5838	15.8907	15.2232	18.1102	0.840585	0.268859	0.325193	0.487858	-0.250534
sp|P11717|MPRI_HUMAN	IGF2R	MPRI_HUMAN Cation-independent mannose-6-phosphate receptor	640	45	C	15.5775	15.0457	15.0543	18.2966	18.2395	17.7863	15.2258	18.1075	0.840859	0.000270062	0.00267438	2.57278	-0.250064
sp|O43765|SGTA_HUMAN	SGTA	SGTA_HUMAN Small glutamine-rich tetratricopeptide repeat-containing protein alpha	1604	15	C	15.2964	15.6055	14.7826	19.0622	17.4118	17.8415	15.2282	18.1052	0.841095	0.00635937	0.0165603	1.78093	-0.249659
sp|Q9BRV8|SIKE1_HUMAN	SIKE1	SIKE1_HUMAN Suppressor of IKBKE 1	2891	6	C	15.1147	15.3934	15.1773	18.0663	18.1548	18.0936	15.2285	18.1049	0.841124	5.31522e-06	0.000680176	3.16738	-0.24961
sp|Q9Y6X4|F169A_HUMAN	FAM169A	F169A_HUMAN Soluble lamin-associated protein of 75 kDa	3529	11	C	15.5124	15.1136	15.0595	18.4612	16.6304	19.2229	15.2285	18.1048	0.841129	0.0212776	0.0404005	1.39361	-0.249601
sp|Q69YQ0|CYTSA_HUMAN	SPECC1L	CYTSA_HUMAN Cytospin-A	1103	13	C	15.3523	14.9517	15.384	18.1977	18.4749	17.6395	15.2293	18.104	0.841212	0.000523999	0.00379032	2.42132	-0.249458
sp|Q9BYT8|NEUL_HUMAN	NLN	NEUL_HUMAN Neurolysin, mitochondrial	3136	16	C	15.3787	14.9495	15.3629	18.8921	18.1634	17.2534	15.2304	18.103	0.841319	0.00436647	0.0129631	1.88729	-0.249275
sp|Q9Y2K5|R3HD2_HUMAN	R3HDM2	R3HD2_HUMAN R3H domain-containing protein 2	2707	1	C	14.7404	14.7185	16.2323	19.1964	17.3842	17.7282	15.2304	18.1029	0.841322	0.0184694	0.0363369	1.43965	-0.24927
sp|Q8TAD4|ZNT5_HUMAN	SLC30A5	ZNT5_HUMAN Zinc transporter 5	5891	2	C	14.5381	14.9296	16.2274	17.4961	16.7133	20.0956	15.2317	18.1017	0.841453	0.0659384	0.099852	1.00064	-0.249046
sp|Q96RG2-2|PASK_HUMAN	PASK	PASK_HUMAN Isoform 2 of PAS domain-containing serine/threonine-protein kinase	599	8	C	15.0014	14.8362	15.8605	18.2251	18.3323	17.7445	15.2327	18.1006	0.841556	0.00142259	0.00647393	2.18883	-0.248868
sp|Q9NX47|MARH5_HUMAN	MARCH5	MARH5_HUMAN E3 ubiquitin-protein ligase MARCH5	5815	1	C	17.5319	14.0251	14.1443	18.1951	16.5312	19.5723	15.2338	18.0995	0.841666	0.11878	0.1621	0.790218	-0.24868
sp|Q96Q15|SMG1_HUMAN	SMG1	SMG1_HUMAN Serine/threonine-protein kinase SMG1	3944	24	C	15.1209	15.7174	14.8637	18.1181	17.9	18.2798	15.234	18.0993	0.84169	0.000484407	0.0036241	2.4408	-0.248639
sp|Q8NDZ4|DIA1_HUMAN	C3orf58	DIA1_HUMAN Deleted in autism protein 1	2864	5	C	15.6679	15.0281	15.0094	18.0096	17.2323	19.0527	15.2351	18.0982	0.841804	0.00737288	0.0184152	1.73482	-0.248444
sp|Q9Y232|CDYL1_HUMAN	CDYL	CDYL1_HUMAN Chromodomain Y-like protein	4742	4	C	14.279	15.4356	15.9952	18.5236	17.8564	17.9103	15.2366	18.0968	0.841952	0.0064624	0.0167418	1.7762	-0.248191
sp|Q53HC9|TSSC1_HUMAN	TSSC1	TSSC1_HUMAN Protein TSSC1	2149	5	C	15.0478	15.3435	15.3216	18.7901	17.013	18.484	15.2376	18.0957	0.842058	0.00681992	0.0173798	1.75996	-0.248008
sp|Q9UG63|ABCF2_HUMAN	ABCF2	ABCF2_HUMAN ATP-binding cassette sub-family F member 2	4763	42	C	14.6372	15.2633	15.8136	18.0896	17.621	18.5752	15.238	18.0953	0.842101	0.00283868	0.00980101	2.00873	-0.247936
sp|Q9NX04|CA109_HUMAN	C1orf109	CA109_HUMAN Uncharacterized protein C1orf109	3196	2	C	13.8384	16.6501	15.2301	18.296	17.3428	18.6427	15.2395	18.0938	0.84225	0.0338019	0.0582217	1.23492	-0.247679
sp|P48059-3|LIMS1_HUMAN	LIMS1	LIMS1_HUMAN Isoform 3 of LIM and senescent cell antigen-like-containing domain protein 1	3048	10	C	15.1786	15.3132	15.2296	17.7569	18.9143	17.6074	15.2405	18.0929	0.842347	0.00234388	0.00872409	2.05928	-0.247514
sp|P46937-9|YAP1_HUMAN	YAP1	YAP1_HUMAN Isoform 9 of Yorkie homolog	3664	5	C	15.7122	15.3963	14.6171	18.0737	17.8647	18.336	15.2419	18.0915	0.842489	0.00127686	0.0060989	2.21475	-0.24727
sp|Q9Y6B7|AP4B1_HUMAN	AP4B1	AP4B1_HUMAN AP-4 complex subunit beta-1	3150	4	C	15.6894	15.2367	14.8034	18.2803	17.3707	18.6196	15.2432	18.0902	0.84262	0.0032509	0.010656	1.97241	-0.247046
sp|P07355-2|ANXA2_HUMAN	ANXA2	ANXA2_HUMAN Isoform 2 of Annexin A2	884	39	C	14.9833	16.3732	14.3735	18.6421	17.4274	18.2004	15.2433	18.09	0.84264	0.0145487	0.0304804	1.51598	-0.247011
sp|Q00403|TF2B_HUMAN	GTF2B	TF2B_HUMAN Transcription initiation factor IIB	1342	16	C	15.8704	15.201	14.6614	17.6782	18.6454	17.9436	15.2443	18.0891	0.842734	0.00329222	0.0107464	1.96874	-0.246851
sp|Q5PRF9|SMAG2_HUMAN	SAMD4B	SMAG2_HUMAN Protein Smaug homolog 2	324	10	C	15.1156	15.5274	15.0914	18.3845	17.9643	17.9168	15.2448	18.0885	0.842788	0.000157133	0.00209456	2.67891	-0.246758
sp|Q6VN20|RBP10_HUMAN	RANBP10	RBP10_HUMAN Ran-binding protein 10	2808	4	C	14.9348	15.5096	15.2903	17.7391	16.8185	19.7078	15.2449	18.0885	0.842797	0.0306665	0.053716	1.2699	-0.246743
sp|O43639|NCK2_HUMAN	NCK2	NCK2_HUMAN Cytoplasmic protein NCK2	3389	8	C	15.2974	14.9261	15.5157	18.0205	18.7003	17.5401	15.2464	18.087	0.84295	0.00167865	0.00713145	2.14682	-0.246482
sp|P09669|COX6C_HUMAN	COX6C	COX6C_HUMAN Cytochrome c oxidase subunit 6C	1405	6	C	18.7296	13.5989	13.4166	19.7622	16.0791	18.4136	15.2484	18.085	0.843151	0.23807	0.293352	0.532611	-0.246136
tr|E9PM46|E9PM46_HUMAN	USP47	E9PM46_HUMAN Ubiquitin carboxyl-terminal hydrolase	1100	22	C	14.958	15.3532	15.4358	18.3927	17.9929	17.8675	15.249	18.0844	0.843214	0.000195812	0.00226068	2.64576	-0.246028
sp|Q96BN2|TADA1_HUMAN	TADA1	TADA1_HUMAN Transcriptional adapter 1	3870	2	C	14.0957	15.8429	15.8099	19.6489	16.7924	17.8101	15.2495	18.0838	0.843269	0.0492841	0.0786466	1.10432	-0.245936
sp|Q9H6T0|ESRP2_HUMAN	ESRP2	ESRP2_HUMAN Epithelial splicing regulatory protein 2	851	5	C	14.8217	15.5965	15.3331	17.8835	19.2808	17.0844	15.2504	18.0829	0.843362	0.0141498	0.029885	1.52455	-0.245776
sp|O15228|GNPAT_HUMAN	GNPAT	GNPAT_HUMAN Dihydroxyacetone phosphate acyltransferase	3473	12	C	14.756	14.9173	16.0791	18.2409	17.7018	18.3049	15.2508	18.0825	0.8434	0.00349256	0.0111854	1.95135	-0.245712
sp|Q9UHV7|MED13_HUMAN	MED13	MED13_HUMAN Mediator of RNA polymerase II transcription subunit 13	6472	2	C	14.9093	14.6218	16.2267	19.321	18.2955	16.6257	15.2526	18.0807	0.843583	0.0381086	0.0639021	1.19448	-0.245398
sp|Q8NBN3|TM87A_HUMAN	TMEM87A	TM87A_HUMAN Transmembrane protein 87A	931	6	C	15.8655	15.2707	14.6221	18.6567	17.1257	18.4593	15.2528	18.0806	0.8436	0.00922398	0.0216685	1.66417	-0.245369
sp|Q8N108-12|MIER1_HUMAN	MIER1	MIER1_HUMAN Isoform 2 of Mesoderm induction early response protein 1	3697	6	C	15.0502	15.1721	15.5364	18.8517	17.5276	17.8619	15.2529	18.0804	0.843615	0.00261651	0.00933842	2.02973	-0.245343
sp|Q14376|GALE_HUMAN	GALE	GALE_HUMAN UDP-glucose 4-epimerase	4346	5	C	15.5504	15.5989	14.6117	18.7317	17.4069	18.1005	15.2537	18.0797	0.84369	0.00481322	0.0137961	1.86025	-0.245215
sp|Q04323-2|UBXN1_HUMAN	UBXN1	UBXN1_HUMAN Isoform 2 of UBX domain-containing protein 1	2590	12	C	14.7236	15.666	15.3716	18.7877	19.518	15.9331	15.2537	18.0796	0.843699	0.066495	0.100435	0.998114	-0.2452
sp|Q3B7J2|GFOD2_HUMAN	GFOD2	GFOD2_HUMAN Glucose-fructose oxidoreductase domain-containing protein 2	6702	1	C	13.5366	15.0068	17.2189	17.8756	17.7152	18.6468	15.2541	18.0792	0.843738	0.0633415	0.096753	1.01434	-0.245134
sp|Q49AR2|CE022_HUMAN	C5orf22	CE022_HUMAN UPF0489 protein C5orf22	4842	5	C	15.1269	14.5311	16.1085	17.5106	18.3957	18.3272	15.2555	18.0778	0.843879	0.00642675	0.016674	1.77796	-0.244892
sp|Q13490|BIRC2_HUMAN	BIRC2	BIRC2_HUMAN Baculoviral IAP repeat-containing protein 2	3463	5	C	15.1783	14.5113	16.0786	17.9772	18.136	18.1187	15.2561	18.0773	0.843935	0.00349354	0.0111854	1.95135	-0.244796
sp|Q9Y3B8|ORN_HUMAN	REXO2	ORN_HUMAN Oligoribonuclease, mitochondrial	1865	7	C	15.8095	15.0334	14.9255	18.4621	18.0454	17.7241	15.2561	18.0772	0.843943	0.00129997	0.00617128	2.20962	-0.244782
sp|Q12923-4|PTN13_HUMAN	PTPN13	PTN13_HUMAN Isoform 4 of Tyrosine-protein phosphatase non-receptor type 13	1274	20	C	15.3078	15.0424	15.4212	18.1995	17.9817	18.0474	15.2571	18.0762	0.844045	2.63135e-05	0.00106592	2.97228	-0.244608
sp|Q9UH62|ARMX3_HUMAN	ARMCX3	ARMX3_HUMAN Armadillo repeat-containing X-linked protein 3	1999	8	C	17.3118	14.2507	14.2112	18.9091	17.5432	17.774	15.2579	18.0754	0.844124	0.0641546	0.0977402	1.00993	-0.244474
sp|Q93008|USP9X_HUMAN	USP9X	USP9X_HUMAN Probable ubiquitin carboxyl-terminal hydrolase FAF-X	589	86	C	14.8717	15.4718	15.431	18.8167	17.2309	18.178	15.2582	18.0752	0.844149	0.00487243	0.0138982	1.85704	-0.24443
sp|Q9HCG7|GBA2_HUMAN	GBA2	GBA2_HUMAN Non-lysosomal glucosylceramidase	598	2	C	14.6161	15.3134	15.846	17.6298	16.8431	19.7516	15.2585	18.0748	0.844185	0.0399397	0.0663524	1.17814	-0.244369
sp|Q93100|KPBB_HUMAN	PHKB	KPBB_HUMAN Phosphorylase b kinase regulatory subunit beta	3838	5	C	15.2535	14.9385	15.586	18.3871	18.7867	17.0482	15.2593	18.074	0.84427	0.00725874	0.0181995	1.73994	-0.244224
sp|Q13888|TF2H2_HUMAN	GTF2H2	TF2H2_HUMAN General transcription factor IIH subunit 2	2811	8	C	15.1081	15.0031	15.6762	18.3256	17.0929	18.7941	15.2625	18.0709	0.84459	0.00689586	0.0175225	1.7564	-0.243678
sp|Q8WU10|PYRD1_HUMAN	PYROXD1	PYRD1_HUMAN Pyridine nucleotide-disulfide oxidoreductase domain-containing protein 1	777	3	C	14.8263	15.6875	15.2757	17.3687	19.684	17.1578	15.2632	18.0702	0.844661	0.0294949	0.052066	1.28345	-0.243556
sp|P51946|CCNH_HUMAN	CCNH	CCNH_HUMAN Cyclin-H	5638	2	C	14.7733	16.0383	14.9781	18.0331	18.5283	17.6489	15.2632	18.0701	0.844668	0.00387012	0.0118928	1.92471	-0.243544
sp|O60333-2|KIF1B_HUMAN	KIF1B	KIF1B_HUMAN Isoform 2 of Kinesin-like protein KIF1B	308	15	C	14.4363	15.4102	15.9451	18.5734	17.9712	17.6639	15.2639	18.0695	0.844731	0.00555876	0.0150553	1.82231	-0.243436
sp|Q6AI08|HEAT6_HUMAN	HEATR6	HEAT6_HUMAN HEAT repeat-containing protein 6	3312	5	C	15.192	15.2506	15.3542	18.7621	16.6314	18.8098	15.2656	18.0678	0.844908	0.0176524	0.0351498	1.45408	-0.243134
sp|P54578|UBP14_HUMAN	USP14	UBP14_HUMAN Ubiquitin carboxyl-terminal hydrolase 14	2532	16	C	15.7375	14.8702	15.1992	18.2527	17.6884	18.252	15.269	18.0644	0.845253	0.000890912	0.00502326	2.29901	-0.242544
sp|Q9HBH5|RDH14_HUMAN	RDH14	RDH14_HUMAN Retinol dehydrogenase 14	896	10	C	14.934	15.635	15.239	17.7727	17.2513	19.1679	15.2693	18.064	0.845292	0.0100031	0.0229919	1.63843	-0.242478
sp|Q567U6|CCD93_HUMAN	CCDC93	CCD93_HUMAN Coiled-coil domain-containing protein 93	2158	11	C	15.6897	15.4286	14.6953	18.7078	17.0631	18.4156	15.2712	18.0622	0.84548	0.00897109	0.0211735	1.67421	-0.242158
sp|Q9UPW5-3|CBPC1_HUMAN	AGTPBP1	CBPC1_HUMAN Isoform 3 of Cytosolic carboxypeptidase 1	638	7	C	14.9249	14.7294	16.1618	17.9092	19.8907	16.3841	15.272	18.0613	0.845565	0.0658172	0.0997329	1.00116	-0.242012
sp|Q9C091|GRB1L_HUMAN	GREB1L	GRB1L_HUMAN GREB1-like protein	6642	1	C	13.5933	15.1181	17.1055	17.0736	18.2666	18.8429	15.2723	18.061	0.845594	0.0711414	0.106199	0.973881	-0.241963
sp|O95628-6|CNOT4_HUMAN	CNOT4	CNOT4_HUMAN Isoform 6 of CCR4-NOT transcription complex subunit 4	5857	8	C	15.2784	14.7752	15.7641	18.149	18.1879	17.8454	15.2726	18.0608	0.845621	0.00079793	0.00475882	2.3225	-0.241917
sp|Q9NXL9|MCM9_HUMAN	MCM9	MCM9_HUMAN DNA helicase MCM9	6284	1	C	14.4763	15.8114	15.5304	17.9977	17.8566	18.3277	15.2727	18.0607	0.845633	0.00290923	0.0099295	2.00307	-0.241896
sp|Q96GX9|MTNB_HUMAN	APIP	MTNB_HUMAN Methylthioribulose-1-phosphate dehydratase	546	7	C	15.2573	14.7967	15.7649	18.4434	17.2245	18.5132	15.273	18.0604	0.845662	0.00519431	0.0144296	1.84075	-0.241847
sp|O43747-2|AP1G1_HUMAN	AP1G1	AP1G1_HUMAN Isoform 2 of AP-1 complex subunit gamma-1	305	26	C	15.0993	15.6171	15.1046	18.8253	17.4223	17.9313	15.2737	18.0596	0.845735	0.00330864	0.0107858	1.96715	-0.241722
sp|Q96EB1-2|ELP4_HUMAN	ELP4	ELP4_HUMAN Isoform 2 of Elongator complex protein 4	5028	5	C	14.9102	15.6412	15.2701	18.1721	18.3715	17.6349	15.2738	18.0595	0.845751	0.000795682	0.00475465	2.32288	-0.241696
sp|Q13547|HDAC1_HUMAN	HDAC1	HDAC1_HUMAN Histone deacetylase 1	3764	11	C	15.7131	14.6971	15.4126	17.9035	19.0921	17.1816	15.2743	18.0591	0.845795	0.0117136	0.0258745	1.58713	-0.24162
sp|Q09028-2|RBBP4_HUMAN	RBBP4	RBBP4_HUMAN Isoform 2 of Histone-binding protein RBBP4	3649	1	C	15.9095	15.3224	14.5934	19.0346	17.0856	18.0544	15.2751	18.0582	0.845882	0.0148898	0.0309682	1.50908	-0.241472
sp|O43399-7|TPD54_HUMAN	TPD52L2	TPD54_HUMAN Isoform 7 of Tumor protein D54	5503	9	C	15.1939	15.3375	15.2995	18.3157	17.9314	17.922	15.277	18.0564	0.846071	3.44741e-05	0.0011401	2.94306	-0.24115
sp|O43598|DNPH1_HUMAN	DNPH1	DNPH1_HUMAN 2'-deoxynucleoside 5'-phosphate N-hydrolase 1	5169	10	C	14.5198	15.91	15.4045	18.8909	17.3087	17.9661	15.2781	18.0552	0.846187	0.0105683	0.0239309	1.62104	-0.240952
sp|Q9UK39|NOCT_HUMAN	CCRN4L	NOCT_HUMAN Nocturnin	6103	1	C	15.2981	14.975	15.5654	17.5388	18.0305	18.5923	15.2795	18.0539	0.846328	0.00135529	0.00629035	2.20132	-0.240711
sp|Q8IYB8|SUV3_HUMAN	SUPV3L1	SUV3_HUMAN ATP-dependent RNA helicase SUPV3L1, mitochondrial	2786	7	C	17.9854	13.6381	14.2174	18.1776	17.4074	18.574	15.2803	18.053	0.846413	0.119738	0.162934	0.787988	-0.240566
sp|Q9Y512|SAM50_HUMAN	SAMM50	SAM50_HUMAN Sorting and assembly machinery component 50 homolog	4326	7	C	18.0548	13.8852	13.9046	17.9858	16.997	19.1727	15.2815	18.0518	0.846536	0.14297	0.189396	0.722628	-0.240356
sp|Q96G61|NUD11_HUMAN	NUDT11	NUD11_HUMAN Diphosphoinositol polyphosphate phosphohydrolase 3-beta	501	3	C	14.5352	14.9276	16.3863	17.9806	18.1325	18.0378	15.283	18.0503	0.846691	0.00805074	0.0195797	1.7082	-0.240092
sp|P82675|RT05_HUMAN	MRPS5	RT05_HUMAN 28S ribosomal protein S5, mitochondrial	1677	7	C	18.6253	13.2571	13.9697	19.1984	16.9673	17.9821	15.284	18.0493	0.846795	0.199802	0.251938	0.598706	-0.239915
sp|O15550|KDM6A_HUMAN	KDM6A	KDM6A_HUMAN Lysine-specific demethylase 6A	2645	13	C	15.2088	15.1977	15.446	17.4205	19.2512	17.4759	15.2842	18.0492	0.846806	0.0103551	0.0235849	1.62737	-0.239897
sp|Q96L34|MARK4_HUMAN	MARK4	MARK4_HUMAN MAP/microtubule affinity-regulating kinase 4	1055	2	C	15.9813	14.5739	15.2988	18.3242	17.4479	18.3739	15.2847	18.0487	0.846858	0.00544275	0.0148536	1.82817	-0.239807
sp|Q9BXC9|BBS2_HUMAN	BBS2	BBS2_HUMAN Bardet-Biedl syndrome 2 protein	4311	4	C	15.3675	15.0057	15.4812	17.7545	18.9817	17.4094	15.2848	18.0485	0.846872	0.00516438	0.0143805	1.84223	-0.239784
sp|O75529|TAF5L_HUMAN	TAF5L	TAF5L_HUMAN TAF5-like RNA polymerase II p300/CBP-associated factor-associated factor 65 kDa subunit 5L	5445	3	C	14.8262	14.9326	16.0967	17.2855	19.2295	17.6295	15.2852	18.0482	0.84691	0.0188476	0.0369644	1.43222	-0.23972
sp|O15226-2|NKRF_HUMAN	NKRF	NKRF_HUMAN Isoform 2 of NF-kappa-B-repressing factor	2780	38	C	15.0963	15.3435	15.4158	18.1599	18.1021	17.8823	15.2852	18.0481	0.846915	2.76569e-05	0.0010811	2.96614	-0.239712
sp|O75822|EIF3J_HUMAN	EIF3J	EIF3J_HUMAN Eukaryotic translation initiation factor 3 subunit J	3594	23	C	15.5618	15.2883	15.0055	17.9489	17.9112	18.2842	15.2852	18.0481	0.846915	0.00015794	0.00209456	2.67891	-0.239712
sp|P41227|NAA10_HUMAN	NAA10	NAA10_HUMAN N-alpha-acetyltransferase 10	331	18	C	15.3084	15.4222	15.1259	18.518	17.2866	18.339	15.2855	18.0479	0.846942	0.00217294	0.00828522	2.0817	-0.239665
sp|O95861|BPNT1_HUMAN	BPNT1	BPNT1_HUMAN 3'(2'),5'-bisphosphate nucleotidase 1	1592	12	C	15.6681	14.9146	15.2743	18.6606	18.3308	17.1516	15.2857	18.0477	0.846961	0.00551841	0.0149969	1.824	-0.239633
sp|Q9BRJ7|SDOS_HUMAN	NUDT16L1	SDOS_HUMAN Protein syndesmos	3369	8	C	15.5475	15.4484	14.8658	18.0084	17.7153	18.4145	15.2872	18.0461	0.847123	0.000716601	0.00448258	2.34847	-0.239357
sp|O43809|CPSF5_HUMAN	NUDT21	CPSF5_HUMAN Cleavage and polyadenylation specificity factor subunit 5	1938	19	C	15.2398	15.786	14.8374	17.567	19.5593	17.0106	15.2877	18.0456	0.847171	0.0283335	0.0505104	1.29662	-0.239275
sp|P42575|CASP2_HUMAN	CASP2	CASP2_HUMAN Caspase-2	586	10	C	15.4052	15.6357	14.8232	18.8083	17.1348	18.1928	15.288	18.0453	0.847203	0.00719495	0.0180735	1.74296	-0.23922
sp|Q96PE3|INP4A_HUMAN	INPP4A	INP4A_HUMAN Type I inositol 3,4-bisphosphate 4-phosphatase	5057	9	C	15.2078	15.3082	15.3486	18.2447	17.3261	18.5646	15.2882	18.0451	0.84722	0.00179651	0.00742141	2.12951	-0.239191
sp|Q7Z4G1-2|COMD6_HUMAN	COMMD6	COMD6_HUMAN Isoform 2 of COMM domain-containing protein 6	4680	3	C	15.0697	15.1907	15.6056	17.8804	18.1064	18.1471	15.2887	18.0446	0.847269	0.000111459	0.00182673	2.73833	-0.239107
sp|Q13614|MTMR2_HUMAN	MTMR2	MTMR2_HUMAN Myotubularin-related protein 2	3405	7	C	14.9176	15.9605	14.9916	19.1363	17.7098	17.2842	15.2899	18.0434	0.847394	0.0135213	0.0288961	1.53916	-0.238895
sp|Q6ZW49|PAXI1_HUMAN	PAXIP1	PAXI1_HUMAN PAX-interacting protein 1	3636	7	C	14.8782	15.3157	15.6791	17.8648	18.6633	17.5989	15.291	18.0423	0.847507	0.00222979	0.00842886	2.07423	-0.238703
sp|Q9UBW8|CSN7A_HUMAN	COPS7A	CSN7A_HUMAN COP9 signalosome complex subunit 7a	4735	9	C	14.8592	14.9788	16.0425	18.6922	18.0755	17.3518	15.2935	18.0398	0.847763	0.00704706	0.0177974	1.74964	-0.238267
sp|Q9UBP0|SPAST_HUMAN	SPAST	SPAST_HUMAN Spastin	1608	9	C	14.745	15.295	15.8432	18.1518	18.4502	17.5148	15.2944	18.0389	0.847855	0.00283966	0.00980101	2.00873	-0.238111
sp|Q9HB96|FANCE_HUMAN	FANCE	FANCE_HUMAN Fanconi anemia group E protein	4551	1	C	15.4888	14.464	15.936	18.5729	17.1928	18.3455	15.2963	18.0371	0.848046	0.0108918	0.0244587	1.61157	-0.237785
sp|Q68CZ6|HAUS3_HUMAN	HAUS3	HAUS3_HUMAN HAUS augmin-like complex subunit 3	3902	10	C	14.8075	15.2923	15.7896	18.2734	17.9376	17.8996	15.2965	18.0369	0.848067	0.000875133	0.00497961	2.3028	-0.23775
sp|O94927|HAUS5_HUMAN	HAUS5	HAUS5_HUMAN HAUS augmin-like complex subunit 5	995	10	C	14.8352	15.3758	15.6813	18.1607	17.8536	18.0934	15.2974	18.0359	0.848166	0.000490113	0.00365041	2.43766	-0.237582
sp|P17812|PYRG1_HUMAN	CTPS1	PYRG1_HUMAN CTP synthase 1	723	35	C	15.3781	15.8545	14.6614	18.3106	17.9518	17.8436	15.298	18.0353	0.848224	0.00186082	0.00752431	2.12353	-0.237483
sp|Q8TBZ6|TM10A_HUMAN	TRMT10A	TM10A_HUMAN tRNA methyltransferase 10 homolog A	4476	3	C	15.4426	15.7852	14.6667	18.7942	16.7851	18.5262	15.2982	18.0352	0.848241	0.018346	0.0361622	1.44175	-0.237454
sp|P10071|GLI3_HUMAN	GLI3	GLI3_HUMAN Transcriptional activator GLI3	1180	1	C	16.6381	13.2603	15.9969	15.8897	23.7595	14.4556	15.2984	18.0349	0.848267	0.423373	0.481829	0.317107	-0.23741
sp|Q9UBF8|PI4KB_HUMAN	PI4KB	PI4KB_HUMAN Phosphatidylinositol 4-kinase beta	646	8	C	15.028	15.3285	15.542	18.976	17.7558	17.3697	15.2995	18.0338	0.848378	0.00569901	0.0153554	1.81374	-0.237222
sp|Q9NV56|MRGBP_HUMAN	MRGBP	MRGBP_HUMAN MRG/MORF4L-binding protein	6701	3	C	14.6317	14.5898	16.6903	17.3738	19.4336	17.2808	15.3039	18.0294	0.848832	0.0507892	0.0805184	1.0941	-0.236449
sp|Q01433|AMPD2_HUMAN	AMPD2	AMPD2_HUMAN AMP deaminase 2	4645	20	C	14.8818	15.5063	15.5257	18.1623	17.6903	18.2336	15.3046	18.0287	0.8489	0.000555719	0.00389041	2.41001	-0.236333
sp|Q9H115|SNAB_HUMAN	NAPB	SNAB_HUMAN Beta-soluble NSF attachment protein	306	2	C	15.63	15.4602	14.8245	17.8053	18.6794	17.6006	15.3049	18.0284	0.848931	0.00270818	0.00952991	2.02091	-0.23628
sp|Q96GM8|TOE1_HUMAN	TOE1	TOE1_HUMAN Target of EGR1 protein 1	461	10	C	14.6561	16.121	15.1392	17.9182	19.0534	17.1121	15.3054	18.0279	0.848986	0.0184687	0.0363369	1.43965	-0.236187
sp|Q8N9Q2|SR1IP_HUMAN	SREK1IP1	SR1IP_HUMAN Protein SREK1IP1	6143	2	C	15.5078	15.8301	14.5847	18.1578	19.147	16.7725	15.3075	18.0258	0.849203	0.0255737	0.0467157	1.33054	-0.235819
sp|P42345|MTOR_HUMAN	MTOR	MTOR_HUMAN Serine/threonine-protein kinase mTOR	1737	33	C	15.3387	15.0265	15.5598	18.1296	17.8888	18.0566	15.3083	18.025	0.849283	9.03427e-05	0.00167158	2.77687	-0.235682
sp|Q9P215|POGK_HUMAN	POGK	POGK_HUMAN Pogo transposable element with KRAB domain	1522	8	C	15.35	14.8329	15.7425	18.095	17.535	18.4447	15.3085	18.0249	0.849296	0.00190051	0.00760096	2.11913	-0.235661
sp|O95163|ELP1_HUMAN	IKBKAP	ELP1_HUMAN Elongator complex protein 1	1167	28	C	15.4413	14.9923	15.4922	17.2624	19.4551	17.3568	15.3086	18.0248	0.849309	0.0207436	0.0396434	1.40183	-0.235638
sp|Q9NUD5|ZCHC3_HUMAN	ZCCHC3	ZCHC3_HUMAN Zinc finger CCHC domain-containing protein 3	4106	5	C	15.6711	15.6278	14.6294	17.7902	20.045	16.2365	15.3094	18.0239	0.849396	0.0788104	0.115465	0.93755	-0.23549
sp|Q8IZA0|K319L_HUMAN	KIAA0319L	K319L_HUMAN Dyslexia-associated protein KIAA0319-like protein	5447	3	C	15.3477	15.1897	15.3909	19.0606	16.5697	18.4413	15.3094	18.0239	0.849398	0.0224905	0.0422583	1.37409	-0.235488
sp|Q12931|TRAP1_HUMAN	TRAP1	TRAP1_HUMAN Heat shock protein 75 kDa, mitochondrial	755	27	C	18.0808	14.1001	13.7556	18.807	16.688	18.5684	15.3122	18.0211	0.849678	0.153627	0.201409	0.695922	-0.235011
sp|Q15390|MTFR1_HUMAN	MTFR1	MTFR1_HUMAN Mitochondrial fission regulator 1	5738	6	C	15.3193	15.2902	15.3282	18.0034	18.0225	18.0363	15.3126	18.0207	0.849719	5.52844e-09	1.94352e-05	4.71141	-0.234942
sp|Q8TBC5-3|ZSC18_HUMAN	ZSCAN18	ZSC18_HUMAN Isoform 3 of Zinc finger and SCAN domain-containing protein 18	2358	1	C	15.9602	14.1633	15.8184	16.8972	20.0704	17.0904	15.314	18.0193	0.849863	0.0832391	0.120895	0.91759	-0.234698
sp|O95749|GGPPS_HUMAN	GGPS1	GGPPS_HUMAN Geranylgeranyl pyrophosphate synthase	4103	8	C	16.0764	15.0541	14.8221	18.2655	17.1542	18.6277	15.3175	18.0158	0.850228	0.0100764	0.023134	1.63575	-0.234079
tr|F5H2V0|F5H2V0_HUMAN	TXNRD2	F5H2V0_HUMAN Thioredoxin reductase 2, mitochondrial	3157	2	C	17.9928	13.9715	13.99	18.5795	16.9097	18.5565	15.3181	18.0152	0.850286	0.135801	0.181524	0.741066	-0.23398
sp|Q14558-2|KPRA_HUMAN	PRPSAP1	KPRA_HUMAN Isoform 2 of Phosphoribosyl pyrophosphate synthase-associated protein 1	1447	14	C	15.319	15.4921	15.1446	17.9936	18.4979	17.5529	15.3186	18.0148	0.850332	0.000753079	0.00460826	2.33646	-0.233901
sp|O94864|ST65G_HUMAN	SUPT7L	ST65G_HUMAN STAGA complex 65 subunit gamma	4345	4	C	14.6947	15.5758	15.6866	18.1235	17.6868	18.2326	15.319	18.0143	0.850382	0.00162057	0.00700663	2.15449	-0.233817
sp|Q7Z3K3|POGZ_HUMAN	POGZ	POGZ_HUMAN Pogo transposable element with ZNF domain	2881	27	C	14.9793	15.8168	15.1687	17.9354	19.0899	17.0099	15.3216	18.0117	0.850646	0.0146094	0.0305802	1.51456	-0.23337
sp|Q9UI14|PRAF1_HUMAN	RABAC1	PRAF1_HUMAN Prenylated Rab acceptor protein 1	3489	2	C	15.8964	14.9444	15.1243	18.4517	18.0474	17.5358	15.3217	18.0116	0.850656	0.00241443	0.00888428	2.05138	-0.233353
sp|Q9BRT3|MIEN1_HUMAN	MIEN1	MIEN1_HUMAN Migration and invasion enhancer 1	3981	5	C	14.9014	15.6175	15.4473	18.2207	17.4758	18.3373	15.3221	18.0113	0.850693	0.00147159	0.00662402	2.17888	-0.233289
sp|Q6B0I6|KDM4D_HUMAN	KDM4D	KDM4D_HUMAN Lysine-specific demethylase 4D	476	1	C	14.0262	16.1794	15.761	15.3778	17.149	21.5066	15.3222	18.0111	0.850707	0.237314	0.292523	0.533839	-0.233266
sp|O43663|PRC1_HUMAN	PRC1	PRC1_HUMAN Protein regulator of cytokinesis 1	597	21	C	15.4492	15.9989	14.5187	18.2627	17.4239	18.3465	15.3223	18.011	0.850716	0.00677967	0.0173275	1.76126	-0.233251
sp|Q9H832|UBE2Z_HUMAN	UBE2Z	UBE2Z_HUMAN Ubiquitin-conjugating enzyme E2 Z	3342	17	C	15.4113	15.5555	15.0008	18.558	17.7108	17.7637	15.3225	18.0108	0.85074	0.00110472	0.00565626	2.24747	-0.23321
sp|Q5BKZ1|ZN326_HUMAN	ZNF326	ZN326_HUMAN DBIRD complex subunit ZNF326	4304	26	C	15.1794	15.2253	15.564	17.9663	17.8761	18.1889	15.3229	18.0104	0.850779	6.13692e-05	0.00143866	2.84204	-0.233144
sp|O95340-2|PAPS2_HUMAN	PAPSS2	PAPS2_HUMAN Isoform B of Bifunctional 3'-phosphoadenosine 5'-phosphosulfate synthase 2	857	25	C	15.6966	15.2106	15.066	18.4628	17.3246	18.2394	15.3244	18.0089	0.850933	0.00249488	0.00904666	2.04351	-0.232882
sp|O75131|CPNE3_HUMAN	CPNE3	CPNE3_HUMAN Copine-3	2930	27	C	15.5552	15.3814	15.0397	18.0722	18.6314	17.3201	15.3254	18.0079	0.851039	0.00279445	0.00973145	2.01182	-0.232702
sp|Q96BD5-3|PF21A_HUMAN	PHF21A	PF21A_HUMAN Isoform 3 of PHD finger protein 21A	6371	3	C	14.9872	15.8726	15.1184	18.0671	18.578	17.3766	15.3261	18.0072	0.851106	0.00379742	0.0117623	1.92951	-0.232589
sp|Q15334|L2GL1_HUMAN	LLGL1	L2GL1_HUMAN Lethal(2) giant larvae protein homolog 1	2464	14	C	15.1983	15.7436	15.0397	17.1743	20.4456	16.3985	15.3272	18.0061	0.851221	0.100322	0.141167	0.850266	-0.232394
sp|P11766|ADHX_HUMAN	ADH5	ADHX_HUMAN Alcohol dehydrogenase class-3	525	21	C	15.5267	15.3662	15.0897	18.7292	17.3598	17.9283	15.3275	18.0058	0.851257	0.0030267	0.0101822	1.99216	-0.232333
sp|Q13541|4EBP1_HUMAN	EIF4EBP1	4EBP1_HUMAN Eukaryotic translation initiation factor 4E-binding protein 1	6439	1	C	20.8592	13.4766	11.6483	17.5908	16.4632	19.9618	15.328	18.0053	0.851308	0.422371	0.480921	0.317926	-0.232246
sp|P07686|HEXB_HUMAN	HEXB	HEXB_HUMAN Beta-hexosaminidase subunit beta	2044	21	C	15.9625	15.4123	14.6119	18.0487	17.9407	18.0238	15.3289	18.0044	0.851397	0.00244342	0.00893843	2.04874	-0.232095
sp|Q96PY5-3|FMNL2_HUMAN	FMNL2	FMNL2_HUMAN Isoform 2 of Formin-like protein 2	1663	5	C	15.69	14.8587	15.4396	17.9248	17.5079	18.579	15.3294	18.0039	0.851451	0.00253543	0.00915635	2.03828	-0.232005
sp|Q13136|LIPA1_HUMAN	PPFIA1	LIPA1_HUMAN Liprin-alpha-1	1105	13	C	15.0498	15.597	15.3418	18.4906	17.2021	18.3188	15.3295	18.0038	0.851459	0.00351333	0.011213	1.95028	-0.23199
sp|Q96A47|ISL2_HUMAN	ISL2	ISL2_HUMAN Insulin gene enhancer protein ISL-2	6402	1	C	15.3946	15.5755	15.0203	18.8241	15.5455	19.6401	15.3301	18.0032	0.851521	0.10153	0.142572	0.845967	-0.231886
sp|Q00536-2|CDK16_HUMAN	CDK16	CDK16_HUMAN Isoform 2 of Cyclin-dependent kinase 16	303	10	C	16.2633	15.0332	14.6946	18.8684	17.2241	17.9163	15.3304	18.0029	0.851548	0.0166082	0.0335744	1.47399	-0.23184
sp|Q14114|LRP8_HUMAN	LRP8	LRP8_HUMAN Low-density lipoprotein receptor-related protein 8	5775	1	C	15.5335	13.8786	16.5878	17.4284	16.6304	19.9412	15.3333	18	0.85185	0.103978	0.145371	0.837524	-0.231329
sp|Q6UWE0|LRSM1_HUMAN	LRSAM1	LRSM1_HUMAN E3 ubiquitin-protein ligase LRSAM1	202	12	C	15.2783	14.9913	15.7366	18.3788	17.9344	17.6806	15.3354	17.9979	0.852064	0.000866528	0.00496541	2.30404	-0.230965
sp|P42566|EPS15_HUMAN	EPS15	EPS15_HUMAN Epidermal growth factor receptor substrate 15	1032	30	C	15.4607	15.0735	15.4731	18.3505	17.3814	18.2608	15.3358	17.9976	0.852102	0.00137178	0.00634538	2.19754	-0.230902
sp|Q9NVP2|ASF1B_HUMAN	ASF1B	ASF1B_HUMAN Histone chaperone ASF1B	4881	2	C	16.442	14.5043	15.0625	17.618	17.6333	18.7398	15.3363	17.997	0.852155	0.0177975	0.0353652	1.45142	-0.230812
sp|Q9NR46|SHLB2_HUMAN	SH3GLB2	SHLB2_HUMAN Endophilin-B2	2863	11	C	14.8625	15.4849	15.664	18.5673	17.8018	17.6195	15.3371	17.9962	0.852243	0.0021638	0.00826829	2.08258	-0.230663
sp|Q96BF6|NACC2_HUMAN	NACC2	NACC2_HUMAN Nucleus accumbens-associated protein 2	880	1	C	15.4959	15.4082	15.1077	20.0759	17.2886	16.6237	15.3373	17.9961	0.852257	0.0668461	0.100796	0.996555	-0.23064
sp|P52735-2|VAV2_HUMAN	VAV2	VAV2_HUMAN Isoform 2 of Guanine nucleotide exchange factor VAV2	3876	10	C	14.9981	16.198	14.8181	18.6245	17.6665	17.6948	15.3381	17.9953	0.852339	0.00768808	0.01893	1.72285	-0.230501
sp|Q9NPJ8-3|NXT2_HUMAN	NXT2	NXT2_HUMAN Isoform 3 of NTF2-related export protein 2	156	3	C	15.5521	16.0172	14.4457	14.802	23.4465	15.7365	15.3383	17.995	0.852366	0.393132	0.452021	0.344841	-0.230454
sp|Q6P1K2|PMF1_HUMAN	PMF1	PMF1_HUMAN Polyamine-modulated factor 1	3202	7	C	15.435	15.1088	15.4714	17.9814	17.9695	18.034	15.3384	17.995	0.852372	2.22631e-05	0.00105483	2.97682	-0.230445
sp|Q8NEZ2|VP37A_HUMAN	VPS37A	VP37A_HUMAN Vacuolar protein sorting-associated protein 37A	6301	1	C	15.4185	14.8082	15.7886	17.7519	17.4942	18.7387	15.3384	17.9949	0.852375	0.00501228	0.0141078	1.85054	-0.23044
sp|Q9BSK4|FEM1A_HUMAN	FEM1A	FEM1A_HUMAN Protein fem-1 homolog A	6258	1	C	14.1867	16.5262	15.3029	18.7924	16.5695	18.6223	15.3386	17.9947	0.852394	0.0540073	0.0848928	1.07113	-0.230408
sp|Q96ST2|IWS1_HUMAN	IWS1	IWS1_HUMAN Protein IWS1 homolog	3670	12	C	15.5108	15.4766	15.0317	17.0955	18.9202	17.9653	15.3397	17.9937	0.852506	0.00843927	0.0202681	1.69319	-0.230219
sp|Q8N8R5|CB069_HUMAN	C2orf69	CB069_HUMAN UPF0565 protein C2orf69	6370	1	C	13.8854	16.8157	15.3193	16.0832	22.8494	15.0471	15.3401	17.9932	0.85255	0.363332	0.421271	0.375439	-0.230143
sp|Q9UNP9|PPIE_HUMAN	PPIE	PPIE_HUMAN Peptidyl-prolyl cis-trans isomerase E	4519	13	C	15.677	14.911	15.4382	18.1029	17.2808	18.59	15.3421	17.9912	0.852752	0.00396358	0.0120922	1.91749	-0.229801
sp|Q9Y6J9|TAF6L_HUMAN	TAF6L	TAF6L_HUMAN TAF6-like RNA polymerase II p300/CBP-associated factor-associated factor 65 kDa subunit 6L	2963	7	C	14.6948	14.972	16.3605	18.0391	18.1604	17.7732	15.3424	17.9909	0.852789	0.00739705	0.0184559	1.73387	-0.22974
sp|Q92896-2|GSLG1_HUMAN	GLG1	GSLG1_HUMAN Isoform 2 of Golgi apparatus protein 1	3025	32	C	16.4042	14.9089	14.7151	18.1832	17.5661	18.2225	15.3427	17.9906	0.852819	0.00995986	0.0229372	1.63946	-0.229688
sp|Q13107|UBP4_HUMAN	USP4	UBP4_HUMAN Ubiquitin carboxyl-terminal hydrolase 4	570	7	C	15.2044	15.4564	15.3694	17.88	18.4878	17.602	15.3434	17.9899	0.852888	0.000622922	0.00412796	2.38426	-0.229572
sp|Q13099|IFT88_HUMAN	IFT88	IFT88_HUMAN Intraflagellar transport protein 88 homolog	2703	4	C	15.2845	15.4194	15.3274	17.776	18.1004	18.0924	15.3438	17.9896	0.852924	2.04221e-05	0.00101189	2.99487	-0.22951
sp|P78537|BL1S1_HUMAN	BLOC1S1	BL1S1_HUMAN Biogenesis of lysosome-related organelles complex 1 subunit 1	4698	5	C	15.2247	14.8003	16.0069	18.1372	18.4574	17.3735	15.344	17.9894	0.852946	0.00520005	0.0144398	1.84044	-0.229473
sp|Q13049|TRI32_HUMAN	TRIM32	TRI32_HUMAN E3 ubiquitin-protein ligase TRIM32	323	11	C	15.3038	15.5369	15.1937	17.6145	18.8698	17.4813	15.3448	17.9885	0.853032	0.00432182	0.0128812	1.89004	-0.229328
sp|O95155-4|UBE4B_HUMAN	UBE4B	UBE4B_HUMAN Isoform 4 of Ubiquitin conjugation factor E4 B	574	22	C	15.0852	15.0398	15.9139	18.2513	18.6043	17.1055	15.3463	17.987	0.853187	0.00779834	0.0191179	1.71856	-0.229066
sp|P35580-3|MYH10_HUMAN	MYH10	MYH10_HUMAN Isoform 3 of Myosin-10	288	124	C	15.4303	15.3276	15.2812	18.5328	17.574	17.8541	15.3464	17.987	0.853194	0.000785985	0.00473584	2.3246	-0.229055
sp|O75886|STAM2_HUMAN	STAM2	STAM2_HUMAN Signal transducing adapter molecule 2	1629	7	C	15.715	15.0919	15.2331	18.525	17.5234	17.9118	15.3467	17.9867	0.853221	0.00160606	0.00700529	2.15457	-0.229008
sp|A6NHR9|SMHD1_HUMAN	SMCHD1	SMHD1_HUMAN Structural maintenance of chromosomes flexible hinge domain-containing protein 1	660	48	C	15.2719	15.1457	15.6234	18.2473	17.557	18.1547	15.347	17.9863	0.853259	0.000524532	0.00379032	2.42132	-0.228944
sp|P22314|UBA1_HUMAN	UBA1	UBA1_HUMAN Ubiquitin-like modifier-activating enzyme 1	522	88	C	15.4758	15.4425	15.1273	18.206	18.3879	17.3605	15.3485	17.9848	0.853417	0.00141644	0.00646826	2.18921	-0.228677
sp|P42684|ABL2_HUMAN	ABL2	ABL2_HUMAN Abelson tyrosine-protein kinase 2	329	8	C	14.5779	15.5081	15.9599	18.6324	17.1244	18.1974	15.3486	17.9847	0.853426	0.0121059	0.0265718	1.57558	-0.228663
sp|O43164|PJA2_HUMAN	PJA2	PJA2_HUMAN E3 ubiquitin-protein ligase Praja-2	4890	1	C	15.6205	14.113	16.3152	16.1578	20.5329	17.2605	15.3496	17.9837	0.853525	0.146722	0.193801	0.712644	-0.228495
sp|Q8N9M1|CS047_HUMAN	C19orf47	CS047_HUMAN Uncharacterized protein C19orf47	2695	2	C	15.4102	13.9944	16.651	17.6034	18.3767	17.9643	15.3519	17.9815	0.853761	0.0302192	0.0531178	1.27476	-0.228097
sp|Q16795|NDUA9_HUMAN	NDUFA9	NDUA9_HUMAN NADH dehydrogenase [ubiquinone] 1 alpha subcomplex subunit 9, mitochondrial	3497	4	C	20.3147	12.2471	13.4978	19.2418	14.9402	19.7583	15.3532	17.9801	0.8539	0.421431	0.480007	0.318753	-0.227862
sp|P25098|ARBK1_HUMAN	ADRBK1	ARBK1_HUMAN Beta-adrenergic receptor kinase 1	4791	10	C	14.5859	15.7627	15.7114	18.4566	17.5365	17.9469	15.3533	17.98	0.853912	0.00492146	0.0139809	1.85446	-0.227841
sp|P33981|TTK_HUMAN	TTK	TTK_HUMAN Dual specificity protein kinase TTK	1733	22	C	15.0534	15.9137	15.101	18.6603	17.0674	18.2042	15.356	17.9773	0.85419	0.00885374	0.0209457	1.67891	-0.227371
sp|Q86X55|CARM1_HUMAN	CARM1	CARM1_HUMAN Histone-arginine methyltransferase CARM1	1347	19	C	15.2797	15.6575	15.1315	18.0036	18.3402	17.5874	15.3562	17.9771	0.854212	0.000614323	0.00409882	2.38734	-0.227333
sp|Q96GS4|CQ059_HUMAN	C17orf59	CQ059_HUMAN Uncharacterized protein C17orf59	2100	5	C	15.3627	15.3182	15.3914	18.1883	17.8014	17.938	15.3574	17.9759	0.854335	2.22442e-05	0.00105483	2.97682	-0.227127
sp|O95777|NAA38_HUMAN	NAA38	NAA38_HUMAN N-alpha-acetyltransferase 38, NatC auxiliary subunit	5363	6	C	15.5713	15.2052	15.2973	18.2316	18.0286	17.666	15.3579	17.9754	0.854386	0.000191569	0.00224412	2.64895	-0.22704
sp|Q9P206-2|K1522_HUMAN	KIAA1522	K1522_HUMAN Isoform 2 of Uncharacterized protein KIAA1522	229	3	C	16.0177	14.8934	15.1642	19.2524	16.5944	18.0779	15.3584	17.9749	0.854438	0.0357476	0.0609164	1.21527	-0.226953
sp|P33991|MCM4_HUMAN	MCM4	MCM4_HUMAN DNA replication licensing factor MCM4	992	49	C	14.5083	15.7423	15.8249	18.3547	17.5958	17.974	15.3585	17.9748	0.854445	0.00545555	0.0148732	1.8276	-0.226941
sp|O75955|FLOT1_HUMAN	FLOT1	FLOT1_HUMAN Flotillin-1	563	16	C	16.7465	14.4296	14.9007	18.4207	17.4501	18.0524	15.3589	17.9744	0.854489	0.0264216	0.0479488	1.31922	-0.226866
sp|Q9H425|CA198_HUMAN	C1orf198	CA198_HUMAN Uncharacterized protein C1orf198	4116	6	C	15.3294	15.8196	14.9287	17.4582	17.9447	18.5195	15.3592	17.9741	0.854519	0.00284395	0.00980665	2.00848	-0.226816
sp|Q9C005|DPY30_HUMAN	DPY30	DPY30_HUMAN Protein dpy-30 homolog	6393	2	C	14.2765	15.292	16.5094	17.9204	18.3453	17.6565	15.3593	17.9741	0.854526	0.0180177	0.0356346	1.44813	-0.226804
sp|Q86UX6|ST32C_HUMAN	STK32C	ST32C_HUMAN Serine/threonine-protein kinase 32C	6463	2	C	14.76	15.7368	15.5821	18.8402	16.7787	18.3022	15.3596	17.9737	0.854562	0.0190897	0.0372728	1.42861	-0.226744
sp|Q96RU3|FNBP1_HUMAN	FNBP1	FNBP1_HUMAN Formin-binding protein 1	848	9	C	15.1862	15.2901	15.6062	18.7	17.5369	17.6806	15.3608	17.9725	0.854685	0.0025203	0.00912943	2.03956	-0.226535
sp|Q8IY67|RAVR1_HUMAN	RAVER1	RAVR1_HUMAN Ribonucleoprotein PTB-binding 1	381	10	C	15.766	15.3458	14.971	17.9363	18.3532	17.6278	15.3609	17.9724	0.854694	0.0011046	0.00565626	2.24747	-0.22652
sp|Q9NZ52|GGA3_HUMAN	GGA3	GGA3_HUMAN ADP-ribosylation factor-binding protein GGA3	2772	10	C	15.1178	15.5267	15.444	18.5447	16.9622	18.4047	15.3628	17.9705	0.85489	0.00746092	0.0185691	1.73121	-0.226189
sp|P82663|RT25_HUMAN	MRPS25	RT25_HUMAN 28S ribosomal protein S25, mitochondrial	4440	7	C	19.0426	13.9267	13.1205	19.1634	16.1557	18.591	15.3633	17.97	0.854938	0.276581	0.333214	0.477276	-0.226108
sp|P13804|ETFA_HUMAN	ETFA	ETFA_HUMAN Electron transfer flavoprotein subunit alpha, mitochondrial	526	16	C	18.8857	13.9551	13.2513	18.9832	17.1043	17.8205	15.364	17.9693	0.855014	0.232894	0.287833	0.54086	-0.22598
sp|Q9UPT6|JIP3_HUMAN	MAPK8IP3	JIP3_HUMAN C-Jun-amino-terminal kinase-interacting protein 3	1152	7	C	15.0639	15.6741	15.3545	17.546	19.0776	17.2839	15.3642	17.9692	0.855029	0.0113171	0.0252125	1.59838	-0.225954
sp|P48556|PSMD8_HUMAN	PSMD8	PSMD8_HUMAN 26S proteasome non-ATPase regulatory subunit 8	3204	22	C	15.4256	15.4777	15.1906	17.7533	18.0475	18.1053	15.3646	17.9687	0.855078	4.95511e-05	0.00132975	2.87623	-0.225873
sp|P19532|TFE3_HUMAN	TFE3	TFE3_HUMAN Transcription factor E3	2735	2	C	15.1928	16.1123	14.7903	17.5449	17.5506	18.8091	15.3651	17.9682	0.855129	0.0105579	0.0239151	1.62133	-0.225786
sp|Q02930|CREB5_HUMAN	CREB5	CREB5_HUMAN Cyclic AMP-responsive element-binding protein 5	3569	5	C	15.5168	15.2128	15.3661	18.0306	19.9368	15.9369	15.3652	17.9681	0.85514	0.0879462	0.126349	0.89843	-0.225768
sp|P17612|KAPCA_HUMAN	PRKACA	KAPCA_HUMAN cAMP-dependent protein kinase catalytic subunit alpha	2788	1	C	13.4402	20.2989	12.3582	21.7164	13.2413	18.945	15.3658	17.9676	0.855195	0.501096	0.557557	0.25371	-0.225675
sp|Q6EEV4|GL1AD_HUMAN	POLR2M	GL1AD_HUMAN DNA-directed RNA polymerase II subunit GRINL1A, isoforms 4/5	5487	1	C	14.3171	15.3823	16.3996	21.7028	13.8486	18.3496	15.3663	17.967	0.855253	0.331136	0.38966	0.409314	-0.225577
sp|O95295|SNAPN_HUMAN	SNAPIN	SNAPN_HUMAN SNARE-associated protein Snapin	2235	6	C	14.9361	16.5094	14.655	19.0862	16.1283	18.6851	15.3668	17.9665	0.855303	0.0758234	0.111867	0.9513	-0.225492
sp|Q8N1G4|LRC47_HUMAN	LRRC47	LRC47_HUMAN Leucine-rich repeat-containing protein 47	243	31	C	15.3649	15.7951	14.9449	18.2811	18.1274	17.4867	15.3683	17.9651	0.855455	0.00167858	0.00713145	2.14682	-0.225237
sp|Q15691|MARE1_HUMAN	MAPRE1	MARE1_HUMAN Microtubule-associated protein RP/EB family member 1	3958	18	C	15.3689	15.5256	15.2136	19.1312	15.7773	18.9834	15.3694	17.964	0.855566	0.0773829	0.113634	0.944492	-0.225048
sp|Q8IWV7|UBR1_HUMAN	UBR1	UBR1_HUMAN E3 ubiquitin-protein ligase UBR1	2361	4	C	15.3335	15.1255	15.6657	18.0735	17.9479	17.854	15.3749	17.9585	0.856137	0.000108481	0.00179861	2.74506	-0.224087
sp|Q9UKE5|TNIK_HUMAN	TNIK	TNIK_HUMAN TRAF2 and NCK-interacting protein kinase	1564	20	C	14.549	15.9722	15.604	17.9523	18.0334	17.8892	15.3751	17.9583	0.856154	0.00381645	0.0118001	1.92811	-0.224058
sp|Q7L523|RRAGA_HUMAN	RRAGA	RRAGA_HUMAN Ras-related GTP-binding protein A	4055	8	C	16.4053	15.1552	14.5679	18.1093	17.6218	18.1404	15.3761	17.9572	0.856267	0.010415	0.0236525	1.62612	-0.223867
sp|O14936|CSKP_HUMAN	CASK	CSKP_HUMAN Peripheral plasma membrane protein CASK	2505	10	C	14.9118	15.5711	15.6464	18.0042	16.6047	19.2617	15.3764	17.9569	0.856298	0.0323653	0.0561185	1.25089	-0.223815
sp|Q6RFH5|WDR74_HUMAN	WDR74	WDR74_HUMAN WD repeat-containing protein 74	5478	7	C	14.4922	15.6749	15.9641	17.2409	17.5709	19.057	15.3771	17.9563	0.856362	0.0228579	0.0427842	1.36872	-0.223707
sp|Q53HV7|SMUG1_HUMAN	SMUG1	SMUG1_HUMAN Single-strand selective monofunctional uracil DNA glycosylase	6306	1	C	15.3493	15.2771	15.5059	17.5104	17.8147	18.5425	15.3774	17.9559	0.856402	0.00119204	0.00586101	2.23203	-0.223641
sp|O00483|NDUA4_HUMAN	NDUFA4	NDUA4_HUMAN NADH dehydrogenase [ubiquinone] 1 alpha subcomplex subunit 4	5307	6	C	19.2222	12.5431	14.3684	17.6285	18.1029	18.1349	15.3779	17.9554	0.856448	0.26692	0.323293	0.490404	-0.223562
sp|Q96PM5|ZN363_HUMAN	RCHY1	ZN363_HUMAN RING finger and CHY zinc finger domain-containing protein 1	3245	4	C	14.9251	15.9617	15.2486	17.9022	17.2708	18.6916	15.3785	17.9549	0.856507	0.00734942	0.0183762	1.73574	-0.223463
sp|P19525|E2AK2_HUMAN	EIF2AK2	E2AK2_HUMAN Interferon-induced, double-stranded RNA-activated protein kinase	3766	16	C	15.1736	15.6909	15.2713	19.4309	15.8395	18.5939	15.3786	17.9548	0.856519	0.0785491	0.115154	0.938721	-0.223443
sp|P52907|CAZA1_HUMAN	CAPZA1	CAZA1_HUMAN F-actin-capping protein subunit alpha-1	3881	13	C	15.3328	15.8169	14.987	18.7691	17.2181	17.8761	15.3789	17.9544	0.856552	0.00722221	0.018129	1.74163	-0.223388
sp|Q14651|PLSI_HUMAN	PLS1	PLSI_HUMAN Plastin-1	96	19	C	15.3135	15.4183	15.4093	18.4758	17.3545	18.0286	15.3804	17.953	0.856703	0.00142088	0.00647393	2.18883	-0.223132
sp|Q29RF7|PDS5A_HUMAN	PDS5A	PDS5A_HUMAN Sister chromatid cohesion protein PDS5 homolog A	535	52	C	15.6247	15.3823	15.1358	17.2217	20.0193	16.6162	15.3809	17.9524	0.856762	0.0718686	0.106966	0.970753	-0.223034
sp|P47756-2|CAPZB_HUMAN	CAPZB	CAPZB_HUMAN Isoform 2 of F-actin-capping protein subunit beta	3667	31	C	15.3491	15.6327	15.163	18.9488	16.6418	18.2647	15.3816	17.9518	0.856829	0.0211245	0.0401748	1.39605	-0.22292
sp|A8MXV4|NUD19_HUMAN	NUDT19	NUD19_HUMAN Nucleoside diphosphate-linked moiety X motif 19, mitochondrial	1905	4	C	16.2045	15.2776	14.6682	18.0415	16.1898	19.6185	15.3834	17.9499	0.857019	0.0775437	0.113823	0.943772	-0.222601
sp|Q15464|SHB_HUMAN	SHB	SHB_HUMAN SH2 domain-containing adapter protein B	2379	5	C	15.412	14.929	15.811	18.1562	17.7634	17.9284	15.384	17.9493	0.857079	0.00078001	0.00472298	2.32578	-0.2225
sp|Q96L92|SNX27_HUMAN	SNX27	SNX27_HUMAN Sorting nexin-27	4575	18	C	15.7035	15.3494	15.0999	17.7036	18.706	17.4375	15.3843	17.949	0.857108	0.00376999	0.0117235	1.93094	-0.22245
sp|Q06203|PUR1_HUMAN	PPAT	PUR1_HUMAN Amidophosphoribosyltransferase	3173	31	C	15.4811	14.7516	15.9208	18.1572	16.9056	18.7837	15.3845	17.9488	0.857131	0.0167906	0.033846	1.47049	-0.222413
sp|A0JNW5|UH1BL_HUMAN	UHRF1BP1L	UH1BL_HUMAN UHRF1-binding protein 1-like	4429	9	C	15.0873	15.5238	15.5479	17.8112	17.6382	18.3916	15.3863	17.947	0.857321	0.000715765	0.00448238	2.34849	-0.222093
sp|P62942|FKB1A_HUMAN	FKBP1A	FKB1A_HUMAN Peptidyl-prolyl cis-trans isomerase FKBP1A	5635	3	C	16.3599	14.9213	14.8858	18.0466	17.2448	18.5415	15.389	17.9443	0.857598	0.0142206	0.029982	1.52314	-0.221626
sp|P28838|AMPL_HUMAN	LAP3	AMPL_HUMAN Cytosol aminopeptidase	244	27	C	15.8614	15.6688	14.6378	16.2927	22.495	15.0442	15.3893	17.944	0.857633	0.335389	0.393676	0.404861	-0.221568
sp|Q96Q83|ALKB3_HUMAN	ALKBH3	ALKB3_HUMAN Alpha-ketoglutarate-dependent dioxygenase alkB homolog 3	6185	4	C	15.341	15.4594	15.3679	18.0695	17.4808	18.2814	15.3894	17.9439	0.857642	0.000456853	0.00350138	2.45576	-0.221553
sp|Q8IWD4|CC117_HUMAN	CCDC117	CC117_HUMAN Coiled-coil domain-containing protein 117	2990	4	C	15.5244	14.0614	16.584	18.4056	16.9458	18.4788	15.3899	17.9434	0.857693	0.0448444	0.0728177	1.13776	-0.221466
sp|Q5VWQ8|DAB2P_HUMAN	DAB2IP	DAB2P_HUMAN Disabled homolog 2-interacting protein	1621	2	C	15.4128	15.3114	15.4484	18.3095	16.7325	18.7854	15.3909	17.9425	0.85779	0.0148051	0.0308519	1.51072	-0.221304
sp|Q9BUB5|MKNK1_HUMAN	MKNK1	MKNK1_HUMAN MAP kinase-interacting serine/threonine-protein kinase 1	3988	1	C	14.8447	15.2476	16.0809	17.3141	18.1265	18.3864	15.3911	17.9423	0.857807	0.00632775	0.0165208	1.78197	-0.221274
sp|Q9NYA4|MTMR4_HUMAN	MTMR4	MTMR4_HUMAN Myotubularin-related protein 4	3713	2	C	15.6481	16.4291	14.0967	18.6751	18.5566	16.5944	15.3913	17.942	0.857835	0.0568577	0.08864	1.05237	-0.221228
sp|P55060|XPO2_HUMAN	CSE1L	XPO2_HUMAN Exportin-2	92	72	C	15.5724	15.3487	15.2532	17.8815	18.6507	17.2934	15.3914	17.9419	0.85785	0.00322596	0.0106056	1.97446	-0.221202
sp|Q9H9Y4|GPN2_HUMAN	GPN2	GPN2_HUMAN GPN-loop GTPase 2	6184	1	C	15.3486	14.694	16.1322	17.3966	19.0309	17.3977	15.3916	17.9417	0.857866	0.0204367	0.0391847	1.40688	-0.221176
sp|Q93034|CUL5_HUMAN	CUL5	CUL5_HUMAN Cullin-5	3029	27	C	15.3427	15.4174	15.415	17.3652	19.1093	17.3505	15.3917	17.9417	0.857875	0.0120264	0.0264241	1.578	-0.221161
sp|Q96II8-2|LRCH3_HUMAN	LRCH3	LRCH3_HUMAN Isoform 2 of Leucine-rich repeat and calponin homology domain-containing protein 3	2586	7	C	15.288	15.4918	15.3958	18.1443	18.2112	17.4689	15.3919	17.9415	0.857893	0.000476019	0.00360059	2.44363	-0.22113
sp|Q8NC54|KCT2_HUMAN	KCT2	KCT2_HUMAN Keratinocyte-associated transmembrane protein 2	5879	3	C	15.9191	15.451	14.8101	18.0151	17.9569	17.8478	15.3934	17.9399	0.858052	0.0014352	0.00651867	2.18584	-0.220863
sp|Q03001|DYST_HUMAN	DST	DYST_HUMAN Dystonin	587	61	C	14.7506	15.1344	16.2953	18.0285	17.8263	17.9649	15.3934	17.9399	0.858056	0.00554583	0.0150423	1.82269	-0.220857
sp|O60890|OPHN1_HUMAN	OPHN1	OPHN1_HUMAN Oligophrenin-1	6645	1	C	13.7819	15.8806	16.5219	17.7992	18.346	17.6702	15.3948	17.9385	0.8582	0.0406518	0.0672841	1.17209	-0.220613
sp|Q86X27|RGPS2_HUMAN	RALGPS2	RGPS2_HUMAN Ras-specific guanine nucleotide-releasing factor RalGPS2	5290	5	C	15.4017	14.6656	16.1196	17.52	18.6063	17.6868	15.3956	17.9377	0.858284	0.00918257	0.0216001	1.66554	-0.220474
sp|P67870|CSK2B_HUMAN	CSNK2B	CSK2B_HUMAN Casein kinase II subunit beta	3311	14	C	15.5395	14.9882	15.6624	17.6851	17.9617	18.1631	15.3967	17.9366	0.858394	0.000523217	0.00379009	2.42135	-0.220288
sp|Q9BT78|CSN4_HUMAN	COPS4	CSN4_HUMAN COP9 signalosome complex subunit 4	1743	33	C	15.1489	15.6796	15.3618	18.8058	17.4525	17.5514	15.3968	17.9366	0.858401	0.00533896	0.0146978	1.83275	-0.220276
sp|Q13619|CUL4A_HUMAN	CUL4A	CUL4A_HUMAN Cullin-4A	1186	26	C	15.2287	15.777	15.1873	18.2884	18.0231	17.4955	15.3977	17.9357	0.858494	0.00107922	0.00557653	2.25364	-0.22012
sp|P22234-2|PUR6_HUMAN	PAICS	PUR6_HUMAN Isoform 2 of Multifunctional protein ADE2	603	35	C	15.4773	15.2978	15.4209	18.493	17.7412	17.5698	15.3987	17.9347	0.858598	0.000922893	0.005149	2.28828	-0.219945
sp|Q9H1D9|RPC6_HUMAN	POLR3F	RPC6_HUMAN DNA-directed RNA polymerase III subunit RPC6	5793	7	C	15.296	15.2258	15.6745	17.9705	18.5838	17.2493	15.3988	17.9345	0.85861	0.0034749	0.0111511	1.95268	-0.219925
sp|P82930|RT34_HUMAN	MRPS34	RT34_HUMAN 28S ribosomal protein S34, mitochondrial	2229	8	C	18.4187	13.0478	14.7321	18.1091	17.5884	18.1039	15.3995	17.9338	0.858688	0.187359	0.238732	0.62209	-0.219795
sp|Q8NFI3|ENASE_HUMAN	ENGASE	ENASE_HUMAN Cytosolic endo-beta-N-acetylglucosaminidase	5079	3	C	15.6181	15.3625	15.2195	19.909	14.7028	19.1881	15.4	17.9333	0.85874	0.195724	0.247908	0.60571	-0.219708
sp|Q9Y276|BCS1_HUMAN	BCS1L	BCS1_HUMAN Mitochondrial chaperone BCS1	3931	2	C	16.5767	15.3372	14.2888	19.4305	14.3139	20.0529	15.4009	17.9324	0.858829	0.26082	0.317106	0.498795	-0.219557
sp|Q9NRG9|AAAS_HUMAN	AAAS	AAAS_HUMAN Aladin	3374	18	C	14.947	15.119	16.137	18.0067	17.2015	18.5888	15.401	17.9323	0.85884	0.00984985	0.0227916	1.64222	-0.219539
sp|P30291|WEE1_HUMAN	WEE1	WEE1_HUMAN Wee1-like protein kinase	5081	5	C	15.6044	15.3016	15.2974	17.9901	16.383	19.4235	15.4011	17.9322	0.858854	0.04579	0.0740283	1.1306	-0.219516
sp|O15212|PFD6_HUMAN	PFDN6	PFD6_HUMAN Prefoldin subunit 6	4530	12	C	15.5679	15.2082	15.4276	18.7057	17.843	17.2477	15.4012	17.9321	0.858862	0.00438109	0.0129897	1.8864	-0.219501
sp|Q9NR09|BIRC6_HUMAN	BIRC6	BIRC6_HUMAN Baculoviral IAP repeat-containing protein 6	632	45	C	14.5964	15.3925	16.2171	18.4253	18.1239	17.2446	15.402	17.9313	0.858947	0.0125449	0.0272822	1.56412	-0.21936
sp|Q658Y4|F91A1_HUMAN	FAM91A1	F91A1_HUMAN Protein FAM91A1	3180	16	C	15.3339	15.6002	15.2725	17.7937	17.9734	18.0265	15.4022	17.9312	0.858961	3.28227e-05	0.00111717	2.95188	-0.219336
sp|Q9Y2X0|MED16_HUMAN	MED16	MED16_HUMAN Mediator of RNA polymerase II transcription subunit 16	2448	10	C	14.4284	15.2327	16.5537	17.069	20.0896	16.6266	15.4049	17.9284	0.859248	0.114102	0.156785	0.804694	-0.218854
sp|P27707|DCK_HUMAN	DCK	DCK_HUMAN Deoxycytidine kinase	2529	8	C	15.1398	15.1849	15.8908	18.171	17.8592	17.7543	15.4052	17.9282	0.859272	0.000767145	0.00466996	2.33069	-0.218814
sp|Q5R3I4|TTC38_HUMAN	TTC38	TTC38_HUMAN Tetratricopeptide repeat protein 38	3515	5	C	15.1937	15.3864	15.6357	17.8648	17.9329	17.9865	15.4053	17.9281	0.859282	4.50963e-05	0.00128369	2.89154	-0.218796
sp|P25205|MCM3_HUMAN	MCM3	MCM3_HUMAN DNA replication licensing factor MCM3	2347	60	C	14.8949	15.732	15.6082	17.2485	20.2035	16.313	15.4117	17.9217	0.859948	0.104866	0.146495	0.834176	-0.217679
sp|Q7RTN6|STRAA_HUMAN	STRADA	STRAA_HUMAN STE20-related kinase adapter protein alpha	5394	2	C	14.1956	14.9578	17.0859	19.8804	16.1453	17.7349	15.4131	17.9202	0.860096	0.14459	0.191272	0.718349	-0.21743
sp|Q9UJS0-2|CMC2_HUMAN	SLC25A13	CMC2_HUMAN Isoform 2 of Calcium-binding mitochondrial carrier protein Aralar2	1476	8	C	19.2436	13.1414	13.8572	18.7286	17.7631	17.2661	15.4141	17.9193	0.860195	0.273052	0.329415	0.482257	-0.217264
sp|Q9UKI8-2|TLK1_HUMAN	TLK1	TLK1_HUMAN Isoform 2 of Serine/threonine-protein kinase tousled-like 1	788	6	C	15.1083	15.1606	15.9779	18.3694	16.3855	18.9983	15.4156	17.9177	0.860354	0.0402426	0.0667325	1.17566	-0.216997
sp|Q92674|CENPI_HUMAN	CENPI	CENPI_HUMAN Centromere protein I	3313	5	C	14.9499	15.0861	16.2134	17.3187	18.798	17.6339	15.4165	17.9169	0.860444	0.0142395	0.029982	1.52314	-0.216846
sp|Q9NRG1|PRDC1_HUMAN	PRTFDC1	PRDC1_HUMAN Phosphoribosyltransferase domain-containing protein 1	4004	4	C	15.9015	15.2703	15.0843	18.7209	17.601	17.4221	15.4187	17.9147	0.860675	0.00631219	0.0164967	1.7826	-0.21646
sp|O60507|TPST1_HUMAN	TPST1	TPST1_HUMAN Protein-tyrosine sulfotransferase 1	5664	1	C	15.7057	16.2492	14.3033	17.7786	16.4095	19.5536	15.4194	17.9139	0.860751	0.0818782	0.119313	0.923312	-0.216333
sp|Q8WV99|ZFN2B_HUMAN	ZFAND2B	ZFN2B_HUMAN AN1-type zinc finger protein 2B	1419	1	C	14.7271	15.2461	16.2871	17.1497	17.1693	19.4206	15.4201	17.9132	0.860823	0.0475539	0.0763534	1.11717	-0.216211
sp|Q9UPY6|WASF3_HUMAN	WASF3	WASF3_HUMAN Wiskott-Aldrich syndrome protein family member 3	6479	1	C	13.1967	15.5799	17.4947	14.2264	20.3189	19.1834	15.4238	17.9096	0.861203	0.330465	0.389196	0.409831	-0.215575
sp|Q14974|IMB1_HUMAN	KPNB1	IMB1_HUMAN Importin subunit beta-1	3580	42	C	15.5746	15.5454	15.1564	18.2166	17.7298	17.7771	15.4255	17.9078	0.861381	0.00026888	0.00267111	2.57331	-0.215277
sp|Q6NXT1|ANR54_HUMAN	ANKRD54	ANR54_HUMAN Ankyrin repeat domain-containing protein 54	3773	3	C	15.5237	15.5258	15.2277	18.2311	17.3581	18.1335	15.4257	17.9076	0.861409	0.00107009	0.0055526	2.2555	-0.21523
sp|Q9UJV3|TRIM1_HUMAN	MID2	TRIM1_HUMAN Probable E3 ubiquitin-protein ligase MID2	1149	3	C	11.8578	23.5138	10.9083	16.6806	17.7033	19.3363	15.4266	17.9067	0.861499	0.580181	0.631854	0.199383	-0.215079
sp|Q9H6Z4|RANB3_HUMAN	RANBP3	RANB3_HUMAN Ran-binding protein 3	2128	20	C	15.2347	15.7433	15.3062	18.6628	17.6051	17.4477	15.4281	17.9052	0.861653	0.00389813	0.0119632	1.92215	-0.214821
sp|Q96F44|TRI11_HUMAN	TRIM11	TRI11_HUMAN E3 ubiquitin-protein ligase TRIM11	5261	8	C	15.3018	15.0358	15.9473	17.6554	17.6661	18.3936	15.4283	17.905	0.861674	0.00245215	0.00896037	2.04767	-0.214786
sp|P08758|ANXA5_HUMAN	ANXA5	ANXA5_HUMAN Annexin A5	478	34	C	15.3829	15.311	15.5966	17.8146	18.5109	17.3841	15.4302	17.9032	0.861866	0.0018834	0.00757563	2.12058	-0.214464
[truncated: 5,034 more rows]
