# Supplementary material for: Open-gate mutants of the mammalian proteasome show enhanced ubiquitin-conjugate degradation
Source: Nat Commun. 2016 Mar 9;7:10963. doi: 10.1038/ncomms10963 (PMC4786872; doi:10.1038/ncomms10963)
Supplement: Supplementary Table 2 — a3DN proteasome targets (>2-fold change, p<0.05) [file ncomms10963-s3.xlsx]

## Sheet: scaled 2 fold changes, p 0.05
Supplementary Table 2. a3DN proteasome targets (>2-fold change, p<0.05)
from 6 independent protein samples
Protein Id	Gene Symbol	Description	Group ID	Number of peptides	Collapsed?	WT_126	WT_127	WT_128	a3dN_129	a3dN_130	a3dN_131	AVG WT	AVG a3dN	WT/KO	T-test	BH corrected p-value	-log10 BH	LOG2 WT/KO
sp|A6NGB0|T191C_HUMAN	TMEM191C	T191C_HUMAN Transmembrane protein 191C	2291	1	C	0.00043412	0.00692878	0	34.6541	29.3971	35.9414	0.0024543	33.3309	7.36344e-05	7.62256e-05	0.00155243	2.80899	-13.7293
sp|Q5UE93|PI3R6_HUMAN	PIK3R6	PI3R6_HUMAN Phosphoinositide 3-kinase regulatory subunit 6	2797	1	C	0.30507	0.356354	0	31.3733	34.7302	33.2351	0.220475	33.1129	0.00665828	4.64922e-06	0.000680176	3.16738	-7.23064
sp|P0CJ92|GOG8H_HUMAN	GOLGA8H	GOG8H_HUMAN Golgin subfamily A member 8H	6658	1	C	0.522982	0.423279	0	32.7251	33.7268	32.6019	0.31542	33.0179	0.009553	1.22028e-07	0.000171595	3.76549	-6.70983
sp|P05408|7B2_HUMAN	SCG5	7B2_HUMAN Neuroendocrine protein 7B2	5987	3	C	0.702014	0.553551	0.344853	33.9335	33.7847	30.6814	0.533473	32.7999	0.0162645	7.07374e-06	0.000753568	3.12288	-5.94213
sp|P0C221|CC175_HUMAN	CCDC175	CC175_HUMAN Coiled-coil domain-containing protein 175	758	2	C	1.09036	1.07491	0	38.5428	21.9107	37.3812	0.721757	32.6116	0.0221319	0.00404022	0.012239	1.91225	-5.49773
sp|P19971-2|TYPH_HUMAN	TYMP	TYPH_HUMAN Isoform 2 of Thymidine phosphorylase	5490	1	C	1.35532	1.38801	0	28.3227	50.0485	18.8855	0.914443	32.4189	0.0282071	0.0270152	0.0487035	1.31244	-5.1478
sp|Q8WXE9-3|STON2_HUMAN	STON2	STON2_HUMAN Isoform 2 of Stonin-2	6036	4	C	1.82899	1.33263	0.342274	33.4199	28.9763	34.0999	1.16796	32.1654	0.0363112	4.8994e-05	0.00132566	2.87757	-4.78344
sp|Q96FS4|SIPA1_HUMAN	SIPA1	SIPA1_HUMAN Signal-induced proliferation-associated protein 1	5927	1	C	1.99755	0.964082	0.572984	37.7625	20.6318	38.0711	1.17821	32.1551	0.0366413	0.00584169	0.0155874	1.80722	-4.77039
sp|Q9P2D7|DYH1_HUMAN	DNAH1	DYH1_HUMAN Dynein heavy chain 1, axonemal	5517	2	C	1.51919	1.41919	0.875146	34.6354	22.1941	39.357	1.27118	32.0622	0.0396472	0.0038574	0.011881	1.92515	-4.65664
tr|H0YH70|H0YH70_HUMAN	MPDZ	H0YH70_HUMAN Multiple PDZ domain protein (Fragment)	2805	2	C	2.38685	1.71472	0.59447	24.0666	48.3675	22.8699	1.56535	31.768	0.0492743	0.0221863	0.0418096	1.37872	-4.34302
sp|Q9BXU9-2|CABP8_HUMAN	CALN1	CABP8_HUMAN Isoform 2 of Calcium-binding protein 8	5876	2	C	2.21644	1.93886	0.590988	25.5711	46.0134	23.6692	1.5821	31.7512	0.0498279	0.01361	0.0290239	1.53724	-4.3269
sp|Q16787|LAMA3_HUMAN	LAMA3	LAMA3_HUMAN Laminin subunit alpha-3	2434	2	C	2.93627	1.77557	0.759387	29.0316	34.1724	31.3248	1.82374	31.5096	0.0578789	5.14635e-05	0.00133961	2.87302	-4.11082
sp|Q9NS23|RASF1_HUMAN	RASSF1	RASF1_HUMAN Ras association domain-containing protein 1	2119	4	C	2.87075	2.09168	0.833617	32.5036	28.3559	33.3444	1.93202	31.4013	0.0615266	5.80584e-05	0.00141249	2.85002	-4.02265
sp|Q8NEL9|DDHD1_HUMAN	DDHD1	DDHD1_HUMAN Phospholipase DDHD1	5680	1	C	3.14839	1.87645	1.00233	28.8068	34.7028	30.4632	2.00906	31.3243	0.0641374	9.52685e-05	0.00170639	2.76792	-3.96269
sp|Q9UJY1|HSPB8_HUMAN	HSPB8	HSPB8_HUMAN Heat shock protein beta-8	3810	1	C	3.23725	2.33768	0.554015	32.8844	33.5385	27.4481	2.04298	31.2903	0.0652911	0.000149905	0.00205531	2.68712	-3.93697
sp|P49760|CLK2_HUMAN	CLK2	CLK2_HUMAN Dual specificity protein kinase CLK2	6001	2	C	2.81685	2.17531	1.18263	32.0815	24.9127	36.831	2.05826	31.2751	0.0658116	0.0011215	0.0057057	2.24369	-3.92551
sp|Q05877|HHCM_HUMAN		HHCM_HUMAN Hepatocellular carcinoma protein HHCM	6679	1	C	3.14091	1.94362	1.30603	29.6018	33.6775	30.3302	2.13019	31.2032	0.0682683	2.87578e-05	0.0010811	2.96614	-3.87264
tr|H0YDF6|H0YDF6_HUMAN	NHSL1	H0YDF6_HUMAN NHS-like protein 1 (Fragment)	3677	2	C	3.06116	2.32239	1.17378	35.8605	18.358	39.2242	2.18578	31.1476	0.0701749	0.0111466	0.0248957	1.60388	-3.8329
tr|B7Z8R8|B7Z8R8_HUMAN	RHBG	B7Z8R8_HUMAN Ammonium transporter Rh type B	5986	1	C	3.22963	2.32568	1.4285	31.5647	26.3273	35.1242	2.32794	31.0054	0.0750817	0.000388245	0.00322285	2.49176	-3.7354
tr|H0YAB3|H0YAB3_HUMAN	SEC31A	H0YAB3_HUMAN Protein transport protein Sec31A (Fragment)	2481	1	C	3.15688	3.22249	0.6162	34.9512	22.6613	35.392	2.33186	31.0015	0.0752175	0.002538	0.00915719	2.03824	-3.73279
sp|Q86YA3|CD021_HUMAN	C4orf21	CD021_HUMAN Uncharacterized protein C4orf21	4306	1	C	2.68753	2.96599	1.3434	34.2838	25.2827	33.4366	2.33231	31.001	0.0752332	0.000597814	0.00403768	2.39387	-3.73249
sp|Q96HI0|SENP5_HUMAN	SENP5	SENP5_HUMAN Sentrin-specific protease 5	3272	2	C	3.03478	2.53939	1.4727	31.9549	27.8618	33.1365	2.34896	30.9844	0.0758109	6.67828e-05	0.00148405	2.82855	-3.72145
sp|Q8WZ42-12|TITIN_HUMAN	TTN	TITIN_HUMAN Isoform 12 of Titin	6061	1	C	3.49126	2.61778	1.69444	25.8529	39.9926	26.351	2.60116	30.7322	0.0846397	0.00380089	0.0117623	1.92951	-3.56252
sp|Q2PPJ7|RGPA2_HUMAN	RALGAPA2	RGPA2_HUMAN Ral GTPase-activating protein subunit alpha-2	1063	3	C	3.24768	2.77812	2.00181	30.4874	29.9482	31.5368	2.67587	30.6575	0.0872828	1.19195e-06	0.000591053	3.22837	-3.51816
sp|O60783|RT14_HUMAN	MRPS14	RT14_HUMAN 28S ribosomal protein S14, mitochondrial	4194	2	C	4.01115	2.73515	2.19687	30.7612	26.1852	34.1104	2.98106	30.3523	0.0982153	0.000315314	0.00285325	2.54466	-3.34791
sp|Q5T7W7|TSTD2_HUMAN	TSTD2	TSTD2_HUMAN Thiosulfate sulfurtransferase/rhodanese-like domain-containing protein 2	5414	2	C	3.84384	2.69033	2.64638	30.4358	29.9609	30.4227	3.06018	30.2731	0.101086	3.46393e-07	0.000400443	3.39746	-3.30635
sp|P0C6C1|AN34C_HUMAN	ANKRD34C	AN34C_HUMAN Ankyrin repeat domain-containing protein 34C	6606	2	C	5.54134	2.7575	1.57038	29.5678	30.3245	30.2384	3.28974	30.0436	0.109499	2.40309e-05	0.00106592	2.97228	-3.19101
sp|P05161|ISG15_HUMAN	ISG15	ISG15_HUMAN Ubiquitin-like protein ISG15	5783	1	C	3.79527	4.09341	2.36533	31.5266	28.1374	30.082	3.418	29.9153	0.114256	1.87526e-05	0.000962405	3.01664	-3.12966
sp|Q9NYQ8|FAT2_HUMAN	FAT2	FAT2_HUMAN Protocadherin Fat 2	6110	2	C	3.54365	3.39134	3.4452	30.3602	27.9142	31.3453	3.46006	29.8732	0.115825	1.32602e-05	0.000894203	3.04856	-3.10998
sp|Q99541|PLIN2_HUMAN	PLIN2	PLIN2_HUMAN Perilipin-2	3091	3	C	6.27987	3.16578	1.21976	32.3149	25.9334	31.0863	3.55514	29.7782	0.119387	0.000430418	0.00336848	2.47257	-3.06628
sp|P04083|ANXA1_HUMAN	ANXA1	ANXA1_HUMAN Annexin A1	566	12	C	5.36858	3.63782	2.36141	30.0557	29.6413	28.9352	3.78927	29.5441	0.128258	1.01461e-05	0.000821821	3.08522	-2.96288
sp|Q6XUX3|DUSTY_HUMAN	DSTYK	DUSTY_HUMAN Dual serine/threonine and tyrosine protein kinase	4044	1	C	5.51083	4.00242	3.27046	25.9386	34.1263	27.1513	4.26124	29.0721	0.146575	0.00070928	0.00446859	2.34983	-2.77029
sp|Q9H0J4|QRIC2_HUMAN	QRICH2	QRIC2_HUMAN Glutamine-rich protein 2	6548	2	C	5.14714	4.75403	3.20384	27.8945	28.2514	30.7491	4.36834	28.965	0.150814	2.17138e-05	0.00105289	2.97762	-2.72915
sp|P50225|ST1A1_HUMAN	SULT1A1	ST1A1_HUMAN Sulfotransferase 1A1	2382	11	C	4.7534	4.88044	3.82446	31.4907	26.4091	28.6418	4.4861	28.8472	0.155512	8.58298e-05	0.00163986	2.78519	-2.6849
sp|P42338|PK3CB_HUMAN	PIK3CB	PK3CB_HUMAN Phosphatidylinositol 4,5-bisphosphate 3-kinase catalytic subunit beta isoform	5973	2	C	5.42166	4.85772	3.27006	27.9718	30.0499	28.4289	4.51648	28.8169	0.15673	1.12529e-05	0.000825593	3.08323	-2.67364
sp|Q5VVW2|GARL3_HUMAN	GARNL3	GARL3_HUMAN GTPase-activating Rap/Ran-GAP domain-like protein 3	2822	3	C	6.88678	3.72284	3.3151	24.9227	35.0879	26.0646	4.64157	28.6917	0.161774	0.00212514	0.00818965	2.08673	-2.62795
sp|Q9H992|MARH7_HUMAN	MARCH7	MARH7_HUMAN E3 ubiquitin-protein ligase MARCH7	3424	1	C	5.0175	5.41301	3.77503	30.6917	19.4068	35.696	4.73518	28.5982	0.165576	0.00788566	0.0192916	1.71463	-2.59443
sp|Q9UHF7-2|TRPS1_HUMAN	TRPS1	TRPS1_HUMAN Isoform 2 of Zinc finger transcription factor Trps1	2668	8	C	5.64908	5.18757	4.47389	28.1838	24.2664	32.2392	5.10351	28.2298	0.180785	0.000575558	0.00399087	2.39893	-2.46766
sp|Q9H2X9|S12A5_HUMAN	SLC12A5	S12A5_HUMAN Solute carrier family 12 member 5	4081	3	C	5.7559	5.08131	4.51963	28.3948	27.5016	28.7467	5.11895	28.2144	0.181431	1.47657e-06	0.000610692	3.21418	-2.46251
sp|O00458|IFRD1_HUMAN	IFRD1	IFRD1_HUMAN Interferon-related developmental regulator 1	3714	7	C	6.22512	5.58608	4.2374	26.2527	28.1756	29.5231	5.34953	27.9838	0.191165	3.4797e-05	0.0011401	2.94306	-2.38711
sp|Q7L8J4|3BP5L_HUMAN	SH3BP5L	3BP5L_HUMAN SH3 domain-binding protein 5-like	2602	2	C	5.8642	6.07203	4.58812	28.6223	28.2839	26.5695	5.50812	27.8252	0.197954	9.19032e-06	0.000807714	3.09274	-2.33676
sp|Q9HB65|ELL3_HUMAN	ELL3	ELL3_HUMAN RNA polymerase II elongation factor ELL3	5183	3	C	6.02921	5.85219	5.24908	26.2142	29.1215	27.5339	5.71016	27.6232	0.206716	1.49557e-05	0.000894203	3.04856	-2.27428
sp|P78559-2|MAP1A_HUMAN	MAP1A	MAP1A_HUMAN Isoform 2 of Microtubule-associated protein 1A	147	14	C	6.33212	6.13629	5.32295	28.6049	25.983	27.6207	5.93045	27.4029	0.216417	1.29308e-05	0.000891337	3.04996	-2.20811
sp|Q7Z6G8|ANS1B_HUMAN	ANKS1B	ANS1B_HUMAN Ankyrin repeat and sterile alpha motif domain-containing protein 1B	1988	2	C	6.32881	6.52785	5.73291	27.8116	19.5799	34.0189	6.19652	27.1368	0.228344	0.00749406	0.0185959	1.73058	-2.13072
sp|Q6XQN6-2|PNCB_HUMAN	NAPRT1	PNCB_HUMAN Isoform 2 of Nicotinate phosphoribosyltransferase	1839	3	C	6.29234	7.08441	5.22881	30.8948	25.3007	25.199	6.20185	27.1315	0.228585	0.000433213	0.00337671	2.47151	-2.1292
sp|Q96FN4|CPNE2_HUMAN	CPNE2	CPNE2_HUMAN Copine-2	2930	3	C	7.04525	6.72175	5.25838	27.4085	25.1908	28.3753	6.34179	26.9915	0.234955	4.59272e-05	0.00129097	2.88908	-2.08954
sp|Q6PI78|TMM65_HUMAN	TMEM65	TMM65_HUMAN Transmembrane protein 65	5143	3	C	8.32115	6.03796	5.39291	28.4159	24.4227	27.4093	6.58401	26.7493	0.246138	0.000173541	0.00217112	2.66332	-2.02246
sp|Q9UDY4|DNJB4_HUMAN	DNAJB4	DNJB4_HUMAN DnaJ homolog subfamily B member 4	3917	1	C	5.40386	7.11554	7.3153	31.0001	23.6812	25.484	6.61157	26.7218	0.247423	0.000917332	0.00513107	2.28979	-2.01495
sp|Q9H1X3|DJC25_HUMAN	DNAJC25	DJC25_HUMAN DnaJ homolog subfamily C member 25	3516	2	C	6.56855	6.65253	6.62377	24.6329	28.1504	27.3719	6.61495	26.7184	0.24758	4.6728e-05	0.00129859	2.88653	-2.01403
sp|Q6MZP7|LIN54_HUMAN	LIN54	LIN54_HUMAN Protein lin-54 homolog	6063	2	C	7.18562	6.95773	6.62975	25.9883	24.2081	29.0305	6.92437	26.409	0.262198	0.000162125	0.00210705	2.67633	-1.93127
sp|O75928|PIAS2_HUMAN	PIAS2	PIAS2_HUMAN E3 SUMO-protein ligase PIAS2	1334	5	C	7.25028	7.04328	6.73749	26.2489	23.4869	29.2332	7.01035	26.323	0.26632	0.000316328	0.00285874	2.54383	-1.90877
sp|Q5CZC0|FSIP2_HUMAN	FSIP2	FSIP2_HUMAN Fibrous sheath-interacting protein 2	4610	3	C	7.1171	7.09192	7.10824	25.5932	25.0579	28.0317	7.10575	26.2276	0.270927	3.1012e-05	0.00109487	2.96064	-1.88403
sp|Q92854|SEM4D_HUMAN	SEMA4D	SEM4D_HUMAN Semaphorin-4D	4256	1	C	7.00617	7.52991	6.80247	25.9349	24.342	28.3845	7.11285	26.2205	0.271271	8.95839e-05	0.00166831	2.77772	-1.88219
sp|P09382|LEG1_HUMAN	LGALS1	LEG1_HUMAN Galectin-1	3756	7	C	7.42914	7.42414	6.8825	27.4136	24.087	26.7636	7.24526	26.0881	0.277723	5.33333e-05	0.00135374	2.86846	-1.84828
sp|Q9HBG6-5|IF122_HUMAN	IFT122	IF122_HUMAN Isoform 5 of Intraflagellar transport protein 122 homolog	978	9	C	8.12451	7.33937	7.34363	25.2888	23.1458	28.7578	7.6025	25.7308	0.295463	0.000395301	0.00324671	2.48856	-1.75895
sp|P28290|SSFA2_HUMAN	SSFA2	SSFA2_HUMAN Sperm-specific antigen 2	3401	4	C	8.24804	7.69804	7.13792	25.7129	30.6696	20.5335	7.69467	25.6387	0.30012	0.00366374	0.011504	1.93915	-1.73639
sp|Q96AD5|PLPL2_HUMAN	PNPLA2	PLPL2_HUMAN Patatin-like phospholipase domain-containing protein 2	6318	2	C	9.36626	7.999	6.56835	25.6854	23.6048	26.7762	7.97787	25.3555	0.314641	0.000146631	0.00204963	2.68833	-1.66822
sp|Q8WWI1|LMO7_HUMAN	LMO7	LMO7_HUMAN LIM domain only protein 7	4410	13	C	8.56509	8.02324	7.63541	26.6475	23.4399	25.6888	8.07458	25.2587	0.319675	6.41662e-05	0.001446	2.83983	-1.64532
sp|Q05707|COEA1_HUMAN	COL14A1	COEA1_HUMAN Collagen alpha-1(XIV) chain	6111	3	C	8.3404	7.70555	8.67205	25.518	25.5052	24.2588	8.23933	25.094	0.328339	4.79821e-06	0.000680176	3.16738	-1.60674
sp|P49641|MA2A2_HUMAN	MAN2A2	MA2A2_HUMAN Alpha-mannosidase 2x	6173	1	C	12.198	7.04153	5.72381	23.2015	24.2744	27.5607	8.32111	25.0122	0.332682	0.00214635	0.00821949	2.08516	-1.58778
sp|Q16666|IF16_HUMAN	IFI16	IF16_HUMAN Gamma-interferon-inducible protein 16	5043	11	C	8.65175	8.70102	8.14347	27.3062	23.5301	23.6675	8.49875	24.8346	0.342214	0.000197417	0.00227013	2.64395	-1.54703
sp|Q8WVD3|RN138_HUMAN	RNF138	RN138_HUMAN E3 ubiquitin-protein ligase RNF138	1874	7	C	8.18305	9.29825	8.04553	25.7587	22.7988	25.9157	8.50894	24.8244	0.342765	0.000115482	0.00184438	2.73415	-1.54471
sp|Q96AV8|E2F7_HUMAN	E2F7	E2F7_HUMAN Transcription factor E2F7	3850	3	C	10.6518	7.56215	7.33541	21.8735	23.7614	28.8157	8.51645	24.8169	0.343172	0.00220455	0.00835857	2.07787	-1.543
sp|O00625|PIR_HUMAN	PIR	PIR_HUMAN Pirin	3802	10	C	8.55518	8.76661	8.39787	27.2975	23.1353	23.8475	8.57322	24.7601	0.346251	0.000231884	0.00249675	2.60263	-1.53011
sp|P49748-3|ACADV_HUMAN	ACADVL	ACADV_HUMAN Isoform 3 of Very long-chain specific acyl-CoA dehydrogenase, mitochondrial	1925	14	C	11.6947	7.88262	6.64184	26.203	22.0097	25.5682	8.73972	24.5936	0.355365	0.00138003	0.00636677	2.19608	-1.49263
sp|Q8WUP2|FBLI1_HUMAN	FBLIM1	FBLI1_HUMAN Filamin-binding LIM protein 1	4743	4	C	9.28091	9.18186	7.77212	26.5546	22.7682	24.4423	8.74496	24.5884	0.355655	0.000189482	0.00224412	2.64895	-1.49145
sp|P17028|ZNF24_HUMAN	ZNF24	ZNF24_HUMAN Zinc finger protein 24	1270	11	C	8.06574	9.60977	9.00693	23.3231	28.0802	21.9143	8.89415	24.4392	0.36393	0.00126169	0.00605525	2.21787	-1.45827
sp|Q8WTS1|ABHD5_HUMAN	ABHD5	ABHD5_HUMAN 1-acylglycerol-3-phosphate O-acyltransferase ABHD5	4683	2	C	10.9588	8.94542	6.86368	24.8364	25.5631	22.8326	8.92263	24.4107	0.365521	0.000419922	0.0033269	2.47796	-1.45197
sp|Q92597|NDRG1_HUMAN	NDRG1	NDRG1_HUMAN Protein NDRG1	3950	12	C	8.76441	9.64692	8.37778	25.76	22.3518	25.0991	8.9297	24.4036	0.365917	0.000153039	0.00207584	2.68281	-1.45041
sp|Q63HK5|TSH3_HUMAN	TSHZ3	TSH3_HUMAN Teashirt homolog 3	5431	1	C	10.0715	8.89778	7.97513	25.0841	23.7401	24.2315	8.98147	24.3519	0.36882	2.88801e-05	0.0010811	2.96614	-1.43901
sp|Q96KN1|FA84B_HUMAN	FAM84B	FA84B_HUMAN Protein FAM84B	543	13	C	9.26413	9.58346	8.58178	23.9795	28.819	19.7722	9.14312	24.1902	0.377968	0.00462086	0.0134364	1.87172	-1.40367
sp|Q8IWZ6|BBS7_HUMAN	BBS7	BBS7_HUMAN Bardet-Biedl syndrome 7 protein	4001	3	C	9.85128	9.51747	8.30102	23.5644	22.4107	26.3551	9.22326	24.1101	0.382548	0.000295652	0.00277297	2.55706	-1.38629
sp|Q6ZU35|K1211_HUMAN	KIAA1211	K1211_HUMAN Uncharacterized protein KIAA1211	2691	5	C	9.48902	8.97593	9.3217	23.3748	23.9954	24.8431	9.26222	24.0711	0.384786	5.15549e-06	0.000680176	3.16738	-1.37787
sp|Q15274|NADC_HUMAN	QPRT	NADC_HUMAN Nicotinate-nucleotide pyrophosphorylase [carboxylating]	3394	11	C	8.98302	9.76485	9.11554	24.8005	26.3541	20.9819	9.2878	24.0455	0.38626	0.000794552	0.00475465	2.32288	-1.37236
sp|Q5JSJ4|DX26B_HUMAN	DDX26B	DX26B_HUMAN Protein DDX26B	4574	5	C	9.35442	9.50884	9.7997	25.963	19.1673	26.2068	9.55432	23.779	0.401796	0.00353281	0.0112326	1.94952	-1.31546
sp|Q9Y4J8|DTNA_HUMAN	DTNA	DTNA_HUMAN Dystrobrevin alpha	1207	5	C	9.05015	9.70552	10.0424	26.4835	22.5067	22.2117	9.59936	23.734	0.404456	0.000553446	0.00389041	2.41001	-1.30594
sp|O75461|E2F6_HUMAN	E2F6	E2F6_HUMAN Transcription factor E2F6	5831	1	C	9.41998	9.71755	9.7513	22.8248	24.4407	23.8457	9.62961	23.7037	0.406249	8.28757e-06	0.000787431	3.10379	-1.29957
sp|Q96LJ7|DHRS1_HUMAN	DHRS1	DHRS1_HUMAN Dehydrogenase/reductase SDR family member 1	5954	1	C	8.00003	9.75266	11.2204	23.3666	23.9093	23.751	9.6577	23.6756	0.407917	0.000120101	0.00187729	2.72647	-1.29365
sp|Q9UMR5|PPT2_HUMAN	PPT2	PPT2_HUMAN Lysosomal thioesterase PPT2	4432	3	C	9.80122	9.65857	9.54044	25.1723	22.8688	22.9587	9.66674	23.6666	0.408455	5.03222e-05	0.00133961	2.87302	-1.29175
sp|Q15118|PDK1_HUMAN	PDK1	PDK1_HUMAN [Pyruvate dehydrogenase (acetyl-transferring)] kinase isozyme 1, mitochondrial	1783	2	C	11.4572	9.0442	8.71793	24.7184	23.3423	22.7199	9.73978	23.5935	0.412816	0.000188047	0.00224412	2.64895	-1.27643
sp|Q8IZ40|RCOR2_HUMAN	RCOR2	RCOR2_HUMAN REST corepressor 2	3688	2	C	10.2695	10.2552	8.94716	24.3645	22.7912	23.3725	9.82395	23.5094	0.417873	2.7408e-05	0.0010811	2.96614	-1.25886
sp|Q7L592|NDUF7_HUMAN	NDUFAF7	NDUF7_HUMAN NADH dehydrogenase [ubiquinone] complex I, assembly factor 7	5059	2	C	11.3002	8.95527	9.27587	24.7028	22.4352	23.3307	9.84378	23.4896	0.41907	0.000158485	0.00209456	2.67891	-1.25474
sp|Q99689|FEZ1_HUMAN	FEZ1	FEZ1_HUMAN Fasciculation and elongation protein zeta-1	6602	1	C	12.3332	9.20553	8.20815	25.4883	21.2998	23.4649	9.91563	23.4177	0.423425	0.00146689	0.00661983	2.17915	-1.23982
sp|Q9UM19|HPCL4_HUMAN	HPCAL4	HPCL4_HUMAN Hippocalcin-like protein 4	5116	2	C	9.60237	11.1208	9.10121	24.2355	21.4623	24.4779	9.94146	23.3919	0.424996	0.000297454	0.0027732	2.55702	-1.23448
sp|Q13164|MK07_HUMAN	MAPK7	MK07_HUMAN Mitogen-activated protein kinase 7	4390	2	C	10.098	9.88633	10.0211	22.5856	22.1831	25.2259	10.0018	23.3315	0.428682	0.000153625	0.00207584	2.68281	-1.22202
sp|Q05397-5|FAK1_HUMAN	PTK2	FAK1_HUMAN Isoform 5 of Focal adhesion kinase 1	2081	29	C	10.2003	10.2027	9.80819	23.6673	22.6097	23.5119	10.0704	23.263	0.432894	3.12411e-06	0.000636014	3.19653	-1.20791
sp|P08574|CY1_HUMAN	CYC1	CY1_HUMAN Cytochrome c1, heme protein, mitochondrial	390	4	C	12.9164	8.61854	8.70414	26.0313	18.2796	25.45	10.0797	23.2536	0.433467	0.0100814	0.023134	1.63575	-1.206
sp|Q15555|MARE2_HUMAN	MAPRE2	MARE2_HUMAN Microtubule-associated protein RP/EB family member 2	3958	16	C	10.1605	10.3072	10.0973	23.482	22.7944	23.1585	10.1883	23.145	0.440197	3.98677e-07	0.000400443	3.39746	-1.18378
sp|Q10472|GALT1_HUMAN	GALNT1	GALT1_HUMAN Polypeptide N-acetylgalactosaminyltransferase 1	2778	6	C	10.6162	10.0445	10.1407	23.5541	22.3871	23.2574	10.2671	23.0662	0.445116	5.26009e-06	0.000680176	3.16738	-1.16775
sp|Q96I99|SUCB2_HUMAN	SUCLG2	SUCB2_HUMAN Succinyl-CoA ligase [GDP-forming] subunit beta, mitochondrial	2014	11	C	12.0573	9.51564	9.2622	24.3889	22.5859	22.19	10.2784	23.0549	0.445821	0.000336864	0.00297882	2.52596	-1.16546
sp|Q9UDW1|QCR9_HUMAN	UQCR10	QCR9_HUMAN Cytochrome b-c1 complex subunit 9	1160	3	C	12.6459	8.69324	9.50084	25.053	20.6799	23.4271	10.28	23.0533	0.445922	0.00189618	0.00758797	2.11987	-1.16514
sp|Q8WVF1|OSCP1_HUMAN	OSCP1	OSCP1_HUMAN Protein OSCP1	4301	3	C	10.2537	10.6968	9.90935	23.9933	23.3534	21.7935	10.2866	23.0467	0.446337	5.08653e-05	0.00133961	2.87302	-1.16379
sp|P38398|BRCA1_HUMAN	BRCA1	BRCA1_HUMAN Breast cancer type 1 susceptibility protein	3148	6	C	10.9053	10.4754	9.90957	23.5068	21.1555	24.0475	10.4301	22.9033	0.455397	0.000181305	0.00221596	2.65444	-1.1348
sp|Q9Y2L5|TPPC8_HUMAN	TRAPPC8	TPPC8_HUMAN Trafficking protein particle complex subunit 8	1095	16	C	10.1877	10.9369	10.2823	23.8318	22.1068	22.6545	10.469	22.8644	0.457873	2.47944e-05	0.00106592	2.97228	-1.12698
sp|P22570-3|ADRO_HUMAN	FDXR	ADRO_HUMAN Isoform 3 of NADPH:adrenodoxin oxidoreductase, mitochondrial	5628	4	C	13.4835	8.82509	9.15168	24.961	21.3574	22.2213	10.4868	22.8466	0.459008	0.00262572	0.00935231	2.02908	-1.12341
tr|F8WEA9|F8WEA9_HUMAN	KSR1	F8WEA9_HUMAN Kinase suppressor of Ras 1	4633	2	C	10.7899	9.28883	11.4395	21.5508	20.7967	26.1342	10.5061	22.8272	0.460243	0.00231123	0.00863456	2.06376	-1.11953
sp|Q9H3L0|MMAD_HUMAN	MMADHC	MMAD_HUMAN Methylmalonic aciduria and homocystinuria type D protein, mitochondrial	6118	2	C	10.4712	9.25437	11.8024	23.919	17.165	27.3881	10.5093	22.824	0.46045	0.0163349	0.033213	1.47869	-1.11888
sp|Q9UBX1|CATF_HUMAN	CTSF	CATF_HUMAN Cathepsin F	6508	1	C	10.8616	9.14071	11.5459	22.9372	22.9254	22.5892	10.5161	22.8173	0.460882	7.05676e-05	0.00149943	2.82407	-1.11753
sp|Q9BSH5|HDHD3_HUMAN	HDHD3	HDHD3_HUMAN Haloacid dehalogenase-like hydrolase domain-containing protein 3	3721	1	C	11.2196	10.1328	10.2222	25.2038	18.6487	24.5728	10.5249	22.8084	0.461446	0.00438581	0.0129897	1.8864	-1.11577
sp|P43121|MUC18_HUMAN	MCAM	MUC18_HUMAN Cell surface glycoprotein MUC18	2362	4	C	11.9834	9.70892	9.89784	22.0001	23.1391	23.2706	10.5301	22.8033	0.461778	0.00012345	0.00190768	2.71949	-1.11473
sp|Q8TDH9|BL1S5_HUMAN	BLOC1S5	BL1S5_HUMAN Biogenesis of lysosome-related organelles complex 1 subunit 5	6142	1	C	11.8156	11.2374	8.61218	25.4804	23.3588	19.4956	10.5551	22.7783	0.463383	0.00369658	0.0115514	1.93737	-1.10972
sp|Q12774|ARHG5_HUMAN	ARHGEF5	ARHG5_HUMAN Rho guanine nucleotide exchange factor 5	6012	2	C	10.6106	10.3262	10.7587	21.6518	21.7208	24.9319	10.5652	22.7682	0.464032	0.000361749	0.00310178	2.50839	-1.1077
sp|Q8TD30|ALAT2_HUMAN	GPT2	ALAT2_HUMAN Alanine aminotransferase 2	2300	2	C	13.2769	9.38222	9.14967	24.6189	18.3052	25.2671	10.6029	22.7304	0.466465	0.00946635	0.0221049	1.65551	-1.10016
sp|Q71SY5-3|MED25_HUMAN	MED25	MED25_HUMAN Isoform 3 of Mediator of RNA polymerase II transcription subunit 25	418	2	C	10.6136	10.4558	10.9544	22.2789	19.746	25.9514	10.6746	22.6588	0.471102	0.00268398	0.00947818	2.02328	-1.08589
sp|P62714|PP2AB_HUMAN	PPP2CB	PP2AB_HUMAN Serine/threonine-protein phosphatase 2A catalytic subunit beta isoform	1561	2	C	12.2152	10.1699	9.67538	17.3556	28.227	22.3569	10.6868	22.6465	0.471897	0.0209201	0.0398833	1.39921	-1.08345
sp|Q9H2G9|GO45_HUMAN	BLZF1	GO45_HUMAN Golgin-45	296	2	C	11.3532	10.7718	10.1158	22.3357	19.4482	25.9752	10.7469	22.5864	0.475815	0.00352405	0.0112326	1.94952	-1.07153
sp|Q96N46|TTC14_HUMAN	TTC14	TTC14_HUMAN Tetratricopeptide repeat protein 14	6043	2	C	11.6315	9.99123	10.6973	21.3197	23.6853	22.6749	10.7733	22.56	0.477543	0.000145404	0.00204001	2.69037	-1.0663
sp|A3KMH1|VWA8_HUMAN	VWA8	VWA8_HUMAN von Willebrand factor A domain-containing protein 8	2449	4	C	13.0071	10.1784	9.13507	21.7502	20.3219	25.6074	10.7735	22.5598	0.477553	0.00382929	0.0118284	1.92707	-1.06627
sp|Q6P1X6|CH082_HUMAN	C8orf82	CH082_HUMAN UPF0598 protein C8orf82	5095	3	C	12.166	10.0555	10.1056	23.9035	21.4427	22.3266	10.7757	22.5576	0.477697	0.000297791	0.0027732	2.55702	-1.06583
sp|P28289|TMOD1_HUMAN	TMOD1	TMOD1_HUMAN Tropomodulin-1	2680	5	C	10.8679	10.999	10.4862	25.3756	18.9894	23.2819	10.7844	22.549	0.478264	0.00336469	0.0108818	1.9633	-1.06412
sp|Q13015|AF1Q_HUMAN	MLLT11	AF1Q_HUMAN Protein AF1q	4133	2	C	11.4089	10.6948	10.2539	21.9594	22.2883	23.3947	10.7859	22.5475	0.478363	2.813e-05	0.0010811	2.96614	-1.06382
sp|P04792|HSPB1_HUMAN	HSPB1	HSPB1_HUMAN Heat shock protein beta-1	2534	13	C	11.8065	10.0752	10.4927	22.297	21.4611	23.8676	10.7915	22.5419	0.478729	0.000179723	0.00221596	2.65444	-1.06272
sp|O94915|FRYL_HUMAN	FRYL	FRYL_HUMAN Protein furry homolog-like	1597	10	C	10.8967	10.9412	10.5791	22.2549	22.2148	23.1132	10.8057	22.5276	0.479663	3.09072e-06	0.000636014	3.19653	-1.05991
sp|Q13011|ECH1_HUMAN	ECH1	ECH1_HUMAN Delta(3,5)-Delta(2,4)-dienoyl-CoA isomerase, mitochondrial	347	4	C	13.5531	10.4301	8.47308	23.1828	24.6683	19.6926	10.8188	22.5146	0.480523	0.00499441	0.0140877	1.85116	-1.05732
sp|O95816|BAG2_HUMAN	BAG2	BAG2_HUMAN BAG family molecular chaperone regulator 2	5196	10	C	10.5414	11.1791	10.7821	23.4335	21.721	22.3428	10.8342	22.4991	0.481539	2.59696e-05	0.00106592	2.97228	-1.05427
sp|Q96JG8-4|MAGD4_HUMAN	MAGED4	MAGD4_HUMAN Isoform 4 of Melanoma-associated antigen D4	596	2	C	12.0767	10.5986	9.8905	24.6612	21.1235	21.6496	10.8553	22.4781	0.482926	0.000806809	0.00479111	2.31956	-1.05012
sp|Q96P16|RPR1A_HUMAN	RPRD1A	RPR1A_HUMAN Regulation of nuclear pre-mRNA domain-containing protein 1A	2088	7	C	10.634	10.8184	11.1273	23.2024	21.8215	22.3964	10.8599	22.4734	0.483233	1.07214e-05	0.000825593	3.08323	-1.04921
sp|Q9NSC5|HOME3_HUMAN	HOMER3	HOME3_HUMAN Homer protein homolog 3	1674	2	C	10.8905	9.70938	12.0175	22.8722	23.0682	21.4422	10.8725	22.4609	0.484062	0.000160467	0.00210705	2.67633	-1.04674
sp|Q96CD0|FBXL8_HUMAN	FBXL8	FBXL8_HUMAN F-box/LRR-repeat protein 8	6699	1	C	10.8432	12.4931	9.4098	22.2637	19.8765	25.1137	10.9154	22.418	0.486903	0.00281098	0.00975519	2.01076	-1.03829
sp|P15374|UCHL3_HUMAN	UCHL3	UCHL3_HUMAN Ubiquitin carboxyl-terminal hydrolase isozyme L3	5202	15	C	10.8876	11.1185	10.8761	24.0781	20.739	22.3008	10.9607	22.3726	0.489917	0.000296031	0.00277297	2.55706	-1.02939
sp|Q969S9|RRF2M_HUMAN	GFM2	RRF2M_HUMAN Ribosome-releasing factor 2, mitochondrial	1801	3	C	13.1108	9.96607	9.80968	24.0753	20.4592	22.579	10.9622	22.3712	0.490014	0.00161248	0.00700529	2.15457	-1.02911
sp|Q9Y2V0|CO041_HUMAN	C15orf41	CO041_HUMAN Uncharacterized protein C15orf41	5648	1	C	11.4804	10.8504	10.5919	21.1114	24.6987	21.2672	10.9742	22.3591	0.490817	0.000688822	0.00440228	2.35632	-1.02674
sp|Q9NUQ9|FA49B_HUMAN	FAM49B	FA49B_HUMAN Protein FAM49B	3050	10	C	10.6872	11.0606	11.2738	22.2187	23.4663	21.2935	11.0072	22.3262	0.493018	6.47986e-05	0.00145559	2.83696	-1.02029
sp|Q9UI36|DACH1_HUMAN	DACH1	DACH1_HUMAN Dachshund homolog 1	3666	4	C	10.923	10.5306	11.6494	22.6974	22.5377	21.6619	11.0343	22.299	0.494835	1.64087e-05	0.000922959	3.03482	-1.01498
sp|Q92851-4|CASPA_HUMAN	CASP10	CASPA_HUMAN Isoform D of Caspase-10	1739	2	C	11.1319	10.398	11.5775	23.3143	21.1531	22.4253	11.0358	22.2976	0.494933	9.50432e-05	0.00170639	2.76792	-1.0147
sp|Q99576-3|T22D3_HUMAN	TSC22D3	T22D3_HUMAN Isoform 2 of TSC22 domain family protein 3	1002	4	C	11.2965	10.942	10.901	23.5049	22.0683	21.2873	11.0465	22.2868	0.495651	7.03176e-05	0.00149943	2.82407	-1.0126
sp|Q5T013|HYI_HUMAN	HYI	HYI_HUMAN Putative hydroxypyruvate isomerase	1042	1	C	10.3702	11.7091	11.1017	24.1105	20.4075	22.301	11.0603	22.273	0.49658	0.000593076	0.00402501	2.39523	-1.0099
sp|Q7L099-3|RUFY3_HUMAN	RUFY3	RUFY3_HUMAN Isoform 3 of Protein RUFY3	162	10	C	11.1451	11.4907	10.5859	23.5115	20.2476	23.0192	11.0739	22.2594	0.497492	0.000439001	0.00340035	2.46848	-1.00725
sp|Q7Z309-3|F122B_HUMAN	FAM122B	F122B_HUMAN Isoform 3 of Protein FAM122B	3258	3	C	11.348	11.5103	10.3887	23.7931	21.54	21.4199	11.0823	22.251	0.49806	0.000191489	0.00224412	2.64895	-1.00561
sp|Q9ULH1-2|ASAP1_HUMAN	ASAP1	ASAP1_HUMAN Isoform 1 of Arf-GAP with SH3 domain, ANK repeat and PH domain-containing protein 1	2843	9	C	10.9313	11.0031	11.3798	23.6709	19.9075	23.1075	11.1047	22.2286	0.499569	0.000706223	0.00446533	2.35015	-1.00124
sp|P48730|KC1D_HUMAN	CSNK1D	KC1D_HUMAN Casein kinase I isoform delta	2076	2	C	11.241	12.374	9.70358	20.7267	26.9434	19.0113	11.1062	22.2271	0.499668	0.0117433	0.0259163	1.58643	-1.00096
sp|Q96GP6|SREC2_HUMAN	SCARF2	SREC2_HUMAN Scavenger receptor class F member 2	3231	1	C	21.7197	21.7521	23.2349	9.4421	11.7104	12.1408	22.2356	11.0978	2.00361	0.000334959	0.00297361	2.52672	1.0026
sp|Q6UWP7|LCLT1_HUMAN	LCLAT1	LCLT1_HUMAN Lysocardiolipin acyltransferase 1	4481	6	C	20.9466	22.1256	23.6753	9.54512	10.959	12.7483	22.2492	11.0841	2.0073	0.000786051	0.00473584	2.3246	1.00525
sp|P55011|S12A2_HUMAN	SLC12A2	S12A2_HUMAN Solute carrier family 12 member 2	0	11	C	22.0449	20.779	23.9438	10.2462	9.83424	13.152	22.2559	11.0775	2.00911	0.00130256	0.00617209	2.20957	1.00656
sp|Q9Y4P3|TBL2_HUMAN	TBL2	TBL2_HUMAN Transducin beta-like protein 2	2262	7	C	20.6577	21.274	24.8443	9.0937	11.1356	12.9946	22.2587	11.0746	2.00988	0.00291088	0.00993032	2.00304	1.00711
sp|Q96GN5|CDA7L_HUMAN	CDCA7L	CDA7L_HUMAN Cell division cycle-associated 7-like protein	1260	5	C	21.4553	21.7594	23.5933	9.7406	11.3456	12.1059	22.2693	11.064	2.01277	0.000314825	0.00285325	2.54466	1.00918
sp|Q9UHQ4-2|BAP29_HUMAN	BCAP29	BAP29_HUMAN Isoform 2 of B-cell receptor-associated protein 29	5091	2	C	20.2324	20.5478	26.0453	9.08376	11.1591	12.9316	22.2752	11.0582	2.01437	0.00688213	0.0174939	1.75711	1.01033
sp|P11166|GTR1_HUMAN	SLC2A1	GTR1_HUMAN Solute carrier family 2, facilitated glucose transporter member 1	5603	4	C	21.3978	21.8918	23.597	10.5258	11.5217	11.0659	22.2955	11.0378	2.01993	0.000100795	0.00174209	2.75893	1.0143
sp|P30825|CTR1_HUMAN	SLC7A1	CTR1_HUMAN High affinity cationic amino acid transporter 1	5720	4	C	22.6706	22.7981	21.4258	9.77078	12.1242	11.2106	22.2982	11.0352	2.02064	0.00015733	0.00209456	2.67891	1.01481
sp|Q12981|SEC20_HUMAN	BNIP1	SEC20_HUMAN Vesicle transport protein SEC20	1019	10	C	20.9579	22.4352	23.7429	9.88743	10.5277	12.4489	22.3787	10.9547	2.04284	0.000508576	0.00373221	2.42803	1.03058
sp|Q2TAA5|ALG11_HUMAN	ALG11	ALG11_HUMAN GDP-Man:Man(3)GlcNAc(2)-PP-Dol alpha-1,2-mannosyltransferase	6060	2	C	20.8221	21.7108	24.6038	10.4532	11.0878	11.3223	22.3789	10.9544	2.04291	0.000617893	0.00410872	2.38629	1.03062
sp|Q32MZ4-4|LRRF1_HUMAN	LRRFIP1	LRRF1_HUMAN Isoform 4 of Leucine-rich repeat flightless-interacting protein 1	1386	1	C	23.1536	21.7092	22.3107	9.97872	10.7695	12.0782	22.3912	10.9421	2.04632	0.000102833	0.0017507	2.75679	1.03303
sp|Q53FV1|ORML2_HUMAN	ORMDL2	ORML2_HUMAN ORM1-like protein 2	5609	1	C	19.8772	24.0618	23.2818	9.7394	10.4754	12.5644	22.4069	10.9264	2.05072	0.00172281	0.00725584	2.13931	1.03613
sp|Q08722|CD47_HUMAN	CD47	CD47_HUMAN Leukocyte surface antigen CD47	4630	5	C	22.7669	22.8464	21.615	10.417	10.0441	12.3107	22.4094	10.9239	2.05141	0.000141297	0.00204001	2.69037	1.03661
sp|P55957-2|BID_HUMAN	BID	BID_HUMAN Isoform 2 of BH3-interacting domain death agonist	5672	6	C	20.9516	22.8068	23.4859	10.3212	10.8585	11.5759	22.4148	10.9185	2.05291	0.000165162	0.00211907	2.67385	1.03767
sp|Q99808|S29A1_HUMAN	SLC29A1	S29A1_HUMAN Equilibrative nucleoside transporter 1	4559	1	C	19.5926	22.3457	25.3071	8.14229	14.1827	10.4297	22.4151	10.9182	2.053	0.00887575	0.0209837	1.67812	1.03773
sp|O15320-5|CTGE5_HUMAN	CTAGE5	CTGE5_HUMAN Isoform 6 of cTAGE family member 5	4135	4	C	21.3351	22.6291	23.3259	9.55725	10.6139	12.5388	22.43	10.9033	2.05718	0.000390835	0.0032291	2.49092	1.04066
sp|O00264|PGRC1_HUMAN	PGRMC1	PGRC1_HUMAN Membrane-associated progesterone receptor component 1	3518	8	C	20.9121	21.9356	24.4829	9.71311	10.379	12.5773	22.4435	10.8898	2.06097	0.00108158	0.00557653	2.25364	1.04332
sp|P51571|SSRD_HUMAN	SSR4	SSRD_HUMAN Translocon-associated protein subunit delta	5146	5	C	20.0168	23.6994	23.709	9.13757	11.0282	12.4089	22.4751	10.8582	2.06987	0.0017051	0.00721034	2.14204	1.04954
sp|P60468|SC61B_HUMAN	SEC61B	SC61B_HUMAN Protein transport protein Sec61 subunit beta	5308	4	C	21.2638	20.8155	25.378	8.46448	11.8044	12.2738	22.4858	10.8476	2.07289	0.00348239	0.01117	1.95195	1.05164
sp|Q6UXM1|LRIG3_HUMAN	LRIG3	LRIG3_HUMAN Leucine-rich repeats and immunoglobulin-like domains protein 3	5886	1	C	22.0756	21.6254	23.7808	9.11031	10.4278	12.9801	22.4939	10.8394	2.0752	0.000887164	0.00501016	2.30015	1.05325
sp|P52569-3|CTR2_HUMAN	SLC7A2	CTR2_HUMAN Isoform 3 of Low affinity cationic amino acid transporter 2	3056	3	C	22.6121	20.2405	24.6477	9.13552	11.733	11.6313	22.5001	10.8333	2.07694	0.00159109	0.00697874	2.15622	1.05446
sp|P50443|S26A2_HUMAN	SLC26A2	S26A2_HUMAN Sulfate transporter	6382	1	C	21.4339	21.5188	24.5915	9.28462	12.6769	10.4942	22.5147	10.8186	2.08112	0.00123872	0.00598999	2.22257	1.05736
sp|Q8N2S1|LTBP4_HUMAN	LTBP4	LTBP4_HUMAN Latent-transforming growth factor beta-binding protein 4	6563	1	C	26.0461	22.598	18.919	13.3738	10.1751	8.888	22.521	10.8123	2.08291	0.00880791	0.0208794	1.68028	1.0586
sp|Q9NTJ5|SAC1_HUMAN	SACM1L	SAC1_HUMAN Phosphatidylinositide phosphatase SAC1	2643	22	C	20.7384	22.3585	24.4878	9.43506	10.4651	12.5151	22.5282	10.8051	2.08497	0.00115416	0.00575256	2.24014	1.06002
sp|Q9NPF0|CD320_HUMAN	CD320	CD320_HUMAN CD320 antigen	3420	3	C	21.9432	22.9075	22.7451	9.51764	10.5476	12.339	22.5319	10.8014	2.08602	0.000180278	0.00221596	2.65444	1.06075
sp|Q9BXX0|EMIL2_HUMAN	EMILIN2	EMIL2_HUMAN EMILIN-2	5990	1	C	21.8048	21.1785	24.6156	10.6331	9.89073	11.8773	22.533	10.8004	2.08631	0.00062386	0.00413028	2.38402	1.06096
sp|P42167|LAP2B_HUMAN	TMPO	LAP2B_HUMAN Lamina-associated polypeptide 2, isoforms beta/gamma	1903	5	C	20.7985	21.5535	25.25	8.86211	10.952	12.584	22.534	10.7994	2.0866	0.00255748	0.00918369	2.03698	1.06116
sp|Q96QD8|S38A2_HUMAN	SLC38A2	S38A2_HUMAN Sodium-coupled neutral amino acid transporter 2	5266	2	C	22.3048	23.0481	22.2611	9.86903	11.2918	11.2252	22.538	10.7953	2.08775	2.44249e-05	0.00106592	2.97228	1.06195
sp|P16989-2|YBOX3_HUMAN	YBX3	YBOX3_HUMAN Isoform 2 of Y-box-binding protein 3	128	2	C	21.3458	26.3597	19.932	10.8091	9.81145	11.7419	22.5458	10.7875	2.09	0.00440184	0.0130094	1.88574	1.0635
sp|O95470|SGPL1_HUMAN	SGPL1	SGPL1_HUMAN Sphingosine-1-phosphate lyase 1	492	6	C	21.7456	22.3886	23.5107	9.82107	10.0825	12.4516	22.5483	10.7851	2.0907	0.000279312	0.00272	2.56543	1.06398
sp|Q8N0U8|VKORL_HUMAN	VKORC1L1	VKORL_HUMAN Vitamin K epoxide reductase complex subunit 1-like protein 1	1850	2	C	20.929	20.7045	26.0518	8.51459	11.0954	12.7047	22.5618	10.7716	2.09457	0.00520993	0.0144615	1.83979	1.06665
sp|Q9Y673|ALG5_HUMAN	ALG5	ALG5_HUMAN Dolichyl-phosphate beta-glucosyltransferase	5022	1	C	20.4159	22.3748	24.9004	9.33585	9.80211	13.1709	22.5637	10.7696	2.09512	0.00265349	0.00942053	2.02592	1.06704
sp|Q9H6R6|ZDHC6_HUMAN	ZDHHC6	ZDHC6_HUMAN Palmitoyltransferase ZDHHC6	3341	1	C	22.094	21.4027	24.2021	8.59036	12.4366	11.2743	22.5663	10.7671	2.09586	0.0011344	0.00573951	2.24113	1.06754
sp|Q9NZ01|TECR_HUMAN	TECR	TECR_HUMAN Very-long-chain enoyl-CoA reductase	5724	9	C	20.4204	21.5726	25.7776	9.6321	9.25515	13.3421	22.5902	10.7431	2.10276	0.00474319	0.0136902	1.86359	1.07228
sp|O95573|ACSL3_HUMAN	ACSL3	ACSL3_HUMAN Long-chain-fatty-acid--CoA ligase 3	709	13	C	19.425	22.2823	26.0772	9.36498	11.1228	11.7276	22.5948	10.7385	2.1041	0.0044627	0.0131395	1.88142	1.07321
sp|Q5J8M3|EMC4_HUMAN	EMC4	EMC4_HUMAN ER membrane protein complex subunit 4	5581	4	C	19.3499	24.6205	23.8293	9.2568	10.855	12.0884	22.5999	10.7334	2.10557	0.00294132	0.00998342	2.00072	1.07421
sp|P11277-2|SPTB1_HUMAN	SPTB	SPTB1_HUMAN Isoform 2 of Spectrin beta chain, erythrocytic	468	1	C	25.939	21.666	20.2098	9.96408	11.8769	10.3441	22.6049	10.7284	2.10703	0.00282447	0.00978752	2.00933	1.07521
sp|O43567|RNF13_HUMAN	RNF13	RNF13_HUMAN E3 ubiquitin-protein ligase RNF13	3435	1	C	23.4413	19.8468	24.5374	10.8385	10.9073	10.4289	22.6085	10.7249	2.10804	0.00112849	0.00572466	2.24225	1.0759
sp|Q06481|APLP2_HUMAN	APLP2	APLP2_HUMAN Amyloid-like protein 2	2890	8	C	22.9392	22.2925	22.6557	9.39829	10.6676	12.0467	22.6291	10.7042	2.11404	0.000110767	0.00182145	2.73958	1.08
sp|P27824|CALX_HUMAN	CANX	CALX_HUMAN Calnexin	903	38	C	22.3077	22.1872	23.4011	8.44024	12.3548	11.3091	22.632	10.7014	2.11487	0.000636797	0.00418395	2.37841	1.08057
sp|Q9Y679|AUP1_HUMAN	AUP1	AUP1_HUMAN Ancient ubiquitous protein 1	5058	6	C	20.4032	23.1344	24.4659	10.0297	9.68284	12.2839	22.6678	10.6655	2.12535	0.00115444	0.00575256	2.24014	1.0877
sp|Q9BV81|EMC6_HUMAN	EMC6	EMC6_HUMAN ER membrane protein complex subunit 6	6445	1	C	21.3108	23.89	22.8094	11.3053	9.30907	11.3754	22.6701	10.6633	2.126	0.000285644	0.00274255	2.56185	1.08814
sp|P21926|CD9_HUMAN	CD9	CD9_HUMAN CD9 antigen	4297	2	C	23.8093	20.5961	23.6281	10.5482	9.43032	11.988	22.6778	10.6555	2.12827	0.000712429	0.0044804	2.34868	1.08968
sp|Q5BJF2|TMM97_HUMAN	TMEM97	TMM97_HUMAN Transmembrane protein 97	4591	2	C	21.5576	21.7559	24.7554	8.99414	10.0569	12.88	22.6896	10.6437	2.13175	0.00149192	0.00668303	2.17503	1.09204
sp|P49069|CAMLG_HUMAN	CAMLG	CAMLG_HUMAN Calcium signal-modulating cyclophilin ligand	5989	1	C	21.0569	23.4171	23.6	9.62146	10.5627	11.7418	22.6913	10.642	2.13225	0.000297494	0.0027732	2.55702	1.09237
sp|Q13009|TIAM1_HUMAN	TIAM1	TIAM1_HUMAN T-lymphoma invasion and metastasis-inducing protein 1	1840	1	C	23.896	20.3765	23.8291	10.6672	11.4121	9.81907	22.7005	10.6328	2.13496	0.000643883	0.00420738	2.37599	1.09421
sp|Q8N766|EMC1_HUMAN	EMC1	EMC1_HUMAN ER membrane protein complex subunit 1	4544	18	C	19.628	23.1819	25.3181	8.65089	10.7962	12.425	22.7093	10.624	2.13754	0.00369377	0.0115512	1.93737	1.09595
sp|Q9P0I2|EMC3_HUMAN	EMC3	EMC3_HUMAN ER membrane protein complex subunit 3	3979	4	C	20.4383	24.3889	23.3906	9.53698	10.5398	11.7056	22.7393	10.5941	2.1464	0.000824585	0.00484754	2.31448	1.10192
sp|Q9H6X2|ANTR1_HUMAN	ANTXR1	ANTR1_HUMAN Anthrax toxin receptor 1	2426	1	C	27.5824	20.6966	19.9622	10.2007	10.396	11.1621	22.7471	10.5863	2.14873	0.0076269	0.018862	1.72441	1.10349
sp|P21964|COMT_HUMAN	COMT	COMT_HUMAN Catechol O-methyltransferase	5075	5	C	22.7307	22.6785	22.8777	10.0555	10.3927	11.2649	22.7623	10.571	2.15327	4.80438e-06	0.000680176	3.16738	1.10653
sp|Q8TEM1|PO210_HUMAN	NUP210	PO210_HUMAN Nuclear pore membrane glycoprotein 210	2897	20	C	22.3271	21.2182	24.856	8.58034	10.8218	12.1966	22.8004	10.5329	2.16468	0.00123742	0.00598999	2.22257	1.11416
sp|Q9Y2U8|MAN1_HUMAN	LEMD3	MAN1_HUMAN Inner nuclear membrane protein Man1	2416	8	C	20.8201	21.7506	25.8796	8.39579	10.7118	12.4421	22.8168	10.5166	2.1696	0.00321217	0.0105833	1.97538	1.11743
sp|Q4LDG9|DNAL1_HUMAN	DNAL1	DNAL1_HUMAN Dynein light chain 1, axonemal	5708	2	C	22.4396	24.164	21.8559	9.90359	10.4058	11.2311	22.8198	10.5135	2.17053	0.000100962	0.00174209	2.75893	1.11805
sp|P01892|1A02_HUMAN	HLA-A	1A02_HUMAN HLA class I histocompatibility antigen, A-2 alpha chain	2465	5	C	23.1007	22.6307	22.7503	10.1322	10.2215	11.1645	22.8272	10.5061	2.17277	4.30366e-06	0.000680176	3.16738	1.11953
sp|Q6P5R6|RL22L_HUMAN	RPL22L1	RL22L_HUMAN 60S ribosomal protein L22-like 1	1461	1	C	25.3425	21.2175	21.9588	8.5239	11.7985	11.1588	22.8396	10.4937	2.1765	0.00158212	0.00695045	2.15799	1.12201
sp|Q9NS93|TM7S3_HUMAN	TM7SF3	TM7S3_HUMAN Transmembrane 7 superfamily member 3	5114	1	C	24.6915	22.1173	21.7275	10.2255	10.8169	10.4213	22.8454	10.4879	2.17827	0.000198244	0.00227013	2.64395	1.12318
sp|Q9GZP9|DERL2_HUMAN	DERL2	DERL2_HUMAN Derlin-2	1645	1	C	18.6947	22.9818	26.9191	7.80714	10.5154	13.0818	22.8652	10.4681	2.18427	0.0117436	0.0259163	1.58643	1.12715
sp|P31260|HXA10_HUMAN	HOXA10	HXA10_HUMAN Homeobox protein Hox-A10	4594	1	C	21.9512	22.0725	24.6736	8.80654	13.0265	9.46956	22.8991	10.4342	2.19462	0.00140521	0.00643651	2.19135	1.13397
sp|P09455|RET1_HUMAN	RBP1	RET1_HUMAN Retinol-binding protein 1	1882	7	C	24.4296	22.008	22.3728	10.2541	10.312	10.6234	22.9368	10.3965	2.2062	8.0015e-05	0.00157587	2.80248	1.14157
sp|Q8N4S9|MALD2_HUMAN	MARVELD2	MALD2_HUMAN MARVEL domain-containing protein 2	6758	1	C	21.5738	21.7785	25.5567	10.9309	8.79458	11.3655	22.9697	10.3637	2.21637	0.00115176	0.00575256	2.24014	1.1482
sp|Q8WUM9|S20A1_HUMAN	SLC20A1	S20A1_HUMAN Sodium-dependent phosphate transporter 1	5696	5	C	23.587	22.3703	22.977	9.37716	10.4012	11.2873	22.9781	10.3552	2.21899	4.25164e-05	0.00124129	2.90613	1.1499
sp|Q9BZF1|OSBL8_HUMAN	OSBPL8	OSBL8_HUMAN Oxysterol-binding protein-related protein 8	3752	9	C	20.7117	22.7895	25.4668	9.00611	10.6942	11.3318	22.9893	10.344	2.22247	0.00120269	0.00588867	2.22998	1.15217
sp|P11362-21|FGFR1_HUMAN	FGFR1	FGFR1_HUMAN Isoform 21 of Fibroblast growth factor receptor 1	303	1	C	20.1825	25.09	23.7163	9.58555	10.6496	10.776	22.9963	10.337	2.22465	0.00110651	0.00565809	2.24733	1.15358
sp|Q56VL3|OCAD2_HUMAN	OCIAD2	OCAD2_HUMAN OCIA domain-containing protein 2	6424	1	C	29.222	18.4746	21.4354	10.2247	9.20454	11.4387	23.044	10.2893	2.23961	0.0175245	0.0349843	1.45613	1.16324
sp|P36021|MOT8_HUMAN	SLC16A2	MOT8_HUMAN Monocarboxylate transporter 8	6684	1	C	25.9106	21.4253	21.8567	10.0071	9.60547	11.1948	23.0642	10.2691	2.24598	0.001053	0.00551884	2.25815	1.16734
sp|P16435|NCPR_HUMAN	POR	NCPR_HUMAN NADPH--cytochrome P450 reductase	2176	18	C	20.4812	23.2244	25.4875	8.68036	10.3495	11.7771	23.0644	10.269	2.24602	0.00167461	0.00713065	2.14687	1.16737
sp|O75843|AP1G2_HUMAN	AP1G2	AP1G2_HUMAN AP-1 complex subunit gamma-like 2	305	6	C	22.9893	22.8885	23.3325	9.4399	10.7559	10.5939	23.0701	10.2632	2.24784	7.96616e-06	0.000777917	3.10907	1.16854
sp|Q9BVX2|T106C_HUMAN	TMEM106C	T106C_HUMAN Transmembrane protein 106C	4936	1	C	24.9636	21.6746	22.6232	10.3192	5.5851	14.8342	23.0871	10.2462	2.25325	0.0106916	0.0240937	1.6181	1.172
sp|Q9Y320|TMX2_HUMAN	TMX2	TMX2_HUMAN Thioredoxin-related transmembrane protein 2	1344	3	C	22.6204	22.6882	23.964	9.1197	10.1801	11.4275	23.0909	10.2424	2.25443	8.67533e-05	0.00164855	2.7829	1.17276
sp|Q5KU26|COL12_HUMAN	COLEC12	COL12_HUMAN Collectin-12	6270	1	C	25.0706	21.1852	23.05	9.58322	9.85998	11.2511	23.1019	10.2314	2.25794	0.000478765	0.00360059	2.44363	1.17501
sp|Q9UBM7|DHCR7_HUMAN	DHCR7	DHCR7_HUMAN 7-dehydrocholesterol reductase	5214	8	C	19.8507	23.6551	25.8202	9.53723	10.1517	10.9851	23.1087	10.2247	2.26009	0.0019932	0.00781168	2.10726	1.17638
sp|Q13976|KGP1_HUMAN	PRKG1	KGP1_HUMAN cGMP-dependent protein kinase 1	2509	6	C	22.6999	23.0156	23.6137	9.63046	10.5289	10.5114	23.1097	10.2236	2.26043	5.51955e-06	0.000680176	3.16738	1.1766
sp|Q8WY22|BRI3B_HUMAN	BRI3BP	BRI3B_HUMAN BRI3-binding protein	6569	2	C	21.7661	21.625	25.996	8.17047	10.9401	11.5024	23.129	10.2043	2.26659	0.00185253	0.00752431	2.12353	1.18052
sp|Q5T9L3-2|WLS_HUMAN	WLS	WLS_HUMAN Isoform 2 of Protein wntless homolog	3416	5	C	23.2219	23.5044	22.7296	9.20967	10.727	10.6075	23.152	10.1814	2.27395	1.74443e-05	0.000936266	3.0286	1.1852
sp|Q9BRX8|F213A_HUMAN	FAM213A	F213A_HUMAN Redox-regulatory protein FAM213A	4501	3	C	22.0896	23.1415	24.2382	8.99405	10.4841	11.0526	23.1564	10.1769	2.27539	0.000118979	0.00187605	2.72676	1.18611
sp|Q6P1A2|MBOA5_HUMAN	LPCAT3	MBOA5_HUMAN Lysophospholipid acyltransferase 5	5844	3	C	23.1737	22.0675	24.3042	7.19661	12.0359	11.2221	23.1818	10.1515	2.28358	0.00132586	0.00621477	2.20658	1.19129
sp|Q15746|MYLK_HUMAN	MYLK	MYLK_HUMAN Myosin light chain kinase, smooth muscle	2372	3	C	22.3495	25.9186	21.3092	10.7719	9.48398	10.1669	23.1924	10.1409	2.28701	0.000831227	0.00486624	2.31281	1.19346
sp|Q969X5|ERGI1_HUMAN	ERGIC1	ERGI1_HUMAN Endoplasmic reticulum-Golgi intermediate compartment protein 1	5102	4	C	22.49	23.1408	23.9485	8.8744	10.0467	11.4996	23.1931	10.1402	2.28724	0.000114254	0.00184175	2.73477	1.1936
sp|O43657|TSN6_HUMAN	TSPAN6	TSN6_HUMAN Tetraspanin-6	4334	3	C	24.4702	21.2151	23.9677	8.56517	10.5585	11.2233	23.2177	10.1157	2.29522	0.00052754	0.00379998	2.42022	1.19863
sp|Q96CP6|GRM1A_HUMAN	GRAMD1A	GRM1A_HUMAN GRAM domain-containing protein 1A	1535	1	C	20.9176	23.7479	24.993	7.71652	9.8458	12.7793	23.2195	10.1139	2.29581	0.00231374	0.00863936	2.06352	1.199
sp|Q8TC12|RDH11_HUMAN	RDH11	RDH11_HUMAN Retinol dehydrogenase 11	4719	9	C	21.2514	22.7472	25.6759	8.41089	10.2898	11.6248	23.2248	10.1085	2.29756	0.00120401	0.00589101	2.22981	1.2001
sp|Q86W74|ANR46_HUMAN	ANKRD46	ANR46_HUMAN Ankyrin repeat domain-containing protein 46	5541	2	C	20.5773	23.4296	25.7808	8.82676	9.3932	11.9924	23.2626	10.0708	2.30991	0.00181621	0.00745037	2.12782	1.20783
sp|Q9Y5J7|TIM9_HUMAN	TIMM9	TIM9_HUMAN Mitochondrial import inner membrane translocase subunit Tim9	1431	5	C	21.8354	22.1128	25.9715	9.52341	10.1753	10.3815	23.3066	10.0267	2.32444	0.000615719	0.00410343	2.38685	1.21688
sp|P52926|HMGA2_HUMAN	HMGA2	HMGA2_HUMAN High mobility group protein HMGI-C	5380	3	C	23.2794	22.4433	24.2436	8.94078	10.1431	10.9498	23.3221	10.0112	2.32959	6.97953e-05	0.00149943	2.82407	1.22008
sp|P02751-15|FINC_HUMAN	FN1	FINC_HUMAN Isoform 15 of Fibronectin	5334	1	C	25.0593	22.8935	22.0138	8.95281	9.77693	11.3036	23.3222	10.0111	2.32963	0.000304593	0.00281478	2.55055	1.2201
sp|O15439|MRP4_HUMAN	ABCC4	MRP4_HUMAN Multidrug resistance-associated protein 4	3741	2	C	23.1804	22.3134	24.5456	8.76522	9.9293	11.266	23.3465	9.98684	2.33772	0.000162127	0.00210705	2.67633	1.2251
sp|Q9UBV2|SE1L1_HUMAN	SEL1L	SE1L1_HUMAN Protein sel-1 homolog 1	126	2	C	21.5894	25.9863	22.4726	9.37991	8.25875	12.3131	23.3494	9.98392	2.3387	0.00178094	0.0073962	2.13099	1.22571
sp|Q9P2W9|STX18_HUMAN	STX18	STX18_HUMAN Syntaxin-18	4347	3	C	22.1649	21.9457	25.9857	7.57085	10.1902	12.1425	23.3654	9.96785	2.34408	0.001985	0.0077862	2.10867	1.22902
sp|P16615|AT2A2_HUMAN	ATP2A2	AT2A2_HUMAN Sarcoplasmic/endoplasmic reticulum calcium ATPase 2	984	29	C	22.0799	23.3598	24.6568	8.60355	10.0522	11.2478	23.3655	9.96785	2.34409	0.000231236	0.00249675	2.60263	1.22903
sp|Q9Y6M5|ZNT1_HUMAN	SLC30A1	ZNT1_HUMAN Zinc transporter 1	1052	3	C	25.5345	20.3596	24.2312	8.59128	9.77758	11.5059	23.3751	9.95825	2.34731	0.00162236	0.00700663	2.15449	1.23101
sp|Q93084-5|AT2A3_HUMAN	ATP2A3	AT2A3_HUMAN Isoform SERCA3E of Sarcoplasmic/endoplasmic reticulum calcium ATPase 3	984	9	C	22.2029	23.1323	24.8027	8.27911	10.5941	10.9889	23.3793	9.95404	2.34873	0.000294481	0.00277297	2.55706	1.23188
sp|O00400|ACATN_HUMAN	SLC33A1	ACATN_HUMAN Acetyl-coenzyme A transporter 1	6469	2	C	22.8732	21.5242	25.7462	7.37486	10.4242	12.0573	23.3812	9.95212	2.34937	0.00192336	0.00764452	2.11665	1.23227
sp|Q00765|REEP5_HUMAN	REEP5	REEP5_HUMAN Receptor expression-enhancing protein 5	2869	7	C	21.1546	20.6169	28.4367	7.81516	10.0828	11.8939	23.4027	9.93062	2.35662	0.00840691	0.0202411	1.69377	1.23672
sp|Q8NBM4|UBAC2_HUMAN	UBAC2	UBAC2_HUMAN Ubiquitin-associated domain-containing protein 2	2684	1	C	21.1348	24.3045	24.785	8.80476	9.29392	11.6771	23.4081	9.92526	2.35844	0.000741472	0.00456905	2.34017	1.23783
sp|Q14573|ITPR3_HUMAN	ITPR3	ITPR3_HUMAN Inositol 1,4,5-trisphosphate receptor type 3	687	6	C	22.7439	22.9002	24.6289	8.69649	9.74067	11.2899	23.4243	9.90902	2.36394	0.000151136	0.00206337	2.68542	1.24119
sp|Q14699|RFTN1_HUMAN	RFTN1	RFTN1_HUMAN Raftlin	5390	2	C	24.2087	23.7928	22.2749	9.99955	9.38383	10.3403	23.4255	9.90789	2.36432	3.17682e-05	0.00110031	2.95849	1.24143
sp|Q9BUP3-3|HTAI2_HUMAN	HTATIP2	HTAI2_HUMAN Isoform 3 of Oxidoreductase HTATIP2	1307	7	C	23.2033	23.375	23.731	8.69066	9.51151	11.4885	23.4364	9.89689	2.36806	8.86059e-05	0.00166831	2.77772	1.24371
sp|P20742|PZP_HUMAN	PZP	PZP_HUMAN Pregnancy zone protein	2867	4	C	30.2844	21.2207	18.8232	8.41129	9.16627	12.0942	23.4428	9.89059	2.37021	0.0209026	0.0398607	1.39945	1.24501
sp|P05067|A4_HUMAN	APP	A4_HUMAN Amyloid beta A4 protein	2890	11	C	23.1979	23.4178	23.8573	8.91305	9.95451	10.6595	23.491	9.84235	2.38673	1.48782e-05	0.000894203	3.04856	1.25503
sp|Q9NV92|NFIP2_HUMAN	NDFIP2	NFIP2_HUMAN NEDD4 family-interacting protein 2	6313	1	C	27.1471	21.5969	21.8432	9.07521	8.55009	11.7875	23.5291	9.80427	2.39988	0.00268329	0.00947818	2.02328	1.26296
sp|O60279|SUSD5_HUMAN	SUSD5	SUSD5_HUMAN Sushi domain-containing protein 5	5725	3	C	25.8342	17.1725	27.5877	7.27389	12.0951	10.0365	23.5315	9.80183	2.40072	0.0173614	0.0347574	1.45895	1.26347
sp|Q9H3N1|TMX1_HUMAN	TMX1	TMX1_HUMAN Thioredoxin-related transmembrane protein 1	3701	10	C	22.885	23.0355	24.9396	8.62682	8.62775	11.8854	23.62	9.71332	2.43171	0.000396898	0.00324671	2.48856	1.28197
sp|Q9Y5M8|SRPRB_HUMAN	SRPRB	SRPRB_HUMAN Signal recognition particle receptor subunit beta	1774	9	C	23.1872	23.4229	24.3289	7.95534	9.72689	11.3788	23.6463	9.68701	2.44104	0.000183609	0.00221596	2.65444	1.28749
sp|P08962|CD63_HUMAN	CD63	CD63_HUMAN CD63 antigen	6416	1	C	25.0671	22.2823	23.5931	7.81613	11.5406	9.7008	23.6475	9.68584	2.44145	0.00048316	0.00362164	2.44109	1.28774
sp|Q5UCC4|EMC10_HUMAN	EMC10	EMC10_HUMAN ER membrane protein complex subunit 10	4270	3	C	21.782	23.5703	25.603	7.6966	9.9754	11.3727	23.6518	9.68157	2.44297	0.000814856	0.0048145	2.31745	1.28864
sp|Q6P1M9|ARMX5_HUMAN	ARMCX5	ARMX5_HUMAN Armadillo repeat-containing X-linked protein 5	6515	1	C	24.1705	23.3931	23.5417	8.68917	10.5969	9.60855	23.7018	9.63154	2.46085	1.96224e-05	0.000999746	3.00011	1.29916
sp|P02788|TRFL_HUMAN	LTF	TRFL_HUMAN Lactotransferrin	3212	2	C	28.91	20.4806	21.8298	8.00519	10.0223	10.7522	23.7401	9.59323	2.47468	0.00668502	0.0171479	1.76579	1.30724
sp|Q9Y5Q3|MAFB_HUMAN	MAFB	MAFB_HUMAN Transcription factor MafB	6633	1	C	20.8666	28.1057	22.2532	9.04335	10.382	9.3493	23.7418	9.59155	2.47529	0.00329239	0.0107464	1.96874	1.3076
sp|Q9NXW2-2|DJB12_HUMAN	DNAJB12	DJB12_HUMAN Isoform 2 of DnaJ homolog subfamily B member 12	1658	5	C	21.3856	23.3232	26.5183	7.46574	10.0806	11.2266	23.7424	9.59098	2.47549	0.00161775	0.00700529	2.15457	1.30771
sp|Q9BSY4|CHCH5_HUMAN	CHCHD5	CHCH5_HUMAN Coiled-coil-helix-coiled-coil-helix domain-containing protein 5	4770	2	C	21.7131	23.3329	26.3086	8.98985	9.36596	10.2896	23.7849	9.54847	2.49096	0.000526739	0.00379998	2.42022	1.3167
sp|P52799|EFNB2_HUMAN	EFNB2	EFNB2_HUMAN Ephrin-B2	4893	1	C	20.442	23.0279	27.9258	9.87701	7.67738	11.05	23.7986	9.5348	2.49597	0.00406219	0.01229	1.91045	1.3196
sp|Q96KC8|DNJC1_HUMAN	DNAJC1	DNJC1_HUMAN DnaJ homolog subfamily C member 1	4240	4	C	21.9652	23.0356	26.3996	7.90369	9.32774	11.3682	23.8001	9.53321	2.49655	0.00103519	0.00548898	2.26051	1.31994
sp|P0C0L4|CO4A_HUMAN	C4A	CO4A_HUMAN Complement C4-A	6674	2	C	30.5486	22.8065	18.1084	7.86121	8.04533	12.63	23.8212	9.51218	2.50428	0.0222714	0.0419589	1.37718	1.3244
sp|Q9NXR5|ANR10_HUMAN	ANKRD10	ANR10_HUMAN Ankyrin repeat domain-containing protein 10	1326	1	C	25.1652	23.0781	23.2539	8.22421	7.88806	12.3905	23.8324	9.50092	2.50843	0.000848827	0.00491363	2.3086	1.32678
sp|Q9Y2H6|FND3A_HUMAN	FNDC3A	FND3A_HUMAN Fibronectin type-III domain-containing protein 3A	5126	1	C	23.1367	22.5726	25.8097	8.82928	7.76949	11.8822	23.8397	9.49366	2.51112	0.000828466	0.00485817	2.31353	1.32833
sp|Q16625|OCLN_HUMAN	OCLN	OCLN_HUMAN Occludin	4671	5	C	23.7076	23.0308	24.8262	8.51284	9.12241	10.8001	23.8549	9.47845	2.51675	7.54542e-05	0.0015467	2.81059	1.33156
sp|A6NJT0|UNC4_HUMAN	UNCX	UNC4_HUMAN Homeobox protein unc-4 homolog	484	1	C	26.2053	24.5558	20.8066	7.80739	13.6248	7.00015	23.8559	9.47745	2.51712	0.00542887	0.0148351	1.82871	1.33178
sp|P41732|TSN7_HUMAN	TSPAN7	TSN7_HUMAN Tetraspanin-7	6651	1	C	23.7601	22.7872	25.0234	8.8541	9.86653	9.70877	23.8569	9.47647	2.51749	3.70213e-05	0.00117251	2.93088	1.33199
sp|Q13907-2|IDI1_HUMAN	IDI1	IDI1_HUMAN Isoform 2 of Isopentenyl-diphosphate Delta-isomerase 1	5875	7	C	18.853	23.8114	28.9265	7.78223	12.2406	8.38627	23.8636	9.4697	2.52	0.011144	0.0248957	1.60388	1.33342
sp|P10321|1C07_HUMAN	HLA-C	1C07_HUMAN HLA class I histocompatibility antigen, Cw-7 alpha chain	2465	5	C	24.0313	23.9904	23.6413	8.68736	9.10256	10.5471	23.8877	9.44567	2.52895	1.51297e-05	0.000894203	3.04856	1.33854
sp|Q68DH5|LMBD2_HUMAN	LMBRD2	LMBD2_HUMAN LMBR1 domain-containing protein 2	6310	4	C	29.901	22.8471	18.9175	8.62058	8.80969	10.9041	23.8885	9.44479	2.52928	0.0118471	0.0260954	1.58344	1.33873
sp|O95409|ZIC2_HUMAN	ZIC2	ZIC2_HUMAN Zinc finger protein ZIC 2	6730	1	C	23.1242	25.6174	23.05	8.52733	9.58036	10.1007	23.9305	9.4028	2.54504	0.000112201	0.00183035	2.73747	1.34769
sp|Q8N8J7|CD032_HUMAN	C4orf32	CD032_HUMAN Uncharacterized protein C4orf32	6236	1	C	21.7541	23.5751	26.5435	7.82665	9.06314	11.2375	23.9576	9.37576	2.55527	0.00104994	0.00551884	2.25815	1.35347
sp|Q13438|OS9_HUMAN	OS9	OS9_HUMAN Protein OS-9	2233	6	C	21.7917	23.8371	26.4319	7.44667	9.6837	10.8089	24.0202	9.31309	2.57919	0.000911005	0.0051129	2.29133	1.36692
sp|P20719|HXA5_HUMAN	HOXA5	HXA5_HUMAN Homeobox protein Hox-A5	4594	2	C	23.6849	23.4401	25.0943	7.87195	9.95059	9.95811	24.0731	9.26022	2.59963	6.80852e-05	0.00149943	2.82407	1.3783
sp|Q15800|MSMO1_HUMAN	MSMO1	MSMO1_HUMAN Methylsterol monooxygenase 1	3916	1	C	19.6236	21.7152	30.8858	6.50378	10.4441	10.8275	24.0749	9.25846	2.60031	0.0164256	0.0333301	1.47716	1.37868
sp|P41440|S19A1_HUMAN	SLC19A1	S19A1_HUMAN Folate transporter 1	431	6	C	23.8458	23.5055	24.9205	8.53661	8.96885	10.2228	24.0906	9.24275	2.60643	2.33228e-05	0.00106482	2.97272	1.38208
sp|Q53GQ0|DHB12_HUMAN	HSD17B12	DHB12_HUMAN Estradiol 17-beta-dehydrogenase 12	3911	9	C	22.9283	23.2838	26.1654	7.53001	8.51152	11.5809	24.1258	9.20748	2.62024	0.000724906	0.00450647	2.34616	1.3897
sp|Q6ZWT7|MBOA2_HUMAN	MBOAT2	MBOA2_HUMAN Lysophospholipid acyltransferase 2	6341	1	C	21.8906	21.8535	28.6994	6.73956	10.0086	10.8083	24.1478	9.18549	2.62891	0.00448322	0.0131889	1.87979	1.39447
tr|D6RB85|D6RB85_HUMAN	CANX	D6RB85_HUMAN Calnexin (Fragment)	903	1	C	25.8857	21.8636	24.7817	10.134	1.32923	16.0059	24.177	9.15638	2.64045	0.0275219	0.0494396	1.30593	1.40079
sp|Q7L775|EPMIP_HUMAN	EPM2AIP1	EPMIP_HUMAN EPM2A-interacting protein 1	6144	1	C	23.2831	24.0603	25.2561	8.23881	10.3706	8.79107	24.1998	9.13349	2.64957	6.19506e-05	0.00143866	2.84204	1.40576
sp|P35556|FBN2_HUMAN	FBN2	FBN2_HUMAN Fibrillin-2	3276	1	C	24.3271	22.8241	25.4968	6.25879	9.7102	11.383	24.216	9.11733	2.65604	0.000878676	0.00499028	2.30187	1.40928
sp|P36894|BMR1A_HUMAN	BMPR1A	BMR1A_HUMAN Bone morphogenetic protein receptor type-1A	3955	1	C	25.4807	24.1278	23.045	7.61631	9.77326	9.95698	24.2178	9.11552	2.65677	0.00012594	0.00192264	2.7161	1.40967
sp|P37268|FDFT_HUMAN	FDFT1	FDFT_HUMAN Squalene synthase	1678	12	C	18.3411	27.1514	27.1625	7.68215	10.1185	9.54439	24.2183	9.11501	2.65697	0.0075658	0.0187373	1.72729	1.40978
sp|Q8NBM8|PCYXL_HUMAN	PCYOX1L	PCYXL_HUMAN Prenylcysteine oxidase-like	5971	3	C	22.7309	22.9467	26.994	7.03327	9.96017	10.335	24.2239	9.10948	2.65919	0.000957115	0.00526563	2.27855	1.41099
sp|P13498|CY24A_HUMAN	CYBA	CY24A_HUMAN Cytochrome b-245 light chain	4966	2	C	20.3837	22.9853	29.3888	7.96344	8.70803	10.5707	24.2526	9.08072	2.67078	0.00552014	0.0149969	1.824	1.41726
sp|P02794|FRIH_HUMAN	FTH1	FRIH_HUMAN Ferritin heavy chain	5769	7	C	27.9207	22.6697	22.2627	7.45288	9.17726	10.5167	24.2844	9.04895	2.68367	0.00167493	0.00713065	2.14687	1.42421
sp|P53794|SC5A3_HUMAN	SLC5A3	SC5A3_HUMAN Sodium/myo-inositol cotransporter	1333	1	C	24.5473	22.7338	25.7653	7.62173	9.75515	9.57672	24.3488	8.98453	2.71008	0.000160586	0.00210705	2.67633	1.43834
sp|Q9HBM0|VEZA_HUMAN	VEZT	VEZA_HUMAN Vezatin	6488	1	C	23.4232	25.5804	24.3687	8.29345	10.2343	8.09991	24.4574	8.87589	2.75549	7.25628e-05	0.00150943	2.82119	1.46231
sp|O14967|CLGN_HUMAN	CLGN	CLGN_HUMAN Calmegin	5585	1	C	24.8045	22.9717	25.6548	6.70997	9.10226	10.7568	24.477	8.85634	2.76378	0.00038444	0.0032101	2.49348	1.46664
sp|P46013|KI67_HUMAN	MKI67	KI67_HUMAN Antigen KI-67	814	33	C	21.033	25.413	27.1604	7.37342	8.7854	10.2348	24.5355	8.79787	2.7888	0.00141217	0.00646419	2.18949	1.47964
sp|O14495|LPP3_HUMAN	PPAP2B	LPP3_HUMAN Lipid phosphate phosphohydrolase 3	4705	1	C	24.6577	24.7369	24.2255	8.77282	7.73242	9.87469	24.54	8.79331	2.79076	1.60526e-05	0.000917611	3.03734	1.48066
sp|Q9H1C7|CYTM1_HUMAN	CYSTM1	CYTM1_HUMAN Cysteine-rich and transmembrane domain-containing protein 1	6643	1	C	23.6977	23.9634	25.997	7.3975	8.87497	10.0694	24.5527	8.78062	2.79624	0.000119004	0.00187605	2.72676	1.48349
sp|Q8TBE7|S35G2_HUMAN	SLC35G2	S35G2_HUMAN Solute carrier family 35 member G2	5504	1	C	22.6533	25.4143	25.6111	7.2722	8.2161	10.833	24.5596	8.77377	2.7992	0.000383274	0.0032101	2.49348	1.48502
sp|Q16850|CP51A_HUMAN	CYP51A1	CP51A_HUMAN Lanosterol 14-alpha demethylase	4005	10	C	21.3809	24.3036	28.224	6.91071	9.1322	10.0486	24.6362	8.69717	2.83266	0.00189498	0.00758797	2.11987	1.50216
sp|Q8WTV0-2|SCRB1_HUMAN	SCARB1	SCRB1_HUMAN Isoform 1 of Scavenger receptor class B member 1	4120	8	C	23.9965	25.1669	24.885	7.28507	9.56237	9.10421	24.6828	8.65055	2.85332	3.30494e-05	0.00111717	2.95188	1.51264
sp|P31270|HXA11_HUMAN	HOXA11	HXA11_HUMAN Homeobox protein Hox-A11	5088	2	C	23.4659	25.5715	25.1845	7.27463	9.15091	9.35254	24.7406	8.59269	2.87926	6.33307e-05	0.001446	2.83983	1.5257
sp|P55082|MFAP3_HUMAN	MFAP3	MFAP3_HUMAN Microfibril-associated glycoprotein 3	6665	1	C	24.9717	22.4976	26.7886	6.9738	8.69574	10.0725	24.7526	8.58068	2.88469	0.000456676	0.00350138	2.45576	1.52842
sp|P04114|APOB_HUMAN	APOB	APOB_HUMAN Apolipoprotein B-100	4867	7	C	21.9952	26.7271	25.5533	6.92775	8.59534	10.2013	24.7585	8.5748	2.88736	0.000692012	0.00441519	2.35505	1.52975
sp|Q9H2C2|ARV1_HUMAN	ARV1	ARV1_HUMAN Protein ARV1	5540	1	C	22.4244	22.5011	29.4527	6.65497	9.8055	9.16133	24.7927	8.5406	2.90293	0.00297731	0.0100609	1.99736	1.53751
sp|Q9Y394|DHRS7_HUMAN	DHRS7	DHRS7_HUMAN Dehydrogenase/reductase SDR family member 7	3282	5	C	22.9391	25.409	26.0813	7.65449	8.18528	9.73081	24.8098	8.52353	2.91074	0.000139624	0.00204001	2.69037	1.54139
sp|P02792|FRIL_HUMAN	FTL	FRIL_HUMAN Ferritin light chain	370	3	C	29.8513	23.5443	21.0964	5.94398	8.78415	10.7798	24.8307	8.50264	2.92035	0.00528049	0.0145767	1.83634	1.54614
sp|Q7Z5H3-2|RHG22_HUMAN	ARHGAP22	RHG22_HUMAN Isoform 2 of Rho GTPase-activating protein 22	4226	1	C	24.4194	25.5801	24.6461	6.80484	9.29786	9.25175	24.8819	8.45148	2.94408	5.22052e-05	0.00133961	2.87302	1.55782
sp|Q9Y244|POMP_HUMAN	POMP	POMP_HUMAN Proteasome maturation protein	4210	3	C	23.5562	23.0406	28.1046	6.46904	9.46852	9.36099	24.9005	8.43285	2.95279	0.00094626	0.00522636	2.2818	1.56208
sp|Q9NUK0|MBNL3_HUMAN	MBNL3	MBNL3_HUMAN Muscleblind-like protein 3	459	1	C	24.279	22.5574	27.9055	7.48136	10.0094	7.7673	24.914	8.41935	2.95913	0.000733588	0.00454838	2.34214	1.56517
sp|P50453|SPB9_HUMAN	SERPINB9	SPB9_HUMAN Serpin B9	1251	2	C	24.3685	26.0804	24.6209	7.48509	7.60515	9.83998	25.0233	8.31007	3.0112	5.71506e-05	0.00140284	2.85299	1.59034
sp|P01024|CO3_HUMAN	C3	CO3_HUMAN Complement C3	5897	1	C	30.5073	28.6871	15.9099	6.19785	7.99425	10.7036	25.0348	8.29857	3.01676	0.0247953	0.0455661	1.34136	1.593
sp|Q9NWD9|BEX4_HUMAN	BEX4	BEX4_HUMAN Protein BEX4	5293	1	C	24.975	24.2464	26.1377	5.86343	8.50959	10.2679	25.1197	8.21364	3.05829	0.000264841	0.00263753	2.5788	1.61273
sp|Q9H2J7|S6A15_HUMAN	SLC6A15	S6A15_HUMAN Sodium-dependent neutral amino acid transporter B(0)AT2	3999	3	C	24.2238	26.1677	24.9995	7.34854	7.94589	9.31464	25.1303	8.20302	3.06355	3.11468e-05	0.00109487	2.96064	1.6152
sp|P01023|A2MG_HUMAN	A2M	A2MG_HUMAN Alpha-2-macroglobulin	2867	6	C	34.3909	22.8292	18.3413	6.963	7.07577	10.3998	25.1871	8.14619	3.09189	0.0255991	0.0467378	1.33033	1.62849
sp|Q9UKR5|ERG28_HUMAN	C14orf1	ERG28_HUMAN Probable ergosterol biosynthetic protein 28	6218	2	C	21.7619	24.4727	29.3825	6.53813	7.25861	10.5861	25.2057	8.12761	3.10124	0.00260489	0.00930639	2.03122	1.63285
sp|Q9BX26|SYCP2_HUMAN	SYCP2	SYCP2_HUMAN Synaptonemal complex protein 2	6249	2	C	27.9439	26.3984	21.3183	4.84245	15.1574	4.33956	25.2202	8.11314	3.10856	0.0134754	0.0288506	1.53985	1.63625
sp|Q9BZA7|PC11X_HUMAN	PCDH11X	PC11X_HUMAN Protocadherin-11 X-linked	5732	4	C	21.7812	24.4462	29.5075	6.90765	8.39611	8.96139	25.245	8.08838	3.12114	0.00186331	0.00752495	2.1235	1.64207
sp|Q12860|CNTN1_HUMAN	CNTN1	CNTN1_HUMAN Contactin-1	5387	2	C	23.8266	24.0739	28.1562	7.76081	8.59663	7.5859	25.3522	7.98111	3.17653	0.000269353	0.00267111	2.57331	1.66745
sp|Q70UQ0-4|IKIP_HUMAN	IKBIP	IKIP_HUMAN Isoform 4 of Inhibitor of nuclear factor kappa-B kinase-interacting protein	3007	11	C	23.4874	24.7794	27.9939	5.85717	8.95282	8.92934	25.4202	7.91311	3.21242	0.000488725	0.00364393	2.43843	1.68366
sp|Q9NRZ7-3|PLCC_HUMAN	AGPAT3	PLCC_HUMAN Isoform 3 of 1-acyl-sn-glycerol-3-phosphate acyltransferase gamma	5597	1	C	22.9848	26.8137	27.1883	5.36525	8.42478	9.22314	25.6623	7.67106	3.34534	0.000545105	0.00385641	2.41382	1.74215
sp|Q9NQX7|ITM2C_HUMAN	ITM2C	ITM2C_HUMAN Integral membrane protein 2C	5520	1	C	29.5521	24.834	22.8165	6.99113	7.83317	7.97308	25.7342	7.59913	3.38647	0.000850662	0.00491859	2.30816	1.75978
sp|Q70UQ0|IKIP_HUMAN	IKBIP	IKIP_HUMAN Inhibitor of nuclear factor kappa-B kinase-interacting protein	3007	3	C	22.3295	26.6206	28.5983	6.14776	6.92046	9.38336	25.8495	7.48386	3.45403	0.000927866	0.0051531	2.28793	1.78828
sp|Q9BZQ8|NIBAN_HUMAN	FAM129A	NIBAN_HUMAN Protein Niban	4030	5	C	29.3795	26.4996	21.7148	7.16969	6.78361	8.45275	25.8646	7.46868	3.46308	0.00130646	0.00617838	2.20913	1.79205
sp|P01130|LDLR_HUMAN	LDLR	LDLR_HUMAN Low-density lipoprotein receptor	3232	1	C	21.1898	25.6035	30.9236	6.57578	8.39356	7.31369	25.9056	7.42768	3.48772	0.0029672	0.0100348	1.99849	1.80228
sp|Q8IZJ1|UNC5B_HUMAN	UNC5B	UNC5B_HUMAN Netrin receptor UNC5B	5064	1	C	25.8459	25.9931	26.0762	4.66234	9.01869	8.40372	25.9717	7.36158	3.52801	0.000166591	0.00212577	2.67248	1.81885
sp|P54296|MYOM2_HUMAN	MYOM2	MYOM2_HUMAN Myomesin-2	3629	3	C	27.9805	23.9672	26.1294	6.35777	7.52374	8.04143	26.0257	7.30765	3.56143	0.000120333	0.00187729	2.72647	1.83246
sp|P49789|FHIT_HUMAN	FHIT	FHIT_HUMAN Bis(5'-adenosyl)-triphosphatase	5173	2	C	32.6342	24.1458	21.4069	6.70861	6.64603	8.4585	26.0623	7.27105	3.58439	0.00541267	0.014808	1.8295	1.84173
sp|P36896-4|ACV1B_HUMAN	ACVR1B	ACV1B_HUMAN Isoform 4 of Activin receptor type-1B	6340	1	C	27.1812	27.0674	23.9522	6.33528	7.5173	7.94658	26.0669	7.26639	3.58733	8.54911e-05	0.00163784	2.78573	1.84291
sp|P13612|ITA4_HUMAN	ITGA4	ITA4_HUMAN Integrin alpha-4	2794	3	C	25.2359	26.7408	27.1632	5.92973	6.57552	8.35481	26.38	6.95335	3.79385	3.12491e-05	0.00109487	2.96064	1.92366
sp|Q9C0H2-4|TTYH3_HUMAN	TTYH3	TTYH3_HUMAN Isoform 4 of Protein tweety homolog 3	6394	2	C	27.8182	24.9907	26.3694	5.57149	7.1827	8.06753	26.3928	6.94057	3.80268	5.911e-05	0.0014233	2.8467	1.92702
sp|P55809|SCOT1_HUMAN	OXCT1	SCOT1_HUMAN Succinyl-CoA:3-ketoacid coenzyme A transferase 1, mitochondrial	1382	4	C	32.0217	23.7631	23.7179	6.10024	6.95781	7.43919	26.5009	6.83241	3.8787	0.00212927	0.00818965	2.08673	1.95557
sp|Q9Y287|ITM2B_HUMAN	ITM2B	ITM2B_HUMAN Integral membrane protein 2B	5762	2	C	28.2911	25.8462	25.6036	5.27485	7.6735	7.31069	26.5803	6.75301	3.93607	6.35887e-05	0.001446	2.83983	1.97675
sp|Q01813|K6PP_HUMAN	PFKP	K6PP_HUMAN 6-phosphofructokinase type C	97	23	C	26.54	27.0916	26.35	5.92766	6.67199	7.41868	26.6605	6.67278	3.99542	2.06307e-06	0.000635643	3.19679	1.99835
sp|P69905|HBA_HUMAN	HBA1	HBA_HUMAN Hemoglobin subunit alpha	6163	3	C	25.7479	32.547	22.0242	3.72604	6.89856	9.05633	26.773	6.56031	4.08106	0.00422559	0.0126642	1.89742	2.02894
sp|Q5H9L2|TCAL5_HUMAN	TCEAL5	TCAL5_HUMAN Transcription elongation factor A protein-like 5	6234	1	C	30.9881	25.2186	24.1222	5.1038	6.11215	8.45511	26.7763	6.55702	4.08361	0.0010021	0.00538668	2.26868	2.02984
sp|Q96FL9-3|GLT14_HUMAN	GALNT14	GLT14_HUMAN Isoform 3 of Polypeptide N-acetylgalactosaminyltransferase 14	5697	1	C	27.2355	23.2047	30.9393	5.37476	6.75306	6.49277	27.1265	6.20686	4.3704	0.000774438	0.00470184	2.32773	2.12777
sp|O14975|S27A2_HUMAN	SLC27A2	S27A2_HUMAN Very long-chain acyl-CoA synthetase	1979	3	C	24.7369	27.0908	29.9375	4.14979	6.43835	7.64669	27.2551	6.07828	4.48401	0.000311756	0.00284301	2.54622	2.16479
sp|P54826|GAS1_HUMAN	GAS1	GAS1_HUMAN Growth arrest-specific protein 1	336	1	C	24.4785	28.1905	29.2179	3.9926	7.84045	6.28007	27.2956	6.03771	4.52086	0.000308677	0.00282592	2.54884	2.1766
sp|Q86VI4|LAP4B_HUMAN	LAPTM4B	LAP4B_HUMAN Lysosomal-associated transmembrane protein 4B	4920	2	C	27.7426	27.8116	27.4415	4.7688	5.66807	6.56747	27.6652	5.66811	4.88085	2.03739e-06	0.000635643	3.19679	2.28713
sp|O60637|TSN3_HUMAN	TSPAN3	TSN3_HUMAN Tetraspanin-3	1612	1	C	27.7258	27.549	27.8389	4.11454	5.85256	6.9192	27.7046	5.62877	4.92196	1.14099e-05	0.000825593	3.08323	2.29923
sp|P28676|GRAN_HUMAN	GCA	GRAN_HUMAN Grancalcin	2141	6	C	27.6644	27.1366	28.3799	4.23617	6.17545	6.40758	27.727	5.6064	4.94559	9.0573e-06	0.0008061	3.09361	2.30614
sp|Q13884|SNTB1_HUMAN	SNTB1	SNTB1_HUMAN Beta-1-syntrophin	676	3	C	28.4847	28.0072	27.7047	4.61458	5.14691	6.04191	28.0655	5.2678	5.32775	1.12101e-06	0.000591053	3.22837	2.41353
sp|O00767|ACOD_HUMAN	SCD	ACOD_HUMAN Acyl-CoA desaturase	3604	2	C	21.9649	28.3517	34.039	2.64547	7.47732	5.52157	28.1185	5.21479	5.39208	0.00366996	0.011504	1.93915	2.43084
sp|Q13325|IFIT5_HUMAN	IFIT5	IFIT5_HUMAN Interferon-induced protein with tetratricopeptide repeats 5	2543	6	C	28.0989	29.6792	27.1605	4.28647	6.09106	4.68386	28.3129	5.02046	5.63949	1.42292e-05	0.000894203	3.04856	2.49557
sp|P57729|RAB38_HUMAN	RAB38	RAB38_HUMAN Ras-related protein Rab-38	2814	1	C	30.0629	26.0275	29.5951	3.59231	5.2072	5.51504	28.5618	4.77152	5.9859	7.17121e-05	0.00150062	2.82373	2.58157
sp|Q9Y223-2|GLCNE_HUMAN	GNE	GLCNE_HUMAN Isoform 2 of Bifunctional UDP-N-acetylglucosamine 2-epimerase/N-acetylmannosamine kinase	3639	8	C	29.2533	28.2115	29.8986	3.07755	4.24429	5.31471	29.1211	4.21218	6.91355	6.71874e-06	0.000738117	3.13188	2.78943
sp|P42224|STAT1_HUMAN	STAT1	STAT1_HUMAN Signal transducer and activator of transcription 1-alpha/beta	4158	25	C	28.8977	29.4872	29.0408	3.79123	4.38654	4.39651	29.1419	4.19143	6.95274	7.92264e-08	0.00013926	3.85617	2.79758
sp|O15264|MK13_HUMAN	MAPK13	MK13_HUMAN Mitogen-activated protein kinase 13	2372	1	C	27.7904	36.4811	25.5204	0.40915	4.34675	5.45222	29.9306	3.40271	8.79613	0.00195134	0.00771646	2.11258	3.13687
sp|P13796|PLSL_HUMAN	LCP1	PLSL_HUMAN Plastin-2	96	27	C	29.5181	30.1519	30.5894	1.89699	3.65691	4.18665	30.0865	3.24685	9.26636	3.81081e-06	0.00065559	3.18337	3.212
sp|P21291|CSRP1_HUMAN	CSRP1	CSRP1_HUMAN Cysteine and glycine-rich protein 1	5400	1	C	30.7407	29.532	30.3825	1.45846	3.17847	4.70777	30.2184	3.1149	9.70124	1.12239e-05	0.000825593	3.08323	3.27817
sp|Q9Y6U3|ADSV_HUMAN	SCIN	ADSV_HUMAN Adseverin	2322	2	C	32.6071	30.6445	32.2537	0.443936	1.74926	2.30154	31.8351	1.49825	21.2483	3.14668e-06	0.000636014	3.19653	4.40927
sp|P00918|CAH2_HUMAN	CA2	CAH2_HUMAN Carbonic anhydrase 2	3000	22	C	30.1608	32.1986	33.769	0.0346841	1.83815	1.99869	32.0428	1.29051	24.8296	1.46881e-05	0.000894203	3.04856	4.63399
sp|Q16352|AINX_HUMAN	INA	AINX_HUMAN Alpha-internexin	897	17	C	36.3835	31.1257	28.6675	0.383283	1.54551	1.89447	32.0589	1.27442	25.1557	0.000186793	0.00223738	2.65026	4.65281
sp|Q9UHG0|DCDC2_HUMAN	DCDC2	DCDC2_HUMAN Doublecortin domain-containing protein 2	5926	1	C	34.5711	29.9075	34.8371	0	0.684289	0	33.1052	0.228096	145.137	3.45394e-05	0.0011401	2.94306	7.18127
sp|O43291|SPIT2_HUMAN	SPINT2	SPIT2_HUMAN Kunitz-type protease inhibitor 2	6266	2	C	34.5881	32.2755	33.1303	0	0	0.00607875	33.3313	0.00202625	16449.7	1.00733e-06	0.000591053	3.22837	14.0058
