# Supplementary material for: Open-gate mutants of the mammalian proteasome show enhanced ubiquitin-conjugate degradation
Source: Nat Commun. 2016 Mar 9;7:10963. doi: 10.1038/ncomms10963 (PMC4786872; doi:10.1038/ncomms10963)
Supplement: Supplementary Table 3 — Comparison with ubiquitomes [file ncomms10963-s4.xlsx]

## Sheet: a3dn 2x significant changes
Gene Symbol	LOG2 WT/KO
TMEM191C	-13.7293
PIK3R6	-7.23064
GOLGA8H	-6.70983
SCG5	-5.94213
CCDC175	-5.49773
TYMP	-5.1478
STON2	-4.78344
SIPA1	-4.77039
DNAH1	-4.65664
MPDZ	-4.34302
CALN1	-4.3269
LAMA3	-4.11082
RASSF1	-4.02265
DDHD1	-3.96269
HSPB8	-3.93697
CLK2	-3.92551
	-3.87264
NHSL1	-3.8329
RHBG	-3.7354
SEC31A	-3.73279
C4orf21	-3.73249
SENP5	-3.72145
TTN	-3.56252
RALGAPA2	-3.51816
MRPS14	-3.34791
TSTD2	-3.30635
ANKRD34C	-3.19101
ISG15	-3.12966
FAT2	-3.10998
PLIN2	-3.06628
ANXA1	-2.96288
DSTYK	-2.77029
QRICH2	-2.72915
SULT1A1	-2.6849
PIK3CB	-2.67364
GARNL3	-2.62795
MARCH7	-2.59443
TRPS1	-2.46766
SLC12A5	-2.46251
IFRD1	-2.38711
SH3BP5L	-2.33676
ELL3	-2.27428
MAP1A	-2.20811
ANKS1B	-2.13072
NAPRT1	-2.1292
CPNE2	-2.08954
TMEM65	-2.02246
DNAJB4	-2.01495
DNAJC25	-2.01403
LIN54	-1.93127
PIAS2	-1.90877
FSIP2	-1.88403
SEMA4D	-1.88219
LGALS1	-1.84828
IFT122	-1.75895
SSFA2	-1.73639
PNPLA2	-1.66822
LMO7	-1.64532
COL14A1	-1.60674
MAN2A2	-1.58778
IFI16	-1.54703
RNF138	-1.54471
E2F7	-1.543
PIR	-1.53011
ACADVL	-1.49263
FBLIM1	-1.49145
ZNF24	-1.45827
ABHD5	-1.45197
NDRG1	-1.45041
TSHZ3	-1.43901
FAM84B	-1.40367
BBS7	-1.38629
KIAA1211	-1.37787
QPRT	-1.37236
DDX26B	-1.31546
DTNA	-1.30594
E2F6	-1.29957
DHRS1	-1.29365
PPT2	-1.29175
PDK1	-1.27643
RCOR2	-1.25886
NDUFAF7	-1.25474
FEZ1	-1.23982
HPCAL4	-1.23448
MAPK7	-1.22202
PTK2	-1.20791
CYC1	-1.206
MAPRE2	-1.18378
GALNT1	-1.16775
SUCLG2	-1.16546
UQCR10	-1.16514
OSCP1	-1.16379
BRCA1	-1.1348
TRAPPC8	-1.12698
FDXR	-1.12341
KSR1	-1.11953
MMADHC	-1.11888
CTSF	-1.11753
HDHD3	-1.11577
MCAM	-1.11473
BLOC1S5	-1.10972
ARHGEF5	-1.1077
GPT2	-1.10016
MED25	-1.08589
PPP2CB	-1.08345
BLZF1	-1.07153
TTC14	-1.0663
VWA8	-1.06627
C8orf82	-1.06583
TMOD1	-1.06412
MLLT11	-1.06382
HSPB1	-1.06272
FRYL	-1.05991
ECH1	-1.05732
BAG2	-1.05427
MAGED4	-1.05012
RPRD1A	-1.04921
HOMER3	-1.04674
FBXL8	-1.03829
UCHL3	-1.02939
GFM2	-1.02911
C15orf41	-1.02674
FAM49B	-1.02029
DACH1	-1.01498
CASP10	-1.0147
TSC22D3	-1.0126
HYI	-1.0099
RUFY3	-1.00725
FAM122B	-1.00561
ASAP1	-1.00124
CSNK1D	-1.00096
SCARF2	1.0026
LCLAT1	1.00525
SLC12A2	1.00656
TBL2	1.00711
CDCA7L	1.00918
BCAP29	1.01033
SLC2A1	1.0143
SLC7A1	1.01481
BNIP1	1.03058
ALG11	1.03062
LRRFIP1	1.03303
ORMDL2	1.03613
CD47	1.03661
BID	1.03767
SLC29A1	1.03773
CTAGE5	1.04066
PGRMC1	1.04332
SSR4	1.04954
SEC61B	1.05164
LRIG3	1.05325
SLC7A2	1.05446
SLC26A2	1.05736
LTBP4	1.0586
SACM1L	1.06002
CD320	1.06075
EMILIN2	1.06096
TMPO	1.06116
SLC38A2	1.06195
YBX3	1.0635
SGPL1	1.06398
VKORC1L1	1.06665
ALG5	1.06704
ZDHHC6	1.06754
TECR	1.07228
ACSL3	1.07321
EMC4	1.07421
SPTB	1.07521
RNF13	1.0759
APLP2	1.08
CANX	1.08057
AUP1	1.0877
EMC6	1.08814
CD9	1.08968
TMEM97	1.09204
CAMLG	1.09237
TIAM1	1.09421
EMC1	1.09595
EMC3	1.10192
ANTXR1	1.10349
COMT	1.10653
NUP210	1.11416
LEMD3	1.11743
DNAL1	1.11805
HLA-A	1.11953
RPL22L1	1.12201
TM7SF3	1.12318
DERL2	1.12715
HOXA10	1.13397
RBP1	1.14157
MARVELD2	1.1482
SLC20A1	1.1499
OSBPL8	1.15217
FGFR1	1.15358
OCIAD2	1.16324
SLC16A2	1.16734
POR	1.16737
AP1G2	1.16854
TMEM106C	1.172
TMX2	1.17276
COLEC12	1.17501
DHCR7	1.17638
PRKG1	1.1766
BRI3BP	1.18052
WLS	1.1852
FAM213A	1.18611
LPCAT3	1.19129
MYLK	1.19346
ERGIC1	1.1936
TSPAN6	1.19863
GRAMD1A	1.199
RDH11	1.2001
ANKRD46	1.20783
TIMM9	1.21688
HMGA2	1.22008
FN1	1.2201
ABCC4	1.2251
SEL1L	1.22571
STX18	1.22902
ATP2A2	1.22903
SLC30A1	1.23101
ATP2A3	1.23188
SLC33A1	1.23227
REEP5	1.23672
UBAC2	1.23783
ITPR3	1.24119
RFTN1	1.24143
HTATIP2	1.24371
PZP	1.24501
APP	1.25503
NDFIP2	1.26296
SUSD5	1.26347
TMX1	1.28197
SRPRB	1.28749
CD63	1.28774
EMC10	1.28864
ARMCX5	1.29916
LTF	1.30724
MAFB	1.3076
DNAJB12	1.30771
CHCHD5	1.3167
EFNB2	1.3196
DNAJC1	1.31994
C4A	1.3244
ANKRD10	1.32678
FNDC3A	1.32833
OCLN	1.33156
UNCX	1.33178
TSPAN7	1.33199
IDI1	1.33342
HLA-C	1.33854
LMBRD2	1.33873
ZIC2	1.34769
C4orf32	1.35347
OS9	1.36692
HOXA5	1.3783
MSMO1	1.37868
SLC19A1	1.38208
HSD17B12	1.3897
MBOAT2	1.39447
CANX	1.40079
EPM2AIP1	1.40576
FBN2	1.40928
BMPR1A	1.40967
FDFT1	1.40978
PCYOX1L	1.41099
CYBA	1.41726
FTH1	1.42421
SLC5A3	1.43834
VEZT	1.46231
CLGN	1.46664
MKI67	1.47964
PPAP2B	1.48066
CYSTM1	1.48349
SLC35G2	1.48502
CYP51A1	1.50216
SCARB1	1.51264
HOXA11	1.5257
MFAP3	1.52842
APOB	1.52975
ARV1	1.53751
DHRS7	1.54139
FTL	1.54614
ARHGAP22	1.55782
POMP	1.56208
MBNL3	1.56517
SERPINB9	1.59034
C3	1.593
BEX4	1.61273
SLC6A15	1.6152
A2M	1.62849
C14orf1	1.63285
SYCP2	1.63625
PCDH11X	1.64207
CNTN1	1.66745
IKBIP	1.68366
AGPAT3	1.74215
ITM2C	1.75978
IKBIP	1.78828
FAM129A	1.79205
LDLR	1.80228
UNC5B	1.81885
MYOM2	1.83246
FHIT	1.84173
ACVR1B	1.84291
ITGA4	1.92366
TTYH3	1.92702
OXCT1	1.95557
ITM2B	1.97675
PFKP	1.99835
HBA1	2.02894
TCEAL5	2.02984
GALNT14	2.12777
SLC27A2	2.16479
GAS1	2.1766
LAPTM4B	2.28713
TSPAN3	2.29923
GCA	2.30614
SNTB1	2.41353
SCD	2.43084
IFIT5	2.49557
RAB38	2.58157
GNE	2.78943
STAT1	2.79758
MAPK13	3.13687
LCP1	3.212
CSRP1	3.27817
SCIN	4.40927
CA2	4.63399
INA	4.65281
DCDC2	7.18127
SPINT2	14.0058

## Sheet: a3dn decreased proteins
Supplementary Table 3. Comparison with ubiquitomes
Gene Symbol (This study)	LOG2 WT/KO	Udeshi all GG-sites (45)	Kim et al GG-sites (107)	Yen et al ptsm targets, 2008 (75)
STAT1	2.79758	STAT1	STAT1	STAT1
ACVR1B	1.84291			ACVR1B
AGPAT3	1.74215		AGPAT3	AGPAT3
ALG5	1.06704		ALG5	ALG5
ANKRD10	1.32678			ANKRD10
ANTXR1	1.10349		ANTXR1	ANTXR1
APLP2	1.08		APLP2	APLP2
APP	1.25503		APP	APP
ARV1	1.53751			ARV1
ATP2A2	1.22903	ATP2A2	ATP2A2	ATP2A2
BCAP29	1.01033		BCAP29	BCAP29
BID	1.03767		BID	BID
BMPR1A	1.40967		BMPR1A	BMPR1A
C14orf1	1.63285			C14orf1
CA2	4.63399			CA2
CANX	1.08057	CANX	CANX	CANX
CANX (fragment)	1.40079	CANX	CANX	CANX
CD47	1.03661	CD47	CD47	CD47
CD9	1.08968		CD9	CD9
CHCHD5	1.3167			CHCHD5
CLGN	1.46664			CLGN
COMT	1.10653	COMT	COMT	COMT
CYBA	1.41726		CYBA	CYBA
CYP51A1	1.50216		CYP51A1	CYP51A1
DHCR7	1.17638	DHCR7	DHCR7	DHCR7
DHRS7	1.54139		DHRS7	DHRS7
DNAJB12	1.30771		DNAJB12	DNAJB12
FDFT1	1.40978	FDFT1	FDFT1	FDFT1
FGFR1	1.15358	FGFR1		FGFR1
FHIT	1.84173			FHIT
FTH1	1.42421			FTH1
FTL	1.54614		FTL	FTL
GALNT14	2.12777			GALNT14
GCA	2.30614			GCA
HLA-A	1.11953	HLA-A	HLA-A	HLA-A
HLA-C	1.33854	HLA-C	HLA-C	HLA-C
HOXA5	1.3783			HOXA5
HSD17B12	1.3897		HSD17B12	HSD17B12
IDI1	1.33342		IDI1	IDI1
IFIT5	2.49557			IFIT5
ITM2B	1.97675	ITM2B	ITM2B	ITM2B
ITM2C	1.75978	ITM2C	ITM2C	ITM2C
LAPTM4B	2.28713			LAPTM4B
LCP1	3.212	LCP1	LCP1	LCP1
LRRFIP1	1.03303			LRRFIP1
LTF	1.30724			LTF
MAPK13	3.13687		MAPK13	MAPK13
NDFIP2	1.26296		NDFIP2	NDFIP2
OCIAD2	1.16324	OCIAD2		OCIAD2
OCLN	1.33156		OCLN	OCLN
ORMDL2	1.03613		ORMDL2	ORMDL2
OS9	1.36692		OS9	OS9
OXCT1	1.95557			OXCT1
PFKP	1.99835	PFKP	PFKP	PFKP
PGRMC1	1.04332		PGRMC1	PGRMC1
PPAP2B	1.48066		PPAP2B	PPAP2B
RAB38	2.58157			RAB38
RDH11	1.2001	RDH11	RDH11	RDH11
RNF13	1.0759	RNF13		RNF13
SACM1L	1.06002			SACM1L
SCARB1	1.51264		SCARB1	SCARB1
SERPINB9	1.59034		SERPINB9	SERPINB9
SLC20A1	1.1499	SLC20A1	SLC20A1	SLC20A1
SLC29A1	1.03773	SLC29A1	SLC29A1	SLC29A1
SLC33A1	1.23227		SLC33A1	SLC33A1
SLC38A2	1.06195	SLC38A2	SLC38A2	SLC38A2
SPINT2	14.0058	SPINT2	SPINT2	SPINT2
STX18	1.22902		STX18	STX18
TBL2	1.00711	TBL2	TBL2	TBL2
TIMM9	1.21688		TIMM9	TIMM9
TM7SF3	1.12318	TM7SF3	TM7SF3	TM7SF3
TSPAN3	2.29923		TSPAN3	TSPAN3
TSPAN6	1.19863		TSPAN6	TSPAN6
TSPAN7	1.33199			TSPAN7
ZDHHC6	1.06754		ZDHHC6	ZDHHC6
ABCC4	1.2251		ABCC4
ACSL3	1.07321	ACSL3	ACSL3
ANKRD46	1.20783		ANKRD46
AP1G2	1.16854	AP1G2	AP1G2
APOB	1.52975		APOB
ARMCX5	1.29916		ARMCX5
ATP2A3	1.23188	ATP2A3	ATP2A3
AUP1	1.0877	AUP1	AUP1
BNIP1	1.03058		BNIP1
C4orf32	1.35347		C4orf32
CAMLG	1.09237		CAMLG
CD320	1.06075	CD320	CD320
CD63	1.28774		CD63
CDCA7L	1.00918	CDCA7L	CDCA7L
CSRP1	3.27817		CSRP1
DERL2	1.12715	DERL2	DERL2
EFNB2	1.3196		EFNB2
ERGIC1	1.1936		ERGIC1
FAM129A	1.79205		FAM129A
GNE	2.78943		GNE
GRAMD1A	1.199		GRAMD1A
HMGA2	1.22008		HMGA2
HTATIP2	1.24371		HTATIP2
ITGA4	1.92366	ITGA4	ITGA4
ITPR3	1.24119		ITPR3
LCLAT1	1.00525		LCLAT1
LEMD3	1.11743		LEMD3
LPCAT3	1.19129		LPCAT3
MARVELD2	1.1482		MARVELD2
MFAP3	1.52842		MFAP3
MKI67	1.47964	MKI67	MKI67
NUP210	1.11416	NUP210	NUP210
OSBPL8	1.15217		OSBPL8
POMP	1.56208	POMP	POMP
REEP5	1.23672		REEP5
RPL22L1	1.12201		RPL22L1
SCD	2.43084		SCD
SGPL1	1.06398		SGPL1
SLC12A2	1.00656		SLC12A2
SLC19A1	1.38208	SLC19A1	SLC19A1
SLC27A2	2.16479		SLC27A2
SLC2A1	1.0143		SLC2A1
SLC30A1	1.23101		SLC30A1
SLC5A3	1.43834		SLC5A3
SLC7A1	1.01481	SLC7A1	SLC7A1
SLC7A2	1.05446		SLC7A2
SRPRB	1.28749	SRPRB	SRPRB
SSR4	1.04954	SSR4	SSR4
TMPO	1.06116	TMPO	TMPO
TMX1	1.28197	TMX1	TMX1
TMX2	1.17276		TMX2
TTYH3	1.92702	TTYH3	TTYH3
UBAC2	1.23783	UBAC2	UBAC2
UNC5B	1.81885		UNC5B
VEZT	1.46231		VEZT
MYLK	1.19346	MYLK
TECR	1.07228	TECR
SCARF2	1.0026
ALG11	1.03062
CTAGE5	1.04066
SEC61B	1.05164
LRIG3	1.05325
SLC26A2	1.05736
LTBP4	1.0586
EMILIN2	1.06096
YBX3	1.0635
VKORC1L1	1.06665
EMC4	1.07421
SPTB	1.07521
EMC6	1.08814
TMEM97	1.09204
TIAM1	1.09421
EMC1	1.09595
EMC3	1.10192
DNAL1	1.11805
HOXA10	1.13397
RBP1	1.14157
SLC16A2	1.16734
POR	1.16737
TMEM106C	1.172
COLEC12	1.17501
PRKG1	1.1766
BRI3BP	1.18052
WLS	1.1852
FAM213A	1.18611
FN1	1.2201
SEL1L	1.22571
RFTN1	1.24143
PZP	1.24501
SUSD5	1.26347
EMC10	1.28864
MAFB	1.3076
DNAJC1	1.31994
C4A	1.3244
FNDC3A	1.32833
UNCX	1.33178
LMBRD2	1.33873
ZIC2	1.34769
MSMO1	1.37868
MBOAT2	1.39447
EPM2AIP1	1.40576
FBN2	1.40928
PCYOX1L	1.41099
CYSTM1	1.48349
SLC35G2	1.48502
HOXA11	1.5257
ARHGAP22	1.55782
MBNL3	1.56517
C3	1.593
BEX4	1.61273
SLC6A15	1.6152
A2M	1.62849
SYCP2	1.63625
PCDH11X	1.64207
CNTN1	1.66745
IKBIP	1.68366
IKBIP	1.78828
LDLR	1.80228
MYOM2	1.83246
HBA1	2.02894
TCEAL5	2.02984
GAS1	2.1766
SNTB1	2.41353
SCIN	4.40927
INA	4.65281
DCDC2	7.18127
Comparison of ubiquitome data sets from this study, Kim et al (Molecular Cell, 2011, 44, 325-340), Yen et al (Science, 2008, 322, 918-923), and Udeshi et al (Nature Protocol, 2013, 8, 1950-1960). These data complement Supplementary Fig. 9.

## Sheet: Yen et al. 2008 ptsm targets
Symbol		Gene ID				R1	R2			R3			R4			R5		R6		R7
ZCCHC9 84240 ZCCHC9 84240						-1.85 -1.71	-1.43 -1.39			-1.83 -1.60 -1.77			1.31 1.33			2.48		0.89 1.12
																2.84
MGC10850 84736 -0.41							-3.35						2.31			0.51 0.82 0.76
C8orf43 619434 GATA3 2625 PCLO 27445						-2.27	-1.78 -1.94 -1.90									2.34		1.79		0.08
						-3.47 -3.46	-1.55			2.4			3.34
							-2.44			1.68			2.43
																0.45		0.5
																-0.68		0.92		0.27
TMSB10			9168			-1.37	-1.01			-0.18			0.69			-0.55		-0.25		0.23
AGPAT1			10554			-3.19	-3.17			0.81			3.76			2.06		1.04		0.95
LOC57228			57228			-2.29	-2.09			1.45			3.28			0.76		0.34		1.04
ZNF616			90317			-3.2	-0.83			2.41			2.96			0.7		-0.03		0.25
ZNF616			90317			-3.29	-0.89			2.42			2.99			0.75		-0.19		0.35
C1orf91			56063			-3.56	-0.59			2.66			2.98			1.32		0.52		-0.08
C1orf91			56063			-3.74	-0.66			2.53			2.79			1.07		0.72		0.07
FLJ10006			55677			-2.47	-0.52			1.63			1.55			0.65		0.32		0.61
FLJ10006			55677			-2.42	-0.64			1.65			1.46			0.62		0.28		0.57
MGC4677			112597			-1.91	-2.67			0.32			2.66			2.15		1.08		0.39
MGC4677			112597			-1.71	-2.75			0.7			3.86			2.85		1.4		1.03
LOC541471			541471			-1.77	-2.66			0.63			3.6			1.97		1.21		0.81
LOC404266			404266			-2.01	-2.67			-1.92			0.96			2.29		0.73
LOC404266			404266			-1.93	-2.62			-1.72			1.07			2.34		0.79
POLR2K			5440			-2.78	-3.2			0.69			3.17			2.7		0.97
POLR2K			5440			-2.91	-3.24			0.85			3.75			3.27		1.3		0.78
NDUFB1			4707			-2.91	-2.32			2.38			3.14			1.72		-0.01
TIGD5			84948			-1.39	-1.58			-1.15			0.32			-0.36		0.5
EML4			27436			-1.93	-2.17			1.71			2.74			0.04		0.01
EML4			27436			-1.9	-2.18			1.8			2.86			-0.12		0.11
MGC17624			404550			-1.42	-1.39			-1.53			-1.32			-0.13		0.74		1.53
MAPK15			225689			-1.93	-1.25			-0.68			-0.29			0.62		0.87		0.31
MLC1			23209			-2.53	-1.35			1.19			3.6			2.09		0.98		-0.19
MLC1			23209			-2.8	-1.68			0.86			3.08			1.94		0.82
FNDC3B			64778			-2.59	-3.23			-0.12			2.19			2.24		1.25		-0.01
FNDC3B			64778			-2.62	-3.27			0.04			2.43			2.4		1.59		0.31
DPM2			8818			-4.15	-1.84			2.34			3.57			2.11		0.67
DPM2			8818			-4.38	-1.9			2.54			3.61			2.06		0.73		-0.42
SET			6418				-2.11			-1.32			0.25			0.39		-0.58
SHFM1			7979			-2.11	-1.09			-0.77			-0.38			-0.08		-0.2		0.34
SHFM1			7979			-2.01	-1.25			-0.72			-0.38			-0.01		-0.11		0.4
UBE2Q1			55585			-3.78	-2.19			2.28			3.04			1.55		0.06		-0.76
UBE2Q1			55585			-3.75	-2.1			2.21			3.23			1.62		0.12		-0.6
OTUB2			78990			-3.42	-3.3			1.49			5.01			0.83		0		-0.02
FLJ11305			55795			-1.39	-1.85			1.96			3.73			2.65		0.46
FLJ11305			55795			-1.37	-1.77			1.87			3.48			2.24		0.56
ZNF706			51123			-2.51	-1.62			-1.49			-2.4			-0.04		1.62		1.02
ZNF706			51123			-2.53	-1.64			-1.62			-2.57			-0.22		1.66		1.06
MGC9913			386759			-5.08	-3.54			2.21			2.49			1.24		0.93
MGC9913			386759			-5.03	-3.34			2.45			2.4			1.2		0.93
HMGN3			9324			-2.34	-1.41			-0.94			-0.73			-0.05		-0.58		0.93
TSC22D3			1831			-1.56	-1.63			-1.8			-0.99			1.92		1.56		0
TSC22D3			1831			-1.61	-1.63			-2.32			-1.39			2.12		2.1		0.28
LOC153364			153364			-4.41	-0.66			-1.65			-0.71			2.82		2.43
LOC153364			153364			-4.59	-0.1			-1.79			-0.81			3.1		2.67
UGCGL2			55757			-2.48	-1.98			-0.22			-0.04			1.17		0.65
EPHA7			2045			-1.8	-2.09			-1.61			2.21			2.27		0.79
EPHA7			2045			-1.74	-2.25			-1.48			2.24			2.85		1.06
LSM6			11157			-0.93	-1.36			-1.61			-1.53			0.12		0.54		0.7
LSM6			11157			-1.12	-1.43			-1.88			-1.88			-0.06		0.67		0.65
DUSP22			56940			-3.96	-3.04			1.61			4.37			3.71		1.59		0.37
DUSP22			56940			-4.11	-3.15			1.58			4.54			3.57		1.62		0.41
XAGE1			9503			-2.88	-1.1			1.91			2.57			-0.08		0.09		0.77
RPS21			6227			-2.08	-3.06			-0.45			1.51			2.7		1.82		0.64
NBR2			10230			-1.79	-2.99			0.99			3.14			3.21		0.96		-0.48
NBR2			10230			-1.85	-3.44			0.87			4.3			2.21		1.03		0.13
C14orf79			122616			-3.72	-1.65			2.17			2.92			0.34		-0.4		0.73
MGC5566			79015			-2.35	-2.86			1.19			4.53			2.52		0.96		0.07
MGC5566			79015			-2.3	-2.65			1.14			3.87			2.42		0.8		-0.07
APOC1			341			-3.06	-2.76			0.3			3.02			2.16		0.46
MGC5590			79024			-4.58	-2.61			1.92			3.53			1.24		-0.11		0.71
MGC5590				79024		-4.32	-2.4			1.58			3.11			1.22		0.02		0.68
PIP5K2B				8396		-2.23	-3.51			-2.13			0.89			4.4		2.29		-0.28
PTD015				28971		-1.91	-2.3			-1.56			0.33			3.06		2.08
Dlc2				140735		-2.15	-2.18			-1.01			-0.35			-1		0.8		2.3
Dlc2				140735		-2.12	-2.16			-1.01			-0.32			-0.96		0.93		2.6
S100A6				6277		-2.94	-3.28			-0.36			2.3			2.33		1.39		-0.51
MAP3K3				4215		-3.74	-1.33			2.16			3.51			0.78		-0.17		0.52
MAP3K3				4215		-4.17	-1.23			2.24			3.7			0.6		-0.18		0.55
MLLT11				10962		-0.74	-1.44			-1.56			-1.26			0.84		0.84		1.09
MLLT11				10962		-2.91	-2.18			-0.52			-1.02			0.53		0.69		-0.07
UQCRH				7388		-3.04	-2.11			-2.05			0.4			3.85		2.63
UQCRH				7388		-3.06	-2.08			-1.98			0.24			3.79		2.61
CCL5				6352		-3.61	-3.37			0.33			1.51			1.4		1.09		0
CCL5				6352		-3.42	-3.36			0.34			1.45			1.38		0.94		-0.13
FXYD1				5348		-4.56	-1.59			2.57			3.67			2.03		-0.56		0
ATP6V0E2L				155066		-4.73	-3.43			1.96			4.21			3.14		1.36		-0.77
ATP6V0E2L				155066		-4.68	-3.52			1.77			3.7			3		1.2
C18orf18				147525		-1.52	-2.5			-1.84			-0.4			3.31		1.75
C18orf18				147525		-1.56	-2.34			-1.63			-0.28			3.49		1.88		-0.71
S100P				6286		-1.24	-1.52			-1.62			-1.45			0.18		0.12		2.28
S100P				6286		-0.96	-1.1			-1.75			-1.59			0.1		0.24		2.46
C1orf131				128061		-2.01	-2.24			-1.77			0.24			3.93		1.89
C1orf131				128061		-1.73	-2.5			-1.7			0.21			4.29		2
MAX				4149		-2.57	-3.67			-0.43			1.74			2.6		1.27		0.64
DKFZp547D2210				196500		-4.35	-2.37			0.37			1.01			-0.1
COX6A2				1339		-3.85	-2.94			1.71			3.41			1.2		0.02		0
NDUFB3				4709		-3.45	-3.58			0.45			3.7			2.8		1.67		0.77
MGC35023				149836		-0.54	-1.59			2.42			4.14			-0.01		0.79		0.65
HSPC023				28974		-1.66	-1.81			-1.16			0.61			1.8		1.42		1.11
CCL2				6347		-3.52	-3.03			-0.96			-1.08			1.79		2.15		0.34
CCL2				6347		-3.6	-2.92			-1.13			-1.1			1.55		2		0.15
RABL2B				11158		-1.61	-3.13			0.08			4.25			1.16		-0.07		1.02
RABL2B				11158		-1.7	-3.59			-0.15			4.02			0.97		-0.42		0.81
OCIAD2				132299		-2.99	-2.54			1.44			4.3			0.94		0.69		0.46
OCIAD2				132299		-2.95	-2.38			1.45			4.19			0.98		0.75		0.57
FMO5				2330		-3.18	-1.14			-1.96			-0.32			4.27		2.7		0.22
BLOC1S2				282991		-1.63	-3.13			-0.41			4.03			4.13		1.43		1.54
BLOC1S2				282991		-1.78	-3.25			-0.49			4.29			4.16		1.64		1.83
ACYP2				98		-0.65	-1.9			-1.9			-0.75			2.32		2.15
STX11				8676		-0.99	-2.71			-1.4			2.13			3.4		1.9		0.69
STX11				8676		-0.97	-2.71			-1.36			2.2			3.46		2.08		0.78
S100A3				6274		-1.42	-2.72			-0.49			3.06			2.45		1.47
S100A3				6274		-2.17	-2.83			-0.7			3.04			1.39		0.62		0.47
MGC35118				145942		-4.21	-3.29			0.94			4.25			3.89		1.22		-0.01
MGC35118				145942		-4.35	-3.55			1.11			4.5			4.16		1.42
S100A16				140576		-1.12	-1.24			-0.86			-0.39			2.15		0.74		-0.47
S100A16				140576		-1.32	-1.26			-0.84			-0.18			2.2		0.86		-0.41
SPCS1				28972		-4.23	-1.02			2.27			2.78			0.66		-0.07		1.29
C9orf80				58493			-1.36			-2.1			-1.62			4.17		3.12
C9orf80				58493		-2.7	-1.17			-2.02			-1.57			4.34		3.02
C20orf10				27296			-2.08			-1.06			0.13			2.65		0.82
LRRFIP1				9208		-1.37	-1.86			-0.92			2.19			1.56		-0.07		0.24
LRRFIP1				9208		-1.26	-1.89			-0.8			2.12			1.77		-0.01		0.23
EPHA4				2043		-5.28	-2.4			2.3			5.04			1.82		0.7
EPHA4				2043		-4.92	-2.43			2.51			5.14			2.36		0.64
ATPIF1				93974		-2.31	-0.38			-1.58			-0.98			0.97		1.37		1.29
ATPIF1				93974		-2.19	-0.21			-1.73			-1.19			0.82		1.24		1.07
TDE2L				347735		-3.18	-1.93			1.88			3.77			1		0.43		0.24
MRPS33				51650		-4.23	-0.93			0.52			2.33			0.58		0.34
FLJ36004				160492		-2.21	-2.44			-1.02			2.13			1.26		1.16		-0.29
FLJ36004				160492		-2.23	-2.32			-1.04			1.82			1.15		1.03		-0.26
TRPV6				55503		-2.64	-2.89			0.65			2.65			1.29		-0.22		0.04
TRPV6				55503		-2.54	-2.78			0.83			3.66			2.06		-0.23		0.62
CXCL1				2919		-3.77	-3.29			0.15			3.95			2.69		1.2
CXCL1				2919		-3.81	-3.41			0.09			4.11			2.56		1.15		0.64
LOC142937				142937		-1.45	-3.43			0.3			3.82			1.66		0.86		0.86
LOC142937				142937		-1.33	-3.55			0.11			4.06			1.67		0.7		0.76
TBCA				6902		-4.49	-3.06			1.74			3.95			0.19		-0.85		0.96
TBCA				6902		-3.95	-2.68			1.34			3.19			0.44		-0.81		0.72
BRP44L				51660		-1.55	-4.1			-0.68			4.32			4.45		1.61		-0.05
BRP44L			51660			-1.79	-3.95			-0.72			4.07			4.14		1.59		-0.02
PARP6			56965			-3.1	-2.12			1.19			4.28			2.59		0.78		0.16
C10orf104			119504			-1.82	-3.32			-1.53			3.23			3.23		0.7		-0.31
C10orf104			119504			-1.91	-3.17			-1.53			3.17			3.31		0.65		-0.45
RPL35A			6165			-1.81	-1.16			1.28			2.45			1.36		0.27		1.2
RPL35A			6165			-1.83	-1.02			1.41			2.48			1.45		0.35		1.28
CFLP1			142913			-2.53	-2.09			1.33			2.94			0.6		0.17		0.72
CFLP1			142913			-2.56	-2.03			1.22			2.72			0.64		-0.25		-0.58
MGC15416			84331			-3.09	-4.18			0.28			1.99			1.08		1.21		-0.36
ICK			22858				-1.65			-0.81			-0.64			0.12		-0.77		0.49
CCBL1			883			-3.73	-2.87			1.17			3.17			1.79		0.44		-0.52
CCBL1			883			-3.76	-2.82			0.76			2.45			1.34		0.25		-0.28
UCN2			90226			-2.64	-3.5			-0.91			2.02			2.11		1.08		0.4
SNX3			8724			-1.41	-2.52			0.37			2.58			2.35		0.34		-0.12
SNX3			8724			-1.16	-2.42			0.85			3.07			2.45		0.26		0.28
MGC40107			254863			-3.81	-3.37			2.2			4.67			3.15		2.19		-0.25
CRYZL1			9946			-1.24	-2.37			-0.15			2.07			0.47		0.02
CRYZL1			9946			-1.82	-2.51			-0.33			1.77			0.48		0.29		-0.15
C1orf109			54955			-4.3	-3.32			1.3			4.64			2.36		0.52		0.9
C1orf109			54955			-3.95	-2.98			1.38			4.39			2.42		0.62		1.17
TYROBP			7305			-3.74	-0.69			1.6			2.56			1.71		0.83
RNF7			9616			-1.34	-0.99			-2.08			-2.14			0.01		1.17		2.96
RNF7			9616			-1.69	-1.07			-2.31			-2.25			-0.1		1.31		2.99
RPLP1			6176			-1.31	-1.02			-1.11			-0.63			-0.47		-0.08		1.69
RPLP1			6176			-1.16	-0.96			-0.9			-0.47			-0.25		-0.16		1.49
TRIM31			11074			-1.85	-3.11			-1.36			2.04			2.16		1.58		0.03
TRIM31			11074			-1.88	-3.03			-1.19			2.41			2.34		1.64		0.02
CART			9607			-3.67	-4.05			1.11			4.54			2.4		0.71		0.56
CART			9607			-3.47	-3.62			1.01			4.19			2.24		0.82		0.51
TCTE1L			6990			-0.56	-3.04			-2.56			2.02			4.45		2.21
PPT2			9374			-1.56	-1.1			-1.28			-0.27			0.34		1.37		0.04
GAGE5			2577			-2.04	-2.33			-0.26			1.41			-0.27		0.09		0.96
SFI1			9814				-1.77			-1.4			0.07			0.89		0.32
GNMT			27232			-2.42	-1.56			-1.24			-1.23			2.13		0.87		-1.59
GAL			51083			-3.46	-2			2.03			2.98			1.55		0.25		-0.24
GAL			51083			-3.14	-1.78			2.13			3.07			1.62		0.27		-0.24
MGC45562			125113				-1.66			-0.96			-1.9			-0.54		0.9
OTX2			5015			-2.68	-2.11			-1.53			2.39			2.7		1.48
FABP1			2168			-3.09	-1.31			0.32			-0.46			-1.03		-0.86		1.47
AZGP1			563			-3.3	-2.25			1.44			2.8			1.72		-0.14		-0.14
HIST1H2AM			8336			-1.51	-1.34			-1.08			-0.1			-0.18		0		0.38
RPS15A			6210			-0.86	-1.67			-0.7			1.95			3.05		0.63		-1.68
DTWD1			56986			-5.42	-3.78			0.61			3.22			1.27		1.33		1.29
DTWD1			56986				-1.99			-2.21			-0.21			0.2		0.87
FAM80B			57494			-1.56	-1.45			-0.6			0.62			0.28		-0.15		1.18
ACBD4			79777			-3.72	-1.54			-1.89			-1.66			-0.93		0.62		0.38
LOC374768			374768			-4.86	-2.5			2.31			4.05			3.17		1.25		0.67
TMEM32			93380			-3.52	-2.77			2.43			4.1			1.36		0.44		0.44
TMEM32			93380			-3.32	-2.57			2.56			4.19			1.44		0.49		0.64
C6orf188			254228			-5.58	-3.93			0.27			3.67			3.75		1.88		0.89
C6orf188			254228			-5.51	-3.5			0.34			3.73			3.69		1.7		0.78
PTHB1			27241			-4.09	-3.68			-0.51			4.12			1.67		0.07
PTHB1			27241			-3.76	-3.16			-0.37			3.86			1.73		0.3
NDP			4693			-2.51	-2.46			-1.27			2.55			3.24		1.55		-0.62
NDP			4693			-2.4	-2.33			-1.08			2.66			3.13		1.54		-0.59
CTNNBL1			56259			-1.47	-2.38			-1.38			1.22			3.36		1.59
CTNNBL1			56259			-1.35	-2.33			-1.24			0.99			3.24		1.46
FSD1L			405752			-3.87	-3.11			-0.42			2.93			2.67		-0.1		-1.3
FSD1L			405752			-3.72	-3.02			-0.47			2.75			2.56		-0.19		-1.28
PHTF2			57157			-5.05	-4.21			-1.52			3.51			4.74		2.44
TMEM10			93377			-5.15	-3.16			2.59			5.24			1.54		0.17
TMEM10			93377			-4.8	-3.21			2.17			4.26			1.39		0.12
MRPS18C			51023			-2.97	-2.55			1.06			4.94			2.29		0.7		0.76
KIAA1815			79956			-3.86	-2.41			-0.28			0.16			0.76		0.68
KIAA1815			79956			-3.89	-2.27			-0.1			0.26			0.83		0.94
MGC34824			285154			-1.77	-2.95			-0.9			3.14			3.4		2.44
MGC34824			285154			-1.81	-2.9			-0.78			3.2			3.38		2.49		-0.81
SPTLC1			10558			-4.19	-1.43			2.29			4.21			1.95		0.59		-0.76
SPTLC1			10558			-4.22	-1.23			2.55			4.5			2.04		0.84		-0.53
DUSP3			1845			-2.65	-2.04			-1.2			1.8			0.74		0.87		0.69
DUSP3			1845			-2.77	-2.07			-1.27			1.84			0.78		0.85		0.65
NDUFA12			55967			-4.22	-3.07			1.57			4.18			2.84		0.48		-0.38
GPR55			9290			-4.67	-3.83			2.07			4.57			4.09		2.17		-0.26
GPR55			9290			-4.59	-3.66			2.11			4.7			4.02		2.17		-0.16
MDS032			55850			-1.33	-1.98			-1.39			-0.43			1.22		1.73		1.86
MDS032			55850			-1.16	-1.81			-1.12			-0.1			1.44		1.76		1.81
GPR171			29909			-4.27	-2.4			2.82			4.67			0.95		0.59
GPR171			29909			-4.06	-2.36			2.02			3.8			0.91		0.34
CST9L			128821			-1.29	-2.74			-1.22			1.85			4.05		2.13		-0.57
CST9L			128821			-1.46	-2.89			-1.54			1.81			4.07		2.11
HBB			3043			-1.96	-3.02			0.75			2.88			1.05		-0.04
HBB			3043			-1.97	-2.86			0.56			2.92			1.98		0.4		-0.11
RASSF4			83937			-1.68	-1.54			-2.32			-1.83			2.13		2.23		-0.04
CHRNA7			1139			-3.12	-0.54			1.93			2.22			2.7		1.54		0.06
MGC34713			285600				-2.3			-1.55			-0.93			1.16
MGC34713			285600				-2.47			-1.59			-0.75			1.33		0.75
WDR22			8816			-1.21	0.24			-0.8			0.04			-0.4		-0.64
WDR22			8816			-1.22	0.01			-0.82			0.01			-0.43		-0.69
NKX2-5			1482			-0.2	-1.36			-1.18			1.29			0.74		0.89
NKX2-5			1482			0.66	-0.85			-1.35			0.47			-0.07		0.58
C20orf77			58490			-0.82	-1.28			-1.45			-2.39			0.71		0.92		-0.1
FKBP6			8468				-1.53			-1.1			-0.15			-0.9		-0.11		1.05
FKBP6			8468				-1.77			-1.01			-0.02			-0.79		-0.02		0.45
UBE2L6			9246			-2.99	-1.03			-1.18			-0.49			0.77		0.14		0.16
GMFB			2764			-2.21	-3.68			-1.91			3.75			5.36		2.85
GMFB			2764			-2.11	-3.59			-1.77			3.65			5.11		2.71
APBB2			323			-4.22	-3.54			0.32			2.75			2.12		-0.23		0.29
APBB2			323			-4.19	-3.82			0.81			3.62			3.17		-0.2		0.26
C1QTNF4			114900			-3.47	-2.84			0.08			4.13			3.06		1.78
C1QTNF4			114900				-2.95			-1.54
LTB4DH			22949				-2.11			-0.83			-0.25			-0.04
C7orf16			10842			-3.04	-2.18			-1.03			0.4			0.51		0.06		-0.19
C7orf16			10842				-1.39						-0.09
ACTR8			93973			-1.17	-1.54			-1.52			-0.32			3.71		1.59		0.29
ZMYM6			9204			-4.04	-2.89			-1.07			1.18			0.99		0.22		-0.13
ZMYM6			9204			-3.57	-2.55			-0.88			1.38			1.24		0.37		-0.05
C10orf53			282966			-3.56	-3.5			0.92			4.74			3.04		1.51
C10orf53			282966			-3.49	-3.5			0.83			4.4			2.84		1.3
TMEM50A			23585			-3.26	-3.02			1.08			4.28			3		0.14
TMEM50A			23585			-3.31	-3.1			1.17			4.77			3.04		0.12		0.48
C20orf7			79133			-2.51	-3.5			0.25			4.47			1.32		0.44
CC2D1B			200014			-1.55	-1.8			-1.2			0.44			2.34		1.43		0.39
CC2D1B			200014			-1.64	-1.8			-1.04			0.5			2.25		1.35		0.29
DHRSX			207063			0.57	-0.38			-1.46			0.09			-0.51		-0.06		0.7
DHRSX			207063			0.01	-0.52			-1.32			0.27			-0.29		0.11		0.39
TGFA			7039			-3.74	-0.95			2.41			2.74			1.14		-0.06
TGFA			7039			-3.66	-0.88			2.38			2.85			1.32		0.06
IL1RN			3557			-2.4	-1.53			-1.79			-1.42			-0.48		0.96		0.26
IL1RN			3557			-1.95	-1.11			-1.61			-1.26			-0.3		0.98		0.32
SDHD			6392			-1.57	-3.03			-1.03			3.68			4.81		2.62		1.3
SDHD			6392			-1.6	-3.06			-1.04			3.72			4.88		2.62		1.28
ADORA2B			136			-4.58	-2.14			1.82			2.06			1.05		-0.38		-0.11
ADORA2B			136			-4.42	-2.11			1.79			2.13			1.06		-0.31		0.03
AKR7A3			22977			-1.24	-0.5			-1.52			0.03			-0.76		0.04		-0.81
AKR7A3			22977			-1.29	-1.26			0.03			1.92			0.23		0.14		-0.76
FLJ22875			84191				-0.37			-1.85			-0.41			1.18		0.84
FLJ22875			84191				-1			-1.75			-0.29			1.19		0.86
FLJ38964			161253			-1.87	-0.5			-2.22			-0.11			1.47		0.77
SLC25A16			8034				-2.11
SLC25A16			8034				-1.69
TNNC1			7134			-1.39	-1.04			-1.22			-0.04			2.79		1.69		0.44
15-Sep			9403			-2.21	1.06			3.34			2.71			1.27		0.23		-0.44
15-Sep			9403			-2.48	0.03			2.89			3.56			1.15		0.32		-0.19
RFK			55312			-1.31	-0.12			0.37			0.94			-0.9		-1.06		0.33
RFK			55312			-1.37	-0.68			0.27			0.77			-0.87		-1.21		0.15
DHDH			27294			-0.82	-1.07			0.08			0.76			-0.37		-0.46		1.02
SELT			51714			-2.89	0.22			3.17			1.53			0.64		-0.55
SELT			51714			-2.82	0.22			3.22			1.85			0.88		-0.46		0.46
HOXA1			3198			-1.81	-1.58			-1.45			-0.5			-0.51		-0.55		0.77
HOXA1			3198			-1.88	-1.7			-1.3			-0.19			-0.51		-0.46		0.87
ZC3H3				23144		-2.99	-0.75			-2.33			-0.39			0.06		1.79
FLJ38608				132228		-1.98	-3.01			-0.56			3.3			2.8		1.02
FLJ38608				132228		-2.03	-2.99			-0.44			3.32			2.81		1.03		-0.03
GTF2H2				2966		-2.05	-2.97			-1.45			2.65			3.92		-0.39		0.06
GTF2H2				2966		-2.15	-2.81			-1.41			2.87			3.93		-0.28		0.12
RXRA				6256		-2.96	-3.23			0.11			3.4			3.26		1.14
RXRA				6256		-2.9	-3.44			0.14			3.77			3.21		1.16
CD1D				912		-1.46	-2.62			-1.88			0.09			3.56		2.75		0.71
C9orf100				84904		-2.04	-1.28			-1.37			-0.75			0.35		0.75		0.88
C9orf100				84904		-1.38	-1.12			-1.48			-0.97			0.19		0.6		0.75
PMS1				5378		-2.49	-1.03			1.38			2.86			2.1		-0.85		2.22
PMS1				5378		-2.5	-0.99			1.42			2.88			2.23		-0.88		2.11
REG1A				5967		-3.83	-3.62			-0.38			4.06			3.28		1.85		-0.01
REG1A				5967		-3.24	-3.34			0.03			4.35			3.94		1.69		0.53
SLC39A11				201266		-3.17	-1.88			2.28			3.43			2.74		0.95		0.24
PPP1R1B				84152		-1.49	-1.1			-0.95			0.54			-0.57		-0.54		0.33
PPP1R1B				84152		-1.37	-1.52			-1.02			0.35			-0.76		-0.71		0.23
GPR65				8477		-3.66	-1.96			3.15			2.69			2.69		1.46
SDHC				6391		-4.23	-3.38			1.32			3.6			2.9		0.9
MGC15677				84964		-3.09	-3.5			-0.77			1.58			0.5		0.48		-0.29
MGC15677				84964		-2.44	-3.84			-0.7			2.53			1.81		0.24
LSAMP				4045		-4.91	-4.22			1.21			4.2			3.94		1.99		0.09
FNDC6				152028		-3.07	-1.03			1.43			1.88			1.17		0.81		0.15
FNDC6				152028		-2.96	-0.97			1.63			2.71			1.85		1.17		1.03
GNA11				2767		-2.43	-2.82			-1.26			1.65			3.45		2.05		0.01
BTG1				694		-0.35	-2.14			-1.41			2.33			4.01		1.19		-0.28
BTG1				694		-0.28	-2.11			-1.32			2.38			3.82		1.03		-0.34
LOC136306				136306		-0.48	-1.7			1.68			3.55			2.32		0.91
LOC136306				136306		-0.54	-1.63			1.68			3.69			2.35		1.13		-0.29
C9orf7				11094		-1.12	-1.74			-1.17			0.2			4.18		2.31		0.24
C9orf7				11094		-1.2	-1.67			-0.73			0.4			3.82		2.06		0.22
HSPC171				29100		-3.96	-3.26			0.5			2.52			3.08		0.59		1.35
HSPC171				29100		-4.13	-3.43			0.28			2.11			2.95		0.82		1.09
MFAP5				8076		-2.86	-3.27			2.05			5.28			3.81		1.54		0.94
MFAP5				8076		-2.81	-3			2.02			5.07			3.62		1.66		0.77
DPYD				1806		-4.37	-4.23			1.78			4.09			3.39		2.26		2.11
DPYD				1806		-4.22	-4.08			1.47			3.53			2.96		1.89		1.27
EEF1E1				9521			-2.04			-0.83			-0.46			-0.48
C9orf95				54981		-1.37	-1.51			-0.32			1.4			-0.76		-0.32		-0.19
C9orf95				54981		-1.46	-1.73			-0.38			1.24			-0.62		-0.32		-0.4
MGC40179				115795		-1.2	-3.54			-1.65			1.66			3.83		0.18		0.23
MGC16186				84332		-3.16	-3.86			-0.94			4.38			5.13		2.35		-1.23
MGC16186				84332		-3.29	-4.08			-1.06			4.08			4.72		2.2
SECP43				54952		-3.53	-2.71			0.9			1.9			2.92		0.68
CCNG2				901		-1.89	-1.1			-2.31			0.07			0.95		1.3
KLRD1				3824		-3.38	-1.35			3.45			4.89			1.89		0.58		0.45
KHDRBS3				10656		-3.35	-1.52			-1.59			0.81			0.54		-0.94		0.31
DKFZP564G2022				25963		-3.29	-2.63			2.27			5.14			2.93		0.24		1.25
DKFZP564G2022				25963		-3.77	-2.65			2.23			4.41			2.54		0.3		1.22
MID1IP1				58526		-2.05	-3.14			-2.38			1.28			2.84		2.19		0.44
MID1IP1				58526		-1.83	-2.97			-2.21			1.45			2.99		2.43		0.63
RHEBL1				121268		-2.14	-2.34			-2.69			-1.93			0.83		1.75		0.72
SSR3				6747		-2.66	-1.41			-1.61			-2.02			1.52		1.76
C20orf44				55245		-1.21	-2.6			-0.03			4.1			3.11		0.3		0.18
C20orf44				55245		-1.41	-2.56			-0.05			4.02			2.86		0.5		0.31
GPX7				2882		-2.43	-2.61			-0.9			3.76			3.14		1.45		0.49
GPX7				2882		-2.45	-2.57			-0.96			3.71			3.09		1.49		0.5
SSX4				6759		-1.78	-2.5			-0.71			2.19			3.61		1.91		1.72
SSX4				6759		-2.02	-2.36			-0.74			1.91			3.53		2.31		2.05
PLA2G12A				81579		-3.96	-3.26			1.23			3.81			3.77		0.89		0.45
RAC2				5880		-2.42	-2.59			-1.67			-0.92			2.62		2.39		-0.42
RNF185				91445		-1.19	-2.62			-1.27			0.15			1.76		0.53		-0.23
RNF185				91445		-0.8	-2.3			-0.94			0.54			2.6		1.07		-0.13
GM2A				2760		-1.49	-3.69			0.61			3.53			0.29		0.12		0.01
CSRP3				8048		-2.01	-0.51			-0.49			0.55			-0.41		-0.69		1.28
CSRP3				8048		-2.1	-0.65			-0.59			0.41			-0.52		-0.91		1.09
C1orf158				93190		-2.14	-1.52			-1.24			1.41			3.11		1.72		1.06
C1orf158				93190		-2.14	-1.49			-1.03			1.68			3.14		1.69		2.06
PTPNS1L2				128646		-2.39	-1.81			-1.96			-0.41			4.27		2.95		1.21
PTPNS1L2				128646		-3.4	-2.34			-1.91			-0.33			2.01		1.77		0.24
RPS4X			6191			-2.1	-3.12			-1.09			1.32			0.61		1.45
DENR			8562				-1.68			-1.03			0.39			0.62		-1.5		0.77
DENR			8562				-1.88			-1.04			0.11			0.52		-1.37		0.52
PRDX1			5052			-2.3	-2.01			-1.01			-0.66			-0.58		0.16		-0.15
RERG			85004			-1.61	-3.29			-1.08			2.53			3.3		1.43
RERG			85004			-1.77	-3.14			-1.07			2.44			3.16		1.42
CD69			969				-1.75			-0.62			-0.83			1.77		1.29
CD69			969				-1.59			-0.72			-1.04			1.75		1.12
WBSCR20C			260294			-1.03	-1.08			-0.73			0.25			1.94		1.54		0.42
COMMD10			51397				-1.76			-1.89			-0.09			2.11		1.87
COMMD10			51397				-1.74			-1.83			-0.11			2.07		1.81
TRIM11			81559			-3.04	-2.87			-1.41			1.12			1.91		1.34		0.75
TRIM11			81559			-2.53	-3.14			-2.21			0.93			2.03		1.7		1.36
TM2D1			83941			-5.2	-1.85			3.06			4.59			1.65		-0.19		0.34
TM2D1			83941			-4.72	-1.9			2.61			3.76			1.47		-0.21
OSTalpha			200931			-4.5	-2.57			2.57			5.09			3.49		-0.4		0.42
ZA20D3			54469			-3.35	-1.63			-1.56			-1.79			1.61		1.71
ZA20D3			54469			-3.5	-1.73			-1.31			-1.54			2.19		2.42
NOL3			8996				-2.08			-1.28			-0.31			-0.88		-0.08		-0.27
NOL3			8996			-1.85	-1.36			-1.4			-0.1			-0.58		0.4		-0.27
ZNF323			64288				-1.96			-1.93			-0.35			1.13		0.93
GLTP			51228			-0.66	-3.05			-2.03			1.47			3.74		1.85		0.48
GLTP			51228			-0.61	-3.21			-2.06			1.3			3.66		1.78		0.41
MGC15429			84836			-3	-1.36			0.46			1.08			0.5		-0.93		0.14
MGC7036			196383			-2.62	-1.22			-1.94			-0.21			3.59		2.21		0.34
MGC7036			196383			-2.46	-1.26			-1.67			-0.16			3.32		1.87		0.23
TIMP3			7078			-2.15	-2.7			-1.67			1.95			2.79		0.77		-0.12
TIMP3			7078			-2.24	-2.68			-1.58			1.94			2.81		1.21		0.43
C1orf128			57095			-2.97	-1.22			-0.13			1.99			1.43
LYPD4			147719			-0.49	-3.28			-1.11			3.22			3.8		0.51		0.78
LYPD4			147719			-0.87	-3.64			-1.19			3.04			3.3		0.45		0.57
RGS2			5997			-0.6	-2.67			-0.94			3.69			3.7		1.54		0.23
RGS2			5997			-0.68	-2.69			-0.93			3.49			3.6		1.52		0.27
SNAP23			8773			-3.01	-1.88			-0.33			2.3			0.65		-0.38
SNAP23			8773			-2.87	-1.86			-0.27			2.77			0.57		-0.36		0.84
SENP8			123228			-5.11	-0.82			-0.27			-0.17			-1.61		-0.26		0.51
SENP8			123228			-4.25	-1.37			-0.28			-0.07			-1.31		-0.17		0.49
ZC3HC1			51530			-1.64	-2.97			-0.29			1.01			1.24		0.8		-0.57
ZC3HC1			51530			-1.27	-2.76			-0.11			1.18			1.38		0.75		-0.52
RAB39B			116442			-3.52	-2.42			-1.51			-1.74			2.05		2.1		-0.22
RAB39B			116442			-3.4	-2.42			-1.43			-1.35			1.84		1.85
EBAG9			9166			-0.61	-1.16			-2.39			0.96			1.85		1.27		1.72
FAM73B			84895			-2.48	-1.89			-0.98			0.96			2.99		1.07		0.04
TSC			54997			-1.13	-1.29			-0.88			0.37			0.57		-0.64		0.67
TSC			54997			-1.08	-1.07			-0.92			0.47			0.6		-0.52		0.9
TIA1			7072			0.01	-1.71			-3.28			-0.78			4.97		2.97		1.2
C14orf154			84193			-2.36	-2.13			-1.46			2.41			3.71		1.34		-0.22
C14orf154			84193			-2.34	-2.08			-1.26			2.55			3.67		1.38		-0.03
C19orf36			113177			-3.37	-3.31			-0.99			2.89			4.6		2.62		0.34
MS4A3			932			-2.49	-3.5			-1.97			2.83			5.26		0.99
CLEC4D			338339			-2.41	-3.19			-0.28			3.76			3.66		1.79		-1
RAB5A			5868				-2.48			-2.09			-0.54			2.59
RAB5A			5868				-1.78			-2.25			-0.3			3.05		1.11
NMNAT3			349565			-1.31	-1.21			-1.37			-0.3			3.47		1.94		0.07
NMNAT3			349565			-1.32	-1.26			-1.35			-0.36			3.04		1.91		0.01
TCEAL4			79921				-2.05			-1.2			1.72			2.13		1.27
TCEAL4			79921			-4.62	-2.43			-1.38			1.79			2.21		1.41
TCP10L			140290				-1.49			-1.77			0.47			3.44		1.7
TCP10L			140290			-2.02	-1.47			-1.92			0.48			3.55		1.96
HMGB1			3146				-1.38			-0.56			0.49			0.18		-1.12		0.32
GORASP1			64689				-2.29			-1.31			-0.31
GORASP1			64689			-3.15	-2.16			-1.23			0.31			0.4		0.17		-0.01
MOBKL1A			92597			-1.33	-2.31			-1.44			-0.42			-0.64		0.91		0.09
MOBKL1A			92597			-1.5	-2.16			-1.28			-0.22			-0.43		0.98		0.09
F8			2157			-2.56	-1.94			-1.55			0.04			3.51		2.29		0.35
PLA2G4D			283748			-2.36	-2.2			-1.56			1.51			2.85		1.44		0.16
PLA2G4D			283748			-2.21	-2.51			-1.36			1.63			3.44		1.46		0.2
MOBKL2C			148932			-1.49	-1.61			-2.17			-1.65			-0.29		1.08		1.55
MOBKL2C			148932			-0.92	-1.22			-1.93			-1.26			0.09		1.31		2.74
RAB11A			8766			-2.55	-1.2			-2.61			-1.35			1.06		1.57
RAB11A			8766			-2.45	-1.08			-2.47			-1.19			1.19		1.78		1.1
RAN			5901			-1.77	-1.7			-1.05			0.47			0.22		-0.72		0.42
RAN			5901				-0.91			-0.99			0.21			-0.81		-1.12		0.46
MOBKL2A			126308			-1.92	-1.14			-1.78			-1.61			-0.2		1.01		0.74
MOBKL2A			126308			-1.91	-1.16			-1.56			-1.47			-0.04		1		0.62
TMED3			23423			-2.48	-2.96			2.14			4.99			2.52		0.93		0.4
TMED3			23423			-2.41	-2.78			1.98			4.51			2.45		0.85		0.31
NOLA1			54433			-2.4	-1.25			-1.6			-1.08			0.4		0.46		0.63
NOLA1			54433			-2.38	-1.69			-1.02			-0.07			0.81		0.44		0.42
DUSP19			142679			-1.98	-0.68			-1.75			-0.86			-0.07		-0.68		-0.33
DUSP19			142679			-2.12	-1.33			-1.3			-0.29			0.18		-0.5		-0.25
C22orf23			84645			-1.74	-3.23			-1.33			2.24			3.69		1.97
C22orf23			84645			-1.65	-2.86			-1.31			2			3.46		1.71
CLTA			1211				-1.22			-1.23			0.01			-0.97		0.27
CLTA			1211			-3.05	-1.51			-1.77			-1.54			-1.38		0.09		-1.65
LOC284352			284352				-2.52			-1
TINAGL1			64129			-0.43	-1.08			-1.69			0.86			4.08		2.06
LOC150159			150159			-4.4	-1.78			2.13			3.99			2.13		1.04
LOC150159			150159			-4.29	-1.98			1.66			3.1			1.73		0.59
GSTM4			2948			-1.45	-1.63			-1.13			0.77			2.86		0.83
LOC151194			151194			-3.02	-2.68			0.93			2.09			-0.44		0.53		0.46
MGC17299			128218			-2.92	-0.03			0.53			1.78			1.02		0.36
MGC17299			128218			-2.98	0.65			1.19			2.12			1.09		0.06
MAGEH1			28986			-0.85	-2.61			-0.56			4.34			3.9		1.7		0.24
MAGEH1			28986			-0.86	-2.56			-0.66			4.45			3.97		1.7		0.27
PX19			27166			-2.81	-1.42			-1.29			-0.84			2.21		1.84		0.29
PDE4D			5144			-2.23	-3.58			-1.32			2.22			3.63		0.49		-0.4
PDE4D			5144			-2.18	-3.48			-1.39			2.15			3.87		0.51		-0.41
RAB3D			9545			-0.85	-1.12			-1.84			-1.39			0.28		1		0.83
RAB3D			9545			-0.9	-1.06			-1.75			-1.29			0.44		1.34		0.96
TRAPPC4			51399			-2.66	-1.82			-0.68			3.16			3.44		1.23
TRAPPC4			51399			-2.71	-1.84			-0.71			2.98			3.19		1.18
MGC25181			257054			-0.79	-1.66			0.02			3.35			1.21		0.33		-0.1
MGC25181			257054			-0.73	-1.73			-0.13			3.24			0.98		0.08
NUDCD3			23386				-1.64			-0.6			-0.04			-0.47		0.52		-0.7
SAMD3			154075			-2.62	-3.51			-1.06			3.31			3.81		1.84
MGC29898			133015			-1.38	-1.39			-2.8			-0.74			3.86		2.45
ACOT11			26027			-5.08	-3.61			1.47			4.2			3.79		1.1		-0.63
ACOT11			26027			-4.69	-3.46			1.41			4.09			3.74		1.02		-0.83
TM2D3			80213			-1.98	-2.4			1.6			4.78			3.36		-0.28		0.03
LOC55974			55974			-4.57	-2.29			1.17			1.37			2.03		1.96		0.28
TMEM54			113452			-4.18	-3.22			1.06			4.11			3.23		0.3		0.17
TMEM54			113452			-4	-3.02			0.77			3.39			2.53		0.56		0.3
SCRN3			79634				-1.69			-1.46			-0.53			1.17		0.93
SCRN3			79634			-0.58	-1.48			-1.53			-0.5			1.32		1.05
SOD2			6648			-3.08	-1.49			-1.75			-0.83			4.07		2.71		0.76
MGC4504			79094			-3.55	-2.84			-1.01			2.19			2.64		1.37
MGC4504			79094			-3.28	-2.92			-0.74			2.54			2.13		1.51
FKBP7			51661			-4.28	-3.19			2.18			4.73			3.67		0.09		-0.55
PRG2			5553			-2.65	-3.01			-0.15			3.48			1.91		0.09
FLJ20397			54919			-3.34	-2.47			-0.33			3.36			2.11		0.91		0.23
FLJ20397			54919			-3.25	-2.45			-0.27			3.38			1.93		0.82		0.04
ZNF672			79894			-2.63	-1.81			-2.23			1.19			2.64		1.09
ZNF672			79894			-3.15	-2.01			-2.37			1.13			3.16		1.3
TWSG1			57045			-3.8	-3.05			0.1			2.51			1.41		-0.43
DNAJB9			4189			-4.11	-1.37			2.61			3.34			2.43		-0.05
DNAJB9			4189			-4.06	-1.41			2.78			3.58			2.62		-0.12
KSP37			83888			-4.2	-2.47			1.53			3.93			2.85		0.74
SLD5			84296			-2.39	0			-1.14			0.92			2.97		1.58		0.36
SLC26A1			10861			-4.28	-2.69			1.3			4.66			5.03		2.91		0.14
TIMP4			7079			-2.16	-0.64			-1.72			0.76			3.03		2.76
TIMP4			7079			-2.25	-0.71			-1.69			0.71			2.68		2.15
ZNF22			7570			-2.58	-3.14			-1.32			2			1.94		0.99
ZNF22			7570			-1.87	-2.49			-0.88			2.27			2.23		1.19		1.25
TMED7			51014			-3.14	-1.3			0.76			4.4			2.82		0.81
FAM3D			131177			-3.52	-3.44			0.76			3.91			2.78		1.22
FAM3D			131177			-2.92	-3.33			0.59			4.02			2.86		1.31
CHMP4B			128866			-2.2	-1.14			-2.03			-1.88			1.5		1.71		1.09
NUSAP1			51203			-3.39	-2.05			0.91			3.42			2.79		-0.3		0.26
PPP2R3B			28227			-4.65	-2.95			1.66			4.26			2.86		1.96		0.13
DSCR1L1				10231		-4.32	-3.4			-1.09			2.63			2.44		1.05		0.16
DSCR1L1				10231		-4.36	-3.46			-1.01			3.78			3.73		1.56		0.93
PREI3				25843		-3.9	-2.4			-1.77			1.02			0.49		-1.23		1.93
PRTFDC1				56952		-1.59	-0.11			-1.29			-0.42			0.67		0.5		0.32
PRTFDC1				56952		-1.68	-0.13			-1.26			-0.46			0.6		0.36		0.24
ATP6V1E2				90423		-3.04	-2.64			-0.34			3.89			2.82		-0.31		0.96
ATP6V1E2				90423		-3.14	-3.05			-0.39			4.29			3.05		-0.43		0.83
NPAL3				57185		-0.43	-1.33			-1.19			2.49			4.69		2.88		1.59
UBE2U				148581		-3.52	-0.16			1.66			4.23			2.26		0.57		1.96
ING5				84289		-3.72	-2.28			1.73			3			0.47		0.01		-0.14
GJB2				2706		-2.86	-3.45			-1.04			4.29			4.22		2		0.09
GJB2				2706		-2.45	-3.07			-0.95			3.6			3.65		1.45
MGC30208				255043		-2.2	-1.38			-0.84			-0.11			0.12		0.25		0.69
DKFZP586D0919				25895		-3.9	-2.67			-0.96			0.08			2.15		1.68		0.03
UBTD1				80019		-1.22	-3.07			-1.99			2.17			4.57		3.06		-0.08
UBTD1				80019		-1.35	-2.97			-1.85			1.87			3.53		2.06		-0.09
MGC21830				283870		-1.83	-0.96			-1.65			-1.89			0.19		0.88		0.51
CD9				928		-1	-0.94			-0.72			1.07			3.74		1.37		0.4
CACYBP				27101			-2.27			-1.12			-0.08
ZNF313				55905		0.4	-0.34			-2.66			-2.35			2.11		2.48		1.6
POLDIP3				84271		-2.77	-2.5			-0.62			2.15			1.74		1.05		-0.37
POLDIP3				84271		-2.76	-2.35			-0.44			1.91			1.64		0.74		0.08
FLJ38984				127703		-2.05	-3.14			-1.49			3.57			4.01		1.88		0.46
FLJ38984				127703		-1.96	-2.86			-1.24			3.9			4.35		2.05		0.75
EBI3				10148		-2.23	-2.78			-1.21			1.91			2.19		0.6		0.23
SCAMP4				113178		-2.42	-1.03			-1.85			-1.57			3.12		2.63		0.8
SCAMP4				113178		-2.22	-0.99			-1.62			-1.28			3.1		2.55		0.86
NY-REN-41				91057		-4.11	-2.71			-0.18			1.79			2.74		0.53
NY-REN-41				91057		-4.87	-3.33			0.13			2.9			3.87		0.86		1.27
RABL2B				11158		-0.87	-1.37			-0.61			0.67			-0.21		-0.51		0.98
RABL2B				11158		-1.09	-1.44			-0.56			0.81			-0.08		-0.39		1.08
RNF141				50862		-3.81	0.07			-1.58			-0.01			-1.09		0.32		1.27
RNF141				50862		-3.68	-0.81			-1.5			-0.15			-0.96		0.19		0.84
LYPLA1				10434		-1.23	-1.72			-1.02			-1.04			0.25		-0.36		0.21
FAM3A				60343		-3.77	-2.21			2.34			3.98			2.75		1.16		0.63
C20orf18				10616		-0.41	-0.38			-2.23			-0.94			1.81		1.67		0.19
C20orf18				10616		-0.45	-0.2			-2.35			-0.9			1.82		1.76		0.16
UCHL3				7347			-2.03			-1.13			0.49			-0.36		-0.79		0.03
LYPLA2				11313			-1.6			-0.77			-0.22			-0.41		-0.52		0.07
RAB7				7879		-2.96	-1.81			0.61			1.9			1.23		0.72		0.03
RAB7				7879		-2.64	-1.7			0.53			1.77			1.44		0.71
MGC5509				79074		-1.38	-1.5			-1.24			-0.62			1.94		1.1
DDIT4				54541		-3.4	-3.24			-0.89			3.76			2.72		1.45
DDIT4				54541		-3.12	-2.98			-0.87			3.13			2.25		0.99
RNF125				54941		-3.83	-2.37			1.89			2.67			0.68		0.29
RNF125				54941		-3.89	-2.53			1.51			2.79			0.56		0.24
FAM76B				143684		-1.93	0.3			-1.98			-2.06			-0.17		0.83		0.25
FAM76B				143684		-1.8	0.21			-2			-2.19			-0.3		0.62		0.22
MGC26856				256710		-5.11	-2.86			2.33			3.6			1.32		0.14
C6orf142				90523		-1.62	-1.32			-1.83			-1.39			0.42		0.33		0.87
C6orf142				90523		-1.64	-1.07			-1.81			-1.32			0.52		0.44		0.96
ZNF174				7727		-2.46	-4.08			-1.82			2.44			5.18		3.31		1.42
ZNF174				7727		-2.3	-3.92			-1.71			2.37			4.84		2.99		1.28
SCAMP5				192683		-1.08	-1.15			-1.45			-1.1			0.8		0.2		1.35
SCAMP5				192683		-1.09	-0.89			-1.42			-0.88			1.07		0.39		1.43
TFPI2				7980		-1.03	-1.66			0.14			3.85			1.36		0.72		0.44
C7orf29				113763		-2.17	-1.61			-0.92			0.22			2.15		1.45		-0.08
C7orf29				113763		-2.27	-1.58			-1.06			0.05			2.12		1.53		0.01
CDC34				997		-2.51	-3.2			-0.96			1.99			3.33		1.77		0.67
ABCD3				5825			-1.79			0.75			1.07
STX8				9482		-2.32	-0.63			-1.65			-1.18			1.04		1.03		0.77
RTN3				10313		-3.04	-2.53			-1.32			2.18			2.62		1.71		-0.41
C19orf27				81926		-0.07	-0.11			-2.5			0.21			1.18		1.39
SFXN1				94081		-0.8	-0.96			-1.58			0.14			3.88		2.27		0.56
CBR4				84869			-2.35			-0.51			1.14
CBR4				84869		-2.21	-2.47			-0.25			1.47			0.59		-0.11
EXOC7				23265		-2.61	-3.77			-1.65			2.56			4.03		2.4		0.65
EXOC7				23265		-2.47	-3.48			-1.62			2.38			3.87		2.15		0.39
ACAD10				80724		-0.44	-0.51			-1.15			0.35			2.95		1.36
C20orf74 57186 -3.31 -3.22 -0.25 3.41 2.70 0.96
C20orf74				57186		-3.28	-3.27			-0.33			3.14			2.56		0.78
RPIA				22934		-1.29	-2.12			-1.89			0.9			1.66		-0.6		0.07
RPIA				22934			-2.1			-1.65			0.83			1.48		-0.51		0.06
FLJ11259				55332		-2.23	-2.89			0.04			3.11			3.32		1.31
LOC91801				91801		-4	-3.91			0.32			3.64			0.97		0.41
LOC91801				91801		-3.7	-3.54			0.33			3.67			1.11		0.48
EDN3				1908		-2.13	-1.87			-1.81			1.52			4.15		1.43		0.3
EDN3				1908		-2.24	-1.97			-2.02			1.45			3.69		1.33		0.39
CIDEC				63924		-3.1	-3.09			2.04			5.1			2.61		2.13		0.23
FLJ14466				84876		-4.19	-2.31			1.74			3.5			2.1		0.83		-0.11
FLJ14466				84876		-4.68	-2.2			2.89			5.39			2.8		0.71
EFCBP2				54550		-2.33	-2.32			-2.52			-1.07			2.68		1.79		0.52
EFCBP2				54550		-2.14	-2.32			-2.47			-1.22			2.77		1.72		0.53
TTYH1				57348		-2.13	-3.18			-1.64			2.23			2.86		1.84
TTYH1				57348		-1.89	-2.68			-1.13			2.46			3.3		2.04		0.6
SMYD3				64754		-2.44	-3.26			-0.65			3.04			4.04		1.58
SMYD3				64754		-2.29	-3.27			-0.71			2.94			3.7		1.47
UNC119				9094		-0.74	-0.21			-2.3			-0.56			-0.77		0.54		0.58
GSTT1				2952		-1.47	-1.73			-1.5			0.98			3.24		0.94
SNURF				8926		-3.41	-1.13			-0.66			0.39			-0.23		-0.76		1
C18orf10				25941		-3.55	-3.43			-0.87			0.86			3.89		2.31		-0.24
MGC39520				196472		-1.13	-2.27			-1.46			1.4			3.83		2
MGC39520				196472		-1.18	-2.37			-1.45			1.2			3.48		1.54
PDGFB				5155		-2.76	-2.23			0.79			3.42			0.68		0.11
PDGFB				5155		-2.49	-1.94			1.01			3.84			1		0.63		-0.56
DNAJB6				10049			-0.99			-1.34			0.11			0.76		0.98
FLJ14154				79903		-4.69	-3.98			0.87			3.61			3.18		0.64		-0.28
FLJ14154				79903		-4.44	-3.93			1.14			4.06			3.84		0.68
MMRP19				51074		-0.89	-1.59			-1.82			1.06			-0.07		-0.87
MGC34647				146433		-1.6	-2.81			-0.28			0.71			2.19		0.67		0.7
C1orf2				10712			-2			-1.03			0.12
C1orf2				10712			-2.04			-0.92			0.09			-0.17
SERPINB8				5271		-0.21	-0.75			-0.84			0.12			1.86		0.92		-0.59
C19orf34				255193		-0.86	-2.02			-1.68			0.04			2.77		1.5		0.65
C19orf34				255193		-0.77	-2.08			-1.7			0.11			2.84		1.52		0.97
MGC5508				79073		-1.65	-1.29			-1.78			-1.61			0.63		1.39		1.23
CRISP2				7180		-1.49	-2.32			1.06			4.77			3.28		0.35		1.44
SYF2				25949		-1.96	-3.16			-0.03			4.36			0.89		0.04
NUCKS1				64710			-1.72			-1.02			-0.11			0.18
DCI				1632		-0.23	-0.55			-0.89			-0.09			1.38		-0.26		2.04
DCI				1632		-0.1	-0.4			-0.81			-0.09			1.43		-0.2		1.89
RWDD1				51389			-1.38			-0.7			-0.2			-2.73		-0.49		0.96
DECR2				26063		-1.62	-1.74			-1.19			0.45			3		2.17		0.87
DECR2				26063		-1.53	-1.52			-1.08			0.45			2.81		2.01		0.81
CLDN12				9069		-4.09	-2.62			-0.09			1.63			4.17		0.97		-0.11
KLK6				5653		-2.55	-2.53			-1.14			1.87			2.24		1.8		0.07
DKFZP586A0522				25840		-2.66	-3.07			-1.66			2.11			2.31		1.13
DKFZP586A0522				25840		-2.95	-3.18			-1.61			2.03			2.27		0.92
C1QG				714		-3.85	-3.14			1.13			3.66			3.1		1.03
FGF13				2258		-3.27	-3.39			-0.51			3.41			3.14		0.89		0.47
FGF13				2258		-3.11	-3.18			-0.37			3.35			3.42		0.98		0.78
FLJ13855				65264		-2.83	-1.93			-1.64			-0.06			3.59		2.17
FLJ13855				65264		-2.61	-1.91			-1.46			-0.11			3.7		2.21
DKFZp434L142				51313		-1.59	-1.02			-0.86			-0.49			2.13		0.6
DKFZp434L142				51313		-1.29	-0.96			-0.98			-0.13			2.55		0.95		0.61
ULBP2				80328		-1.68	-2.47			-0.99			0.27			0.4		0.55
F25965				55957		-2.7	-3.64			-0.76			3.35			1.2		0.9		1.17
F25965				55957		-2.61	-3.6			-0.83			3.37			1.35		1		1.54
GZMH				2999		-4.12	-2.64			-1.74			2.73			2.76		-0.28
GZMH				2999		-3.64	-2.66			-1.66			2.2			2.18		0.1
RNF182				221687		-4.85	-3.62			1.59			4.99			3.36		1.49
RNF182				221687		-4.07	-3.11			1.36			4.12			3.17		1.26
APH1A				51107		-4.26	-2.39			2.56			5.52			3.69		1.73		0.22
TMEM33				55161			-1.41			-2.84			0.43			4.9		3.04
TMEM33				55161			-1.44			-2.69			0.35			4.32		2.8
PEX11A				8800		-1.06	-1.32			-1.22			-0.63			2.17		1.56		1.37
PEX11A				8800		-1.04	-1.33			-1.23			-0.46			2.21		1.76		1.57
C8orf36				286053			-2.37			-1.26			-0.57			-0.81
FAM20A				54757		-2.26	-3.71			-0.11			4.74			3.7		0.84		-0.14
FAM20A				54757		-2.36	-3.73			-0.29			4.61			3.56		0.95		-0.04
CENPH			64946			0.75	0.41			-2.65			-0.23			2.23		1.91
CENPH			64946			0.54	0.58			-2.36			-0.08			2.26		2.07
YWHAG			7532			-3.5	-1.03			-0.86			0.52			0.11		-0.33		0.28
SFN			2810			-0.82	-1.43			-0.91			0.06			-0.71		0.38		0.13
SFN			2810			-0.88	-1.48			-0.92			-0.14			-0.92		0.19		-0.07
TPM4			7171			-3.22	-0.74			-1.29			-0.52			-1.09		0.78		1.27
SPIC			121599			-3.84	-3.9			-0.56			3.98			3.36		1.5
TSPAN7			7102				-1.77			-1.58			2.19			2.17		0.29		-1.13
TSPAN7			7102			-3.27	-2.18			-1.6			1.54			2.11		0.82		-0.88
WBSCR22			114049			-2.56	-2.98			-1.09			1.28			2.53		1.26
RAB34			83871			-2.21	-0.35			-0.32			-0.22			0.64		0.95
RAB34			83871			-2.2	-0.55			-0.21			0.02			0.76		1.1
Bles03			83638			-3.46	-1.52			-0.93			-1.25			-1.03		-0.32		0.84
Bles03			83638			-3.56	-1.57			-1.05			-1			-1.09		-0.33		0.81
TFPI			7035			-5.76	-3.19			1.14			2.94			2.9		1.57
SPINT2			10653			-3.06	-0.49			3.31			4.61			2.38		0.48		0.53
SPINT2			10653			-3.82	-0.97			3.05			4.24			2.26		0.33		0.56
UGT3A1			133688			-2.71	-3.63			0.45			4.89			3.36		1.03		0.21
UGT3A1			133688			-2.82	-3.59			0.56			5.14			3.12		1.09		0.35
GCLC			2729			0.12	-0.47			-0.85			0.25			-0.32		0.47		0.83
GCLC			2729			0.11	-0.33			-0.85			0.46			-0.24		0.59		0.97
ASB9			140462			-1.72	-1.13			-0.86			-0.85			-0.19		-0.05		0.82
ASB9			140462			-1.64	-1.08			-0.86			-0.86			-0.18		-0.02		0.81
SNAPC3			6619			-2.54	-1.36			-2.23			3.14			4.58		2.31		-0.54
SNAPC3			6619			-2.72	-1.47			-2.12			3.11			4.26		2.14		-0.46
MGC26647			219557			-2.93	-1.13			-1.61			0.06			2.75		1.52
PRNP			5621			-2.3	-2.03			0.65			3.18			1.81		-1.07		0.25
PRNP			5621			-2.51	-2.02			0.34			2.72			1.48		-0.17		0.41
PRNP			5621			-2.34	-2.1			0.65			2.95			1.54		-1.02		0.21
PRNP			5621			-2.46	-2.05			0.39			2.42			1.42		-0.3		0.37
C1orf43			25912			-4.66	-2.68			2.19			4.45			2.64		0.77
C3orf4			56650			-4.29	-2.29			-0.12			1.45			0.95		0.57		-0.17
C3orf4			56650			-4.39	-2.08			-0.95			1.36			1.52		0.72
TSPAN3			10099			-4.18	-2.22			-1.65			0.75			2.56		1.56
TSPAN3			10099			-3.95	-2.17			-1.54			0.71			2.29		1.3
FCGR3A			2214			-4.23	-2.45			1.74			4.21			3.14		1.19		0.29
NIPA1			123606			-3.53	-2.58			2.19			4.44			2.99		0.83		0.02
NIPA1			123606			-3.21	-2.39			2.1			4.2			3.1		0.64		-0.03
FMR1NB			158521			-0.72	-0.21			-1.2			0.46			-0.92		-0.17		0.58
FMR1NB			158521			-0.93	-0.72			-1.04			0.43			-0.86		-0.23		0.5
MRPL28			10573			-1.91	-1.96			0.06			3.91			2.8		0.93		0.5
AD023			57409			0.22	-1.41			-1.09			-0.15			2.59		1.45		1.08
RPL8			6132			-2.22	0.33			1.15			1.87			1.39		0.71		0.15
NR0B2			8431			-1.43	-2.17			-2.37			1.17			4.3		2.82		0.4
NR0B2			8431			-1.08	-1.87			-2.01			1.1			4.28		2.57		0.57
SNF8			11267			-0.78	-0.55			-1.76			-0.39			3.12		2.04		1.56
SNF8			11267			-0.7	-0.47			-1.66			-0.25			3.2		2.17		1.55
PACRG			135138			-2.75	-1.78			-1.88			0.46			3.38		1.78		0.6
PACRG			135138			-2.69	-1.82			-1.73			0.68			3.23		1.62		0.35
THAP10			56906			-2.01	-3.3			0.67			4.31			2.56		1.25
THAP10			56906			-1.97	-3.12			0.6			3.63			2.28		0.8
CISH			1154			-1.99	-0.18			-1.4			-1.06			2.63		1.58
TSPAN32			10077			-3.45	-1.61			1.75			3.69			2.17		0.32		1.05
TSPAN32			10077			-3.37	-1.51			1.89			4.01			2.23		0.12		1.07
SLC23A1			9963			-3.06	-2.54			1.35			1.74			3.42		1.7		0
SLC23A1			9963			-2.94	-2.42			1.32			1.77			3.28		1.66		-0.05
MDS032			55850			-2.01	-1.8			-2			-1.45			1.25		1.7		2.03
HDHD2			84064			-2.01	-1.33			-0.54			-0.11			0.51		-0.43		-1.24
HDHD2			84064			-1.83	-0.73			-0.65			-0.58			0.31		-0.54		-1.47
MGC3036			65999			-1.53	-2.01			-2.2			0.05			2.06		1.35		0.35
MGC3036			65999			-1.22	-1.73			-1.85			0.25			2.33		1.34		0.33
FLJ20485			54517			-1.82	-0.96			-1.05			0.95			3.11		0.95		0.46
DPM1			8813			-1.18	-1.82			-0.74			0.34			0.16		0.26
HAGH			3029			-2.07	-0.7			-0.79			0.46			0.53		-0.19		0.46
NY-REN-7			285596			-3.01	-3.2			-1.14			0.58			1.71		1.24		0.83
NY-REN-7			285596			-2.83	-2.98			-0.86			0.82			1.9		1.25		0.61
LASP1			3927			-1.75	-1.25			-1.56			0.32			1.15		0.13		0.03
LASP1			3927			-1.9	-1.57			-1.52			0.31			1.11		0.04		-0.12
FRMPD2			143162			-2.39	-3.22			-2.61			1.05			4.63		3.16		0.22
FRMPD2			143162			-2.46	-3.52			-2.87			0.98			4.74		3.44		-0.01
CA1			759			-2.41	-1.34			-0.99			-0.64			0.63		-0.29		0.05
CA1			759			-2.3	-1.5			-0.98			-0.52			0.83		-0.35		0.17
C9orf24			84688			-1.04	-0.86			-1.36			0.29			0.29		0.91		0.9
C9orf24			84688			-1.1	-1.08			-1.34			0.3			0.35		0.84		0.72
ANGEL2			90806			-2.76	-2.36			-1.13			0.96			0.29		1.48
MGC20235			113277			-2.72	-2.49			-0.6			-0.89			1.3		1.05
MGC20235			113277			-2.5	-2.33			-0.41			-0.48			1.6		1.17		0.84
HLA-DMB			3109			-5.29	-3.75			1.64			4.07			2.23		1.07		0.97
HLA-DMB			3109			-4.82	-3.49			1.94			4.6			2.92		1.52		1.47
FRMD6			122786			-1.61	-2.29			-1.91			1.4			4.14		2.48		0.9
PSMB4			5692			-1.1	-2.03			-1.72			0.63			3.11		2.44		0.87
PSMB4			5692			-1.05	-1.96			-1.56			0.59			3.11		2.29		0.81
PSMB4			5692			-1.2	-2.17			-1.79			0.46			2.93		2.29		0.72
PSMB4			5692			-1.08	-1.87			-1.64			0.58			2.94		2.27		0.82
PSMB4			5692			-1.17	-2.07			-1.71			0.55			3.07		2.4		0.81
PSMB4			5692			-1.06	-1.89			-1.51			0.85			3.14		2.26		0.84
SNAI1			6615			-2.53	-3.24			-0.52			1.9			1.99		0.21		1.04
SNAI1			6615			-2.21	-2.93			-0.41			2.12			2.15		0.13		1.29
MYOZ2			51778			-2.87	-3.41			-0.51			3.85			2.89		0.76
PSMB4			5692			-1.2	-2.07			-1.73			0.62			3.1		2.43		0.79
PSMB4			5692			-1.01	-1.92			-1.46			0.79			3.1		2.3		0.71
CA7			766			-1.39	-1.88			-0.71			0.25			-0.18		-0.16		0.33
CA7			766			-1.54	-1.76			-0.67			0.24			-0.3		-0.21		0.44
AVO3			253260			-5.19	-2.58			-0.79			2.35			2.71
HLA-DRB5			3127			-3.56	-2.32			2.64			5.34			2.97		1.07		0.2
HLA-DRB5			3127			-3.01	-1.78			2.31			4.58			2.87		1.03		0.15
RBM7			10179			-0.36	-0.73			-1.18			-1.08			0.5		-0.1		0.71
RBM7			10179			0.03	-1.05			-1.21			-0.99			0.54		-0.13		0.63
WDR4			10785			-1.38	-1.41			-1.01			0.42			0.3		0.14		0.36
TAGAP			117289			-1.83	-1.75			-0.9			-0.44			0.62		-0.02		-0.11
TAGAP			117289			-1.64	-1.61			-0.77			-0.34			0.73		-0.01		-0.02
GJB4			127534			-3.25	-3.21			-0.52			2.33			3.27		1.86		-0.23
GJB4			127534			-3.29	-3.35			-0.83			2.07			3.06		1.77		-0.42
ITM2B			9445				-2.25			-1.7			1.55			1.58
ITM2B			9445				-2.19			-1.6			1.48			1.17
TSSK3			81629			-3.11	-1.92			-1.19			0.06			1.59		0.7
VMD2L3			144453			-1.31	-1.18			-1.1			0.97			1.87		0.17		1.3
VMD2L3			144453			-1.48	-2.13			-1.02			1.16			1.91		0.08		1.04
AQP1			358			-1.21	-2.83			-0.83			1.47			1.82		0.64		0.71
AQP1			358			-1.09	-2.74			-0.97			1.32			1.73		0.65
FLJ38973			205327				-2.18			-0.85			-1.02			1		1.26
FLJ38973			205327				-2.4			-0.85			-0.98			1.02		1.3
ELA3A			10136			-4.17	-1.65			2.39			3.41			1.96		0.47
ELA3A			10136			-4.01	-1.4			2.3			2.48			2.73		1.2		-0.8
GJB3			2707			-1.44	-3.24			0.45			3.57			2.66		-0.04		1.08
GJB3			2707			-1.51	-3.2			0.62			3.84			2.91		-0.06		1.3
PITPNB			23760			-4.44	-0.23			-1.16			-0.38			0		-0.38		0.07
PITPNB			23760				-1.21			-1.2			-0.48			0		0.48		1.59
FLJ38482			201931			-1.78	-1.62			-1.45			-1.24			1.84		1.13		0.4
FLJ38482			201931			-2.01	-1.49			-1.41			-0.98			1.84		1.3		0.58
MTRF1L			54516			-0.2	0.09			-2.2			1.91			1.75		0.29
MTRF1L			54516			-0.72	-0.03			-2.16			1.91			1.44		0.51
COMT			1312			-2.94	-3.19			-0.48			2.95			3.54		1.43		-0.96
COMT			1312			-2.65	-3.06			-0.47			3.06			3.56		1.36		-0.9
NUBP2			10101			-1.56	-1.73			-0.25			0.26			0.43		-0.01		0.2
FLJ22746			79843			-1.42	-1.44			-0.46			0.29			0.85		0.6		0.66
FLJ22746			79843			-1.44	-1.34			-0.39			0.36			0.75		0.57		0.65
KCNRG			283518			-3.55	-3.27			-1.76			-0.11			2.2		0.21		0.83
KCNRG			283518			-3.63	-3.15			-1.64			-0.04			2.07		0.21		0.63
FLJ32115			121506			-4.96	-2.8			-2.08			2.4			4.46		1.23
FLJ32115			121506			-4.23	-2.17			-1.78			1.87			3.1		0.63
MGC4707			79096			-2.21	-2.14			-0.87			1.75			3.28		2.01		-0.38
MGC4707			79096			-2.15	-2.21			-0.93			1.73			3.38		1.95		-0.25
TOLLIP			54472			-3.3	-1.15			-0.68			-0.76			0.25		0.41		-0.41
TOLLIP			54472			-3.07	-0.98			-0.65			-0.88			0.2		0.44		-0.51
FLJ39647			284099			-3.72	-1.89			1.62			3.75			2.87		1.03		0.81
FLJ39647			284099			-3.59	-1.93			1.89			4.24			3.25		1.1		1.12
EXOSC3			51010			0.03	-0.02			-2.16			-1.02			2.48		2.52
EXOSC3			51010			-0.19	0.13			-2.02			-0.89			2.39		2.49
TSGA13			114960			-3.29	-2.38			-0.5			3.28			2.85		1.1
TMEM45A			55076			-3.96	-3.18			2.52			3.3			1.7		0.9
ANXA8			244			-4.08	-0.92			-0.99			-0.03			2.21		1.76		1.62
TMEM55B			90809			-0.27	-0.61			-1.93			-1.72			1.47		1.5
TMEM55B			90809			-0.72	-0.95			-1.78			-1.48			1.35		1.28
RSU1			6251			-2.48	-3.26			0.32			2.46			-0.66		0.33		3.34
RSU1			6251			-2.53	-3.06			0.26			2.43			-0.63		0.25		3.1
IMPA1			3612			-1.06	-0.89			-1.15			-0.38			0.66		-0.45		0.11
GPM6A			2823			-1.31	-2.58			-1.35			2.49			0.25		0.47
GPM6A			2823			-1.18	-2.43			-1.46			2.43			0.07		0.36
SH3GL2			6456			-0.6	-1.14			-1.98			-0.35			-1.86		0.49		1.37
SH3GL2			6456			-0.87	-1.36			-1.88			-0.32			-2		0.5		1.32
HAX1			10456			-2.1	-3.02			-1.98			0.62			4.71		2.46		0.54
HAX1			10456			-2.06	-3.21			-2.25			0.74			4.89		2.51		0.53
FA2H			79152			-1.18	-1.79			-1.5			-0.92			0.88		0.98		0.37
FA2H			79152			-1.07	-1.64			-1.38			-0.78			0.84		0.92		0.4
CLEC1A			51267				-1.39			-1.27			-1.66			0.33		-0.01		-0.65
C1orf117			348487			-1.78	-1.37			-2.14			-0.17			3.78		2.9
C1orf117			348487			-1.91	-1.8			-2.13			-0.23			3.11		1.85
CDCA8			55143			-3.5	-2.98			-0.38			3.5			2.23		1.19
CDCA8			55143			-3.51	-2.84			-0.29			3.43			2.26		1.23		-0.38
HAS3			3038			-4.86	-3.56			2.06			4.96			3.1		1.92		1.17
HAS3			3038			-4.49	-3.2			1.86			4.54			3.11		1.82		1.08
WDFY3			23001			-3.1	-2.88			-1.31			-0.68			3.81		2.3		0.38
WDFY3			23001			-3.01	-2.81			-1.21			-0.49			3.57		1.99		0.27
WBSCR22			114049			-2.46	-2.85			-0.95			1.33			2.8		1.4		0.14
WBSCR22			114049			-2.51	-2.76			-0.84			1.3			2.67		1.23		0.03
RBM11			54033			-1.5	-1.28			-1.33			-0.56			2.8		1.42
RBM11			54033				-1.3			-1.25			-0.48			2.65		1.26
SMN1			6606			-2.23	-1.75			-2.43			-1.5			2.54		1.87		0.68
SMN1			6606			-0.4	-0.93			-2.42			-1.69			3.06		2.31		1.33
KLF6			1316			-2.51	-3.81			-0.33			4.16			3.26		1.44
VDAC2			7417			-3.11	-3.64			-1.56			3.92			3.3		1.67		-1.08
VDAC2			7417			-3.06	-3.21			-1.46			3.41			2.53		1.11
RPP38			10557			-2.2	-1.45			-1.6			-0.11			3.2		1.23
PEF1			553115			-1.45	-0.9			-2.31			-1.55			2.83		1.89		0.73
PEF1			553115			-1.24	-0.74			-2.07			-1.29			3.04		2.07		1.27
AGBL2			79841			-3.73	-3.21			0.48			3.05			2.29		1.04
AGBL2			79841			-3.77	-3.34			0.63			3.32			2.55		1.28		-0.03
WDR45L			56270			-1.48	-2.23			-1.38			1.73			3.89		0.36		0.26
WDR45L			56270			-1.35	-2.18			-1.45			1.69			3.92		0.22		0.23
SLC25A10			1468			-0.5	-3.1			-0.95			1.31			2.53		0.9		0.27
SLC25A10			1468			-0.48	-2.93			-0.64			1.36			2.68		0.84		0.28
FCAR			2204			-5.01	-2.45			2.33			4.25			0.77		0.73		0.08
LAIR1			3903			-4.28	-3.11			1.48			4.42			3.06		1.19
PEPP-2			84528			-2.04	-2.18			-0.95			-0.12			0.14		0.86		-0.05
PEPP-2			84528			0.27	-0.77			-2.16			-2.1			-0.7		1.02		-0.22
WDR6			11180			-2.94	-3.03			-0.57			2.92			3.56		2.13		0.43
WDR6			11180			-2.94	-2.95			-0.71			2.78			3.23		1.85		0.21
MGC40178			122046			-3.16	-1.12			-1.61			-1.04			2.62		0.56		-0.06
USP45			85015			-1.65	-1.32			-2.25			1.83			4.52		0		1.36
USP45			85015			-1.45	-1.31			-2.14			1.84			4.65		-0.12		1.55
FCGR3A			2214			-4.38	-2.46			1.68			4.26			3.06		1.26		0.31
FCGR3A			2214			-4.28	-2.55			1.54			3.82			2.85		0.9
STOML3			161003			-2.31	-3.36			-2.05			1.86			3.71		1.6		0.21
STOML3			161003			-2.05	-2.99			-1.83			1.96			3.73		1.45		0.2
LOC138046			138046			-2.31	-1.21			-1.13			-0.37			-0.11		0.24		0.33
ATP4B			496			-1.65	-2.01			-0.88			0.05			1.33		0.73		0.15
ATP4B			496			-0.65	-0.88			-0.87			-0.21			1.16		0.71
MGC20781			115024			-0.5	-1.06			-0.48			0.79			0.14		-0.39		-0.02
CDK5			1020			-0.27	-1.11			-0.06			0.4			0.76		-0.72		0.14
DECR2			26063			-1.66	-1.68			-1.17			0.42			2.99		2.15		0.85
DECR2			26063			-1.45	-1.44			-0.97			0.41			2.82		1.98		0.8
RPS2			6187			0.56	0.18			-1.32			0.39			-0.16		0.15
RPS2			6187			0.24	-0.17			-0.9			0.06			-0.45		0.26		-1.29
RPS2			6187			0.58	0.21			-1.23			0.54			0.02		0.06		-1.55
RPS2			6187			0.26	0.08			-0.99			0.04			-0.47		0.31		-1.44
KIAA0470L			220766			-1.75	-0.84			-1.26			0.08			-0.18		-0.66		0.5
KIAA0470L			220766			-1.15	-0.6			-1.3			-0.22			-0.23		-0.78		0.27
MKI67IP			84365			-1.47	-0.69			-1.99			-1.8			0.78		0.65		2.03
MKI67IP			84365			-1.4	-0.93			-2.2			-2.23			0.46		0.55		1.89
NPM1			4869			-2	-1.42			-1.48			-0.2			1.11		0.21		0.03
MPPED2			744				-2.72			-1.26			-0.48			-1.2		-0.39		2.26
MPPED2			744			-2.89	-2.03			-1.22			-0.31			-1.41		-0.4		2.41
TSPAN15			23555			-2.46	-2.23			-1.18			1.99			1.62		0.54		-0.26
TSPAN15			23555			-1.49	-2.21			-1.29			2.04			1.61		0.56
STARD7			56910				-1.94			-1.47			0.68			3.79		0.42
STARD7			56910				-2.14			-1.5			0.57			2.47		0.19
DFNA5			1687			-2.88	-1.61			-1.43			0.68			-0.33		0.03		0.69
DFNA5			1687			-2.62	-1.45			-1.25			0.88			-0.16		0.07		0.7
RPSA			3921			-1.6	-1.26			-1.49			-1.23			1.27		1.4		0.62
GEM			2669			-2.88	-3.22			0.89			3.44			2.09		0.95
GEM			2669			-2.76	-3.46			1.05			3.99			1.99		1.11		-0.18
BLVRA			644			-0.26	-0.14			-0.75			-0.24			1.07		-0.65		0.01
BLVRA			644			-0.33	-0.17			-0.7			-0.12			1.08		-0.55		0.14
ZDHHC16			84287			-4.34	-3.74			1.2			3.82			3.92		1.86
ZDHHC16			84287			-4.3	-3.68			0.92			3.67			3.18		1.49
MR1			3140			-2.46	-2.11			2.61			3.81			1.63		-0.29
KIAA0103			9694			-5.9	-2.39			-0.91			-1.78			-0.21		0.59		0.77
KIAA0103			9694			-5.4	-2.68			-0.83			-1.33			-0.11		0.71		0.74
GNB3			2784			-2.06	-2.27			-0.49			0.07			0.66		-0.46		-0.25
C1orf183			55924			-2.34	-2.89			-1.52			1.41			3.39		1.75		0.37
C1orf183			55924			-2.36	-2.85			-1.33			1.46			3.43		1.69		0.47
PIGC			5279			-5.47	-3.45			1.68			2.98			2.47		0.45		0.93
PIGC			5279			-5.28	-3.5			1.65			3.02			2.47		0.4		1.66
CNN1			1264			-0.83	-2.08			-1.65			-0.37			1.23		1.05
CNN1			1264			-0.96	-1.79			-1.45			-0.12			1.41		1.1		-0.12
ZC3H8			84524			-0.02	-0.83			-2.17			0.21			-1.46		-0.09		0.66
ZC3H8			84524			-0.04	-0.84			-2.11			0.21			-1.3		-0.01		0.72
SLC25A6			293			-1.43	-1.01			-1.65			-1.11			2.55		2.12		0.61
DPPA2			151871			-2.34	-2.89			-1.7			2.62			3.39		1.53		0.35
DPPA2			151871				-2.39			-1.57			2.5			3.46		1.37
MYOZ1			58529			-1.59	-3.28			-0.35			3.41			0.47		0.52		-0.73
TCEA2			6919			-2.34	-2.14			-1.46			-0.9			1.74		1.84		2.08
SURF1			6834			-1.38	-0.88			-2.3			1.56			2		0.02
DHRS8			51170			-3.21	-2.81			-0.59			4.21			0.51		0.25		1.13
DHRS8			51170			-3.03	-3.17			-0.48			4.71			0.5		0.3		1.24
MGC34761			283971			-3.39	-2			-1.85			-1.51			1.26		1.68		0.68
MGC34761			283971			-3.39	-1.94			-1.97			-1.8			0.98		1.49
NOSIP			51070			-0.89	-0.92			-1.86			-1.33			0.05		0.85		1.15
MGC40579			256356				-3			-1.8			0.25			3.26		0.53
STX5A			6811			-4.01	-3.41			-0.79			-0.14			1.19		1.58		0.12
STX5A			6811			-3.54	-2.88			-0.61			0.04			1.44		1.59		0.27
CPSF3L			54973			-1.26	-0.98			-0.24			0.66			1.36		-0.07		0.37
DNASE1L1			1774			-4.11	-3.95			0.58			3.83			2.52		-0.07		-0.14
DNASE1L1			1774			-3.99	-3.69			0.65			3.48			2.43		0.03		-0.03
MRPL1			65008			-4.92	-1.42			-1.32			-0.66			1.79		1.98		1.6
MRPL1			65008			-4.26	-1.73			-1.19			-0.6			1.59		1.51		1.06
SEC22L3			9117			-4.36	-1.92			0.15			2.74			1.49		0.48
DGCR8			54487			-2.17	-1.8			-1.07			1.33			1.48		0.21		0.77
RALGPS1			9649			0.06	-0.48			-1.92			-0.39			3.87		2.28		-0.35
SCML4			256380			-3.12	-2.32			-2.47			-1.25			2.47		2.17		0.11
SCML4			256380			-2.19	-1.89			-2.09			-0.98			2.69		2.34		0.05
NMI			9111				-1.7			-2.83			-0.48			3.74		1.93		-0.19
NMI			9111			-1.35	-1.52			-2.85			-0.3			3.87		2.17		0.04
CDK5R1			8851			-2.93	-2.97			-1.26			2.46			4.02		2.6
CCDC24			149473			-2	-2.26			-1.51			0.89			3.85		2.35
CAPN3			825			-2.11	-2.61			0.99			3.23			2.26		0.16		1.21
CAPN3			825			-2.04	-2.45			0.93			3.27			2.33		0.34		1.33
FSD1			79187			-3.26	-3.23			-1.47			0.93			2.52		1.63		-0.24
AASDHPPT			60496			-4.28	0.89			-0.38			-1.3			1.25		0.57
PPP2CB			5516			-1.8	-1.48			-0.8			0.47			0.58		-0.48
PPP2CB			5516			-1.86	-1.41			-0.94			0.23			0.69		-0.43
ATPBD1B			54707			-0.27	0.22			-1.97			1.48			2.66		1.7
ATPBD1B			54707			-0.4	-0.3			-1.95			1.39			2.41		1.41
C19orf27			81926			0.45	-0.08			-2.13			0.52			1.44		1.66
MRPL4			51073			-2.74	-1.28			-1.03			1.23			0.03		-0.17		1.09
C14orf100			51528			-3.52	-2.09			0.38			4.42			1.57		0.24
C14orf100			51528			-3.49	-2.24			0.33			4.1			1.51		0.1
RNF126			55658			-2.97	0.09			-0.69			1.73			0.06		0.3
RNF126			55658			-3.01	-0.46			-1.14			0.63			0.11		0.17		-0.47
CIAPIN1			57019							-0.34			-0.05			-0.41		-0.06		-0.08
CIAPIN1			57019							-0.3			-0.08			0.05		0.17		-0.04
LOC51035			51035										-0.1			2.35		1.98		0.56
LOC51035			51035							-1.3			1.26			2.4		0.89
ASPA			443							-1			-0.83			1.97		-0.21		0.58
ASPA			443				-1.2			-0.91			-0.66			2.25		-0.2		0.52
DHRS1			115817			-2.79	-3.57			-2.29			2.67			3.16		1.64
HSA9761			27292			-1.31	-0.99			-1.22			-1.23			0.8		0.51		1.3
FLJ10099			55069			-4.44	-1.99			3.16			4.05			2.24		0.44
KCTD17			79734				-1.52			-1.37			0.33			-0.29		-0.2
KCTD17			79734			-2.92	-1.83			-1.17			0.16			0.32		0.33		-0.33
C20orf116			65992			-3.69	-1.11			1.31			3.66			1.79		0.83
PITX1			5307			-0.61	1.16			-2.44			0.78			1.01		0.68
RDH12			145226			-1.81	-3.11			-1.97			2.7			4.32		2		-0.11
RDH12			145226			-1.65	-2.85			-2.04			2.53			4		1.9		-0.33
YIPF2			78992			-2.84	-3.3			-1.39			3			3.57		1.08		0.35
RPLP0			6175			-4.89	-2.13			1.83			2.08			0.01		-0.18		0.38
NFKBIA			4792			-3.01	-2.16			-2.07			0.2			4.16		2.4
NFKBIA			4792			-3.13	-2.03			-2.12			0.22			4.01		2.25		-0.6
FYTTD1			84248				-1.49			-0.72			0.41			0.06		-0.48
FYTTD1			84248			-2.5	-1.47			-0.61			0.44			0.11		-0.44
RDH11			51109			-2.61	-1.74			-1.62			-0.53							0.32
RDH11			51109			-3.06	-1.76			-1.57			-0.63							-0.03
RDH11			51109			-2.8	-1.63			-1.59			-0.43							0.42
RDH11			51109			-3.02	-1.69			-1.49			-0.52					1.5		0.04
APEX1			328			0.23	-1.55			-1.62			-0.05			0.19		0.51		0.59
MAGEA11			4110				-2.2			-1.29			0.22			2.24		0.89
JTV1			7965			-0.35	-0.67			-1.45			-0.18			0.24		-0.12		0.13
EIF3S4			8666			-1.17	-0.99			-0.52			1.35			-0.24		-0.88		0.16
EIF3S4			8666			-1.38	-1.11			-0.68			1.37			-0.29		-1.02		0.14
SCAMP3			10067			-1.97	-2.04			-1.88			-0.69			1.65		0.71		1.48
MGC34821			283238			-4.97	-2.85			-0.45			1.7			3.25		1.73
AKR1C3			8644			-2	-0.42			-1.66			-1.22			0.29		-0.11		0.24
AKR1C2			1646			-2.01	-1.25			-1.78			-1.51			1.54		0.88		0.09
CCNH			902			-3.42	-2.31			0.05			2.94			1.45		0.19
CCNH			902			-3.31	-2.31			-0.03			2.62			1.26		0.18
DNAJB2			3300			-2.49	-1.25			-1.44			-0.7			0.63		0.76		1.89
FAM49B			51571			-2.35	-1.34			-2.49			-1.7			0.49		0.9		1.6
FAM49B			51571			-2.52	-1.47			-2.48			-1.8			0.45		0.86		1.57
LRFN4			78999			-3.03	-2.24			-1.09			0.33			0.58		0.32		-0.03
AKR1A1			10327			-1.64	-1.05			-0.64			-0.32			0.12		-0.11		0.1
PEX10			5192			-2.41	-1.19			-1.97			0.87			2.06		0.97
GBL			64223			-1.96	-1.5			-1.83			-1.21			1.12		1.03		-0.38
GNB1L			54584			-2.35	-0.61			-0.24			0.09			0.41		0.98		0.06
GNB1L			54584			-2.06	-0.64			-0.5			-0.27			-0.01		0.48		-0.02
BCL2L14			79370			-1.14	-0.75			-0.87			0.29			0.82		-0.41		-0.26
HSPC142			29086			-1.76	-0.95			-1.6			-1.03			-0.04		0.26		1.01
HSPC142			29086			-1.65	-1.03			-1.56			-0.96			0.03		0.03		1.1
DFFA			1676			-0.49	-0.75			-1.65			-1.37			1.67		1.52		0.74
ACAA1			30			-2.69	-1.74			0.15			1.98			0.39		0.38
ACAA1			30			-3.32	-1.17			0.87			2.44			0.68		0.63
PARP11			57097			-3.68	-2.93			-0.69			2.04			3.72		1.42
EIF2S2			8894				-1.47			-1.12			-0.38			-0.08		-0.72		0.27
GYG			2992				-2.54			-1.07			-0.22
GYG			2992				-2.27						0.24
WDR5			11091			-1.64	-0.84			-0.93			0.11			-1.93		-0.45		1.83
COPS5			10987			-2.4	-2.13			-2.36			-0.86			2.32		2.25
CTSH			1512			-3.31	-3.62			-1.13			3.03			3.88		-0.77
CTSH			1512			-3.3	-3.23			-0.97			2.94			3.43		-0.43		-0.43
MFGE8			4240			-1.66	-1.84			-1.39			2.63			2.87		1.41
XRCC4			7518			0.21	-0.41			-2.06			-0.28			-0.47		-0.91		1.71
ST6GALNAC5			81849			-3.35	0.18			-0.74			0.83			0.67		0.13
ST6GALNAC5			81849			-3.3	0.73			-0.72			1.8			0.4
BTN2A2			10385			-1.95	-1.87			-1.78			0.14			0.94		0.38		0.2
BTN2A2			10385				-1.65			-1.86			0.81			2.39
TALDO1			6888			-1.68	-1.89			-0.62			3.22			1.75		0		0.78
TALDO1			6888			-1.78	-2.12			-0.88			2.85			1.38		-0.35		0.34
MGC19764			162394			-2.73	-0.63			-1.29			-0.83			1.05		0.79
SCAMP1			9522			0.01	-0.37			-2.26			-1.3			-0.11		-0.16		0.57
KIAA0515			84726			-4.22	-1.98			-2.26			-0.37			0.91		-0.79		1.32
-4.01 -3.58	-1.76 -1.68
-1.82	-2.93				-1.69
-2.79	-2.09
-3.57	-1.62
3.28 2.98	1.67
	1.32
3.46	1.68
3.12
KIAA0515			84726			-3.95	-1.8			-2.13			-0.48			1.02		-0.66		1.14
LSP1			4046			-3.24	-1.17			-0.94			-0.1			-1.83		-0.59		0.7
LSP1			4046			-3.03	-0.95			-0.78			0.02			-1.56		-0.5		0.81
DHRS7			51635			-2.95	-0.84			2.09			3.08			-0.3		-0.16		0.5
GNB2			2783			-0.99	-0.97			-0.37			1.07			1.26		0.07		-0.53
NONO			4841			-3.66	-1.88			-1.43			1.48			1.11		-0.48		0.25
C1orf56			54964			-3.17	-3.36			0.21			3.54			1.67		0.66
SNX15			29907				-1.86			-1.42			-0.37
CDCP1			64866			-2.3	-2.28			-1.21			0.66			3.56		2.15		1.98
LENG4			79143			-3.7	-0.66			0.04			1.38			1.16		-0.03
FLJ23518			79780				-1.7			-0.69			0.36			-0.25		-1.15		1.55
FLJ23518			79780				-1.66			-0.54			0.47			-0.45		-1.25		1.63
OGG1			4968			-2.17	-1.6			-0.79			-0.21			-0.31		0.48
XRCC3			7517			-1.1	-0.43			0.11			1.31			0.01		-0.19
PEX10			5192			-2.15	-0.61			-2			1.16			2.98		1.41
PEX10			5192			-1.97	-0.5			-2.22			1.48			3.74		1.7		-0.25
SAE1			10055			-1.46	-0.68			-1.2			-0.76			0.65		0.7		0.61
SAE1			10055			-1.53	-0.63			-1.24			-0.78			0.44		0.62		0.63
POLR1C			9533			-0.54	-0.39			-1.04			-0.3			0.94		0.77		-0.49
SCAMP3			10067			-1.96	-2.11			-1.72			-0.65			1.68		0.6		1.31
SCAMP3			10067			-2.04	-2.06			-1.95			-0.74			1.59		0.73		1.46
JUNB			3726			0.39	-0.7			-1.46			1.13			0.53		-0.04
HMG20A			10363			0.43	-1.1			-2.12			-1.78			1.3		1.15		2.53
HMG20A			10363			0.43	-1.1			-2.07			-1.77			1.16		0.97		2.22
HDAC11			79885			-1.67	-0.67			-1.3			-0.66			0.83		0.56		0.58
CAPG			822			-1.79	-1.34			-1.31			-1.01			-0.17		-0.09		-0.36
CAPG			822			-1.67	-0.86			-1.23			-0.91			-0.09		0.03		-0.13
RTDR1			27156			-2.75	-1.68			-1.37			0.76			4.3		2.38		0.98
RTDR1			27156			-2.55	-1.53			-1.31			0.94			4.85		2.69		1.22
MRPL3			11222			-1.61	-1.77			-1.23			0.86			1.36		0.63
FKBPL			63943				-1.64			-2			-1.28			1.76		1.23
IRF2			3660			-0.54	-1.46			-1.09			-0.27			0.6		1.17		1.65
IRF2			3660			-2.02	-1.82			-1.02			0.06			0.83		0.92		0.66
ABHD5			51099			-2.66	-2.81			-0.94			0.59			0.79		1.27		-0.15
ABHD5			51099			-2.54	-2.54			-0.95			0.46			0.74		0.97
PTK9L			11344			-2.61	-1.52			0.15			0.83			-0.18		0.24		0.12
PTK9L			11344			-2.73	-1.72			-0.23			0.47			-0.99		-0.28		0.01
PTK9L			11344			-2.59	-1.55			0			0.6			-0.73		-0.19		0.13
FPR1			2357			-4.35	-2.6			2.25			5.34			4.1		1.26		0.12
FPR1			2357			-4.56	-2.59			2.33			5.41			4.12		1.49		-0.26
FOXA3			3171				-2.12			-1.19			-0.09			-0.03
C5R1			728			-3.7	-2.3			2.51			4.01			2.44		0.27		-0.04
STRAP			11171			-1.98	-0.74			0.12			1.35			-1.35		-0.83		0.78
STRAP			11171			-2.15	-0.78			-0.02			1.18			-1.23		-0.66		0.86
ATP6V0D1			9114			-1.56	-2.62			-1.09			3.08			3.61		1.42		0.43
ATP6V0D1			9114			-1.75	-2.86			-1.36			3.07			3.6		1.39		0.27
ZPBP			11055			1.08	-0.02			-0.95			1.51			0.6
FLJ21103			79607			-3.27	-0.91			-1.83			-1.17			0		-0.18		-0.09
FLJ21103			79607			-3.11	-1.21			-1.53			-0.87			0.12		-0.09		0.07
ATF4			468			-0.97	-0.43			0.97			1.91			-0.44		-0.08		0.59
CGI-69			51629			-2.98	-2.21			-1.58			1.47			2.06		1.34		0.94
ATF4			468			-1.17	-0.4			0.68			1.75			-0.44		-0.09		0.4
ATF4			468			-0.84	-0.34			0.7			1.66			-0.49		-0.3		0.26
ROM1			6094			-4.38	-2.34			1.31			2.53			0.88		-0.61
ROM1			6094			-4.04	-2.28			1.49			2.87			1.43
MOAP1			64112			-0.82	-0.99			-0.7			0.03			1.17		1.03		0.87
A4GALT			53947			-5.42	-3.02			0.08			1.89			2.37		1.21
A4GALT			53947			-4.83	-2.64			0.19			2.02			2.46		1.23
MCM10			55388			-0.42	-0.37			-1.43			-0.33			1.76		0.47		0.9
MCM10			55388			-0.43	-0.37			-1.37			-0.3			1.75		0.42		0.84
CCNK			8812				-1.89			-1.39						0.32
OTX1			5013			-1.68	-0.11			-1.06			0.97			0.28		1.27		-0.07
HOMER1			9456			-2.94	-1.21			0.7			0.37			0.09		-1.19		-0.13
SIRT6			51548				-2.32			-1.11			-0.47			-0.69
SIRT6			51548				-2.04			-1.31			-0.12			0.15		-0.28
GNAI2			2771			-2.27	-1.6			-1.79			-0.91			3.5		2.46		0.75
NDUFA10			4705			-3.03	-3.24			-1.12			2.93			4.05		2.36
GNAI2			2771			-2.2	-1.54			-1.68			-0.72			3.72		2.45		0.84
GNAI2			2771			-2.12	-1.47			-1.65			-0.8			3.55		2.46		0.82
PRPSAP1			5635			0.1	0.55			-1.09			-0.13			-0.55		-0.57		0.17
PRPSAP1			5635			0.26	0.63			-1.03			-0.03			-0.36		-0.52		0.19
FLJ11127			54491			-1.82	-1.38			-1.73			-1.31			2.69		1.48
FLJ11127			54491			-2.13	-1.69			-1.81			-1.33			2.48		1.51
NEUROD1			4760			-0.94	-1.98			-1.49			0.9			2.82		1.23
NEUROD1			4760			-1.09	-2.06			-1.51			1.06			2.74		1.36
CDC42EP4			23580			-3.89	-2.5			-2.77			-1.6			0.75		2.32		0.3
CDC42EP4			23580			-3.69	-2.24			-3.31			-2.12			0.36		2.12		0.36
NFKBIB			4793			-3.42	-2.9			-0.74			0.8			1.94		1.29
STOML2			30968			-1.83	-2.34			-1.17			1.16			2.59		1.96		0.33
LCMT1			51451			-2.37	-3			-0.62			1.84			2.97		0.54		0.07
NDRG2			57447			-2.05	-2.61			-1.26			1.57			0.88		0.17		-0.19
EIF3S5			8665			-4	-0.76			-1.28			0.79			-0.94		0.08		-0.4
NOV			4856			-1.99	-1.36			-1.05			1.22			0.23		0
ASCC1			51008			-5.21	-3.24			-0.34			0.37			0.97		1.36		1.84
ASCC1			51008			-5.22	-3.34			-0.36			0.31			0.91		1.26		1.64
RNF146			81847			-0.1	-0.5			-1.74			-0.74			2.27		1.6		-0.79
QTRT1			81890			-1.04	-0.73			-0.34			0.17			0.08		0.23		0.39
MGC23401			196441			-1.43	-0.63			-2.34			-0.69			3.66		1.76		0.17
UIP1			55559			-2.66	-1.82			-1.77			0.75			4.09		2.52		1.35
GBA			2629			-2.06	-0.99			-0.65			-0.01			0.3		0.15		-0.7
GBA			2629			-2.02	-0.95			-0.48			0.18			0.45		0.18		-0.83
PDHB			5162			-4.79	-2.84			-0.04			1.78			3.81		1.92		-0.11
PDHB			5162			-5	-2.89			-0.04			1.67			3.6		1.79		0.05
DCN			1634			-3.9	-1.26			2.95			4.8			2.12		1.03		-0.67
DCN			1634			-4.12	-1.7			2.49			4.46			2		0.85		-0.71
WNT5B			81029			-2.99	0.25			2.21			2.1			1.57		0.14		-0.16
WNT5B			81029				-1.51			-1.5			0.29			1.06		0.5
ACTB			60			-1.98	-1.44			-1.85			-0.85			1.9		-0.17		0.92
NDRG2			57447			-3.1	-1.09			-1.92			1.19			0.99		0.37		-0.43
NDRG2			57447			-3.06	-1.34			-1.88			1.38			1.16		0.59		-0.26
WDR45			11152			-1.02	-0.85			-2.06			-1.41			0.14		0.37		0.71
KIAA0174			9798			-4.17	-3.7			0.07			3.38			3.37		1.59		0.76
KIAA0174			9798			-4.42	-4.41			-0.1			3.49			3.49		1.64		0.51
SLC25A3			5250			-3.83	-2.55			-0.36			1.34			1.15		0.43		-0.12
SLC25A3			5250			-4.44	-2.77			0.64			3.27			2.1		1.47
HMBS			3145			-1.9	-0.59			-0.38			1.04			0.19		-0.83		0.03
HMBS			3145			-1.91	-0.83			-0.48			0.94			0.25		-0.71		0.15
MR-1			25953			-2.39	-2.79			-0.81			3.82			3.03		2.04
MR-1			25953			-2.46	-2.76			-0.78			3.49			2.7		1.72
SSBP2			23635				-1.64			-1.72			-1.22			0.21		1.1
SSBP2			23635				-1.5			-1.78			-1.27			0.07		1.24
TTRAP			51567			-3.62	-1.04			-0.48			0.27			0.77		-0.89		-0.24
TTRAP			51567			-3.6	-1.06			-0.62			0.08			0.57		-0.96		-0.26
SDF4			51150			-1.19	-2.76			-0.94			3.14			3.99		1.39		-0.06
SDF4			51150			-1.1	-2.47			-0.74			3.67			4.42		1.6		0.03
DPH1			1801			-1.61	-1.01			-1.82			2.31			1.87		0.97
DPH1			1801			-1.16	-0.73			-1.72			2.68			2.09		1.11
SLC35C1			55343			-1.7	-1.27			-1.87			-0.65			1.89		1.5		0.12
SLC35C1			55343			-1.65	-1.13			-1.87			-0.61			2		1.59		0.24
HLA-A			3105			-3.24	-1.7			2.36			3.92			1.31		0.91		0.13
CXADR			1525			-2.85	-3.47			-1.14			2.81			2.56		1.2
HLA-A			3105			-3.42	-1.4			2.46			3.65			1.1		0.92		0.14
SMS			6611			-0.18	-1.07			-1.69			1.82			2.07		0.4
KIAA1456			57604			-1.3	-1.21			-1.32			-0.2			0.68		0.35
KIAA1456			57604			-0.98	-0.76			-1.36			0.01			0.63		0.41
OBFC1			79991			-1.44	-1.38			-1.96			-0.68			1.62		0.86		0.23
POLDIP2			26073			-2.53	-1.79			-1.69			1.77			2.43		1.4		-0.19
POLDIP2			26073			-2.55	-1.98			-1.59			1.51			2.55		1.64
GRINL1A			81488			-0.13	-1.38			-0.45			-0.56			-0.17		-0.16
GRINL1A			81488			0.16	-1.05			-1.44			-0.83			-1.11		-0.36
ZNF707			286075			-0.52	-1.81			-0.91			1.44			1.75		0.96		-0.51
ZNF707			286075			-0.24	-1.72			-0.94			1.55			1.66		0.88		-0.53
TADA3L			10474			-0.41	-1.75			-1.55			-0.39			2.81		1.15		0.57
MGC3207			84245			-2	-1.36			-0.79			0.41			-0.43		-0.31
MGC3207			84245			-2.31	-1.32			-0.99			0.42			0.14		-0.05		-2.09
SDC3			9672			-3.62	-2.88			0.58			3.6			2.54		1.13
SDC3			9672			-3.45	-2.8			0.03			1.99			1.57		0.69		0.1
PSAT1			29968			-2.78	-1.22			-1.28			0.71			-0.16		-0.75		-0.3
PSAT1			29968			-2.74	-1.53			-1.2			0.55			-0.14		-0.95		-0.48
FLJ10324			55698			-1.02	-1.95			-1.48			-0.51			2.51		2.43
FLJ10324			55698			-1.71	-1.53			-2.39			-1.21			2.49		2.59
CREB3			10488			-2.51	-3.2			0.76			3.81			3.06		1.2
CDK9			1025			-3.7	-1.78			0.5			1.41			-0.31		-0.37		-0.66
CSDA			8531			-2.38	-1.67			-0.55			-0.56			-0.09		0.33
CSDA			8531			-2.17	-1.76			-0.63			-1.03			-0.13		0.24
HLA-C			3107			-2.33	-1.12			0.86			3.09			2.12		0.1		0.63
H2AFY2			55506			-1.17	-1.96			-0.48			0.26			-0.21		-0.43		-0.25
H2AFY2			55506			-1.81	-2.07			-0.6			0.18			-0.37		-0.46		-0.26
PARVA			55742			-3.73	-1.41			-2.02			-1.69			-0.44		0.54		2.53
PARVA			55742			-4.16	-1.45			-1.96			-1.5			-0.26		0.62		2.62
USP18			11274			-1.55	-1.12			-1.65			-1.38			1.57		1.44		1.23
USP18			11274			-1.53	-1.13			-1.49			-1.26			1.75		1.49		1.38
LIPT1			51601			-4.37	-2.41			-1.23			2.68			2.37		1.45
LIPT1			51601			-4.39	-2.36			-1.15			2.66			2.55		1.56		0.67
GLUL			2752			-2.27	-1.77			-0.78			0.2			-0.76		-0.33		-0.22
GLUL			2752			-2.35	-1.82			-0.79			0.15			-0.8		-0.47		-0.32
LIPT1			51601			-4.78	-2.57			-1.25			2.73			2.66		1.83		0.91
GLUL			2752			-2.29	-1.69			-0.78			0.26			-0.72		-0.29		-0.2
GLUL			2752			-2.35	-1.88			-0.87			0.12			-0.91		-0.47		-0.33
PEX3			8504			-1.59	-1.87			-0.88			-0.5			-0.8		-0.27		0.81
PEX3			8504				-1.68						-0.55			-0.9		-0.27
SPOP			8405			-2.98	-0.83			1.76			2.23			1.85		0.87		0.03
GNA15			2769			-1.83	-1.31			-0.97			-0.04			2.02		1.48		2
UBE2Q2			92912			-3.68	-1.09			1.76			1.15			1.6		0.96		0.12
UBE2Q2			92912			-3.65	-1.07			1.81			1.14			1.6		0.9		0.16
ACTG1			71			-1.75	-1.09			-0.99			0.06			1.4		-0.02		1.28
ACTG1			71			-1.82	-1.17			-0.93			-0.11			1.24		-0.11		1.32
ADIPOR1			51094			-2.13	-4.17			-1.53			4.36			4.68		2.29		1.11
ADIPOR1			51094			-2.1	-4.19			-1.5			4.14			4.65		2.21		0.98
PISD			23761			-1.43	-1.52			-1.12			-0.81			1.24		1.14
PISD			23761			-1.73	-1.72			-1.19			-0.86			1.18		0.9
CD14			929			-1.09	-1.56			-1.66			-1.19			1.88		1.34		-0.29
NAP1L4			4676				-1.82			-0.94			-0.17
NAP1L4			4676				-2.12			-1.14			0.09
ACTR1A			10121			-1.95	-0.2			-0.64			-0.32			0		-0.17		2.07
ACTR1B			10120			-1.11	-1.55			-1.82			-1.44			0.36		0.59		1.36
ACTR1B			10120			-1.3	-1.71			-2.21			-1.9			0.16		0.54		1.66
NME7			29922			-3.82	-2.33			-1.34			-1.52			-0.16		0.2
C1orf37			92703			-3.64	-3.87			-0.66			3.56			3.78		1.93
C1orf37			92703			-3.78	-3.87			-0.73			3.74			4.14		1.95
ACTC			70			-0.74	-1.29			-2.2			-0.22			2.89		-0.14		0.55
ACTC			70			-0.57	-1.12			-2.15			0.07			4.44		2.58		0.3
ACTA2			59			-2.09	-1.4			-1.78			-0.13			1.59		-0.63		0.73
ACTA2			59			-2.04	-1.36			-1.92			0.19			3.53		1.51		0.06
TPST2			8459			-2.39	-1.04			-1.6			1.8			3.18		1.81
TPST2			8459			-2.28	-1.07			-1.53			2.03			3.64		2.08
NDUFA9			4704			-3.1	-3.06			-0.85			2.81			3.61		1.88		-0.23
TPST2			8459			-2.38	-1.03			-1.66			1.75			3.19		1.82
TPST2			8459			-2.21	-1.16			-1.52			1.92			3.42		2
HM13			81502			-2.08	-1.79			0.39			1.66			-1.1		-0.24		0.87
TIMD4			91937			-3.61	-1.1			1.01			1.82			1.4		1.63
TIMD4			91937			-3.58	-1.09			1.14			1.95			1.53		1.72
FIP1L1			81608			-1.64	-1.25			-0.83			-1.6			1.23		1.51
GALT			2592				-1.77			-1.22			-0.44			-1.44		-0.36
CABYR			26256			-3.44	-2.34			-2.34			-1.47			2.16		2.15		0.63
CABYR			26256			-3.46	-2.26			-2.38			-1.54			2.09		1.99		0.37
PSARL			55486				-2.2			-1.31			-0.14
FLJ12436			79714			-4.01	-3.98			-1.71			2.53			5.23		3.8		0.71
UBL7			84993			-2	-2.45			-1.67			1.53			3.51		1.26		-0.18
FEN1			2237			-2.01	-1.59			-1.04			1.96			2		0.78		-0.4
LASS2			29956			-3.01	-2.08			1.87			4.04			2.12		0.25		1.05
LASS2			29956			-2.96	-2.19			1.97			3.85			2.22		-0.13		1.19
LASS2			29956			-2.98	-2.08			1.8			3.78			2.18		0.23		1.02
LASS2			29956			-2.97	-2.09			2.13			4.07			2.39		-0.07		1.32
CKB			1152			-0.63	-0.1			-0.53			0.33			-0.32		0.34		-0.68
CYR61			3491			-3.42	-2.38			-0.07			2.69			2.41		1.27
CYR61			3491			-3.56	-2.48			-0.16			2.54			2.22		1.22
PRSS23			11098			-1.45	-2.72			0.33			2.62			2.36		1.12
PRSS23			11098			-1.17	-2.73			0.32			2.55			2.36		1.06
C20orf47			51614			-4.26	-2.36			2.61			4.44			1.77		0.75		0.55
CHI3L1			1116			-3.21	-1.79			-0.98			0.96			2.07		1.52		0.94
DLK1			8788			-1.83	-1.24			2.38			3.47			1.86		0.57		-0.62
IDH3B			3420			-1.07	-3.63			-1.75			2.71			4.71		3.16		0.87
SSBP4			170463				-2.37			-1.42			-0.51			-0.57
DDHD2			23259			-1.14	-0.89			-1.44			-1.3			1.38		0.8
DDHD2			23259			-1.24	-0.62			-1.55			-1.35			1.33		1.08		1.14
ARMC8			25852			-1.26	-1.87			-1.51			-0.73			1.87		1.25		1.3
ARMC8			25852			-1.33	-2			-1.71			-1.1			1.66		1.13		1
MAEA			10296			-3.8	-1.54			-1.63			0.56			-0.8		0.16		0.37
MAEA			10296			-4.01	-1.32			-1.92			0.49			-1.1		-0.01		0.37
APOBEC3F			200316			-0.13	-1.27			-0.32			0.4			-0.42		-0.11
DNMT3L			29947							1.15			3.15			0.4		0.53		1.05
DNMT3L			29947							1.33			3.2			0.38		0.45		0.95
TTC4			7268							-0.88			0.22			-0.07		-0.97		0.36
PSMC4			5704							-0.32			0.18			0.47		0.24		0.28
SERBP1			26135							-0.9			-0.13			-1.02		0.12		1.39
SERBP1			26135							-0.84			-0.14			-0.96		0.09		1.38
DGAT2			84649							1.04			4.3			3.53		1.55
CPSF3L			54973			-0.87	-0.8			-0.74			0.13			0.98		-0.35		0.23
CPSF3L			54973			-1.25	-0.95			-0.25			0.85			1.37		0.02		0.42
CIP29			84324			-2.86	0.25			0.72			0.12			-0.74		-0.05		0.99
KLHDC3			116138				-1.41			-0.98			-1.17			-0.06		0.49
PSMC6			5706				-1.48			-1			-0.56			-0.06		-0.42
CBX8			57332			0.09	-1.08			-2.2			-1.47			-0.3		0.61		0.76
CBX8			57332			-1.15	-1.67			-2.08			-1.26			-0.2		0.94		0.49
PSMD6			9861				-1.57			-2.31			-2.62			0.3		2.14		-0.66
ESAM			90952			-4.14	-3.42			1.12			3.53			2.62		1.15		0.62
ESAM			90952			-4.54	-3.54			0.87			2.93			2.41		0.86
TUFT1			7286			-2.92	-2.4			-2.12			-1.19			2.65		2.37		0.55
TUFT1			7286			-3.01	-2.46			-2.1			-1.01			2.47		2.24		0.55
CHI3L2			1117			-1.36	-1.36			-1.34			0.13			1.26		0.28
C16orf35			8131			-4.23	-2.05			-1.44			0.24			3.68		2.63		-0.19
BCAS3			54828			-1.92	-1.2			-2.09			-1.8			1.94		1.76		0.72
NEIL1			79661			-0.82	-1.14			-1.45			-0.41			-0.9		-0.37		0.63
NEIL1			79661			-1.35	-1.48			-1.34			-0.34			-0.8		-0.37		0.52
TSEN34			79042			-2.49	-0.56			-2.18			0.86			1.09
SERPINB3			6317			-1.97	-2.68			-1.4			2.61			2.47		0.5		-0.11
SERPINB3			6317			-1.33	-2.74			-1.59			2.57			3.1		0.74		0.07
FLJ20436			54934				-2.33
KIAA0258			9827			-2.36	-2.14			-1.41			-0.6			0.81		0.27		0.61
KIAA0258			9827			-1.74	-2.18			-1.69			-0.91			2.1		1.34
KIAA0676			23061			-1.15	-1.58			-0.91			0.3			-0.59		-0.74		0.21
KIAA0676			23061			-0.54	-1.29			-0.73			0.07			-0.79		-0.71		0.3
NAP1L1			4673				-1.75			-0.99			0.6			0.48		-0.59		-0.09
NAP1L1			4673				-1.74			-1.01			0.42			0.09		-0.48		0.06
LUC7L2			51631			-4.07	-1.59			-0.87			-1.53			0.14		-1.05		0.48
LUC7L2			51631				-1.76			-0.91			-1.28			-0.01		-1.22		0.35
ILKAP			80895			-2.76	-1.33			-1.29			0.21			0.32		-1.27		-0.13
BCAT2			587			-3.1	-1.22			-0.82			-0.19			1.91		1.34
FLJ22318			64777			-1.81	-2.42			-0.89			3.17			4.16		2.15		1.53
KCNQ2			3785			-2.18	-0.26			-1.65			1.71			1.24		0.36
KCNQ2			3785			-2.11	-0.25			-1.93			1.73			0.94		0.25
B4GALT3			8703			-2.07	-1.09			-0.86			-0.11			2.3		1.67		0.61
B4GALT3			8703			-2.39	-1.54			-0.87			-0.17			2.21		1.55		0.46
IDH3G			3421			-1.38	-1.3			-0.71			0.23			0.67		0.17		2.74
C1orf59			113802				-0.82			-3.08			-1.81			4.57		3.5
C1orf59			113802			-2.13	-1.16			-2.71			-1.47			4.03		2.77
GNAS			2778			-2.53	-3.95			0.38			5.37			4.5		1.85		1.12
NDRG1			10397			-2.95	-1.04			-0.58			-0.56			0.19		-0.11		-0.35
TSC22D4			81628				-1.91			-1.12			0.13			-0.26		-0.51
TSC22D4			81628			-3	-2.56			-1.09			0.09			0.15		-0.31
TSC22D4			81628				-2.83			-1.22			-0.27
GNAS			2778			-2.63	-3.99			0.32			5.27			4.43		1.96		1.14
GNAS			2778			-2.57	-3.7			0.37			4.95			4.3		1.76		1.05
TSC22D4			81628			-3.4	-2.54			-1.22			0.04			0.03		-0.42
TSC22D4			81628				-2.84			-1.23			-0.32
PTD004			29789				-1.71			-0.81			-1.61			-1.09		-0.94		2.06
MVK			4598			-1.05	-1.11			-0.92			0.83			0.04		-0.74		0.25
DNAJA1			3301				-2.08													-0.24
TOR3A			64222			0.05	0.25			-1.78			0.52			0.7
-3.81 -3.74	-2.70 -2.75
-2.52 -2.66	-2.24
	-1.25 -1.23 -1.26
-1.87 -1.87
-4.21	-3.23
TOR3A			64222			-0.02	-0.15			-1.58			0.45			0.45
TOR3A			64222			0.06	0.39			-1.86			0.74			1.27		0.63
F2RL1			2150			-3.61	-2.13			0.82			2.83			0.76
F2RL1			2150			-3.69	-2.06			1.26			3.87			1.37		-0.21
CX3CL1			6376			-4.01	-1.77			1.6			1.79			1.14		0.03
SPHK1			8877			-0.46	-0.54			-1.8			-0.57			0.09		0.84		1.26
SPHK1			8877			-0.38	-0.5			-1.67			-0.27			0.32		1.01		0.74
BSCL2			26580			-1.29	-1.87			-2.4			-1.26			4.17		2.22		0.19
INPP1			3628				-0.71			-2.41			-0.11			1.7		-0.68
TERF2IP			54386				-1.75			-1.57
TERF2IP			54386				-1.72
PTPN7			5778			-4.57	-2.28			-0.5			0.39			-0.73		-0.82		0.55
VSIG4			11326			-4.72	-3.14			1.67			3.58			1.66		-0.45
VSIG4			11326			-4.57	-2.98			1.7			3.76			1.98		-0.28
SIRT3			23410			0.32	-1.46			-1			-0.05			-0.82		0.06
FLJ11305			55795			-0.36	-0.75			-1.27			0.07			0.43		-0.63		0.18
KRT19			3880			0	0.08			-2.61			1.19			2.24		1.35
KRT19			3880			-0.19	-0.1			-2.71			0.98			1.95		1.02
MAP2K2			5605			-1.55	-2.11			-1.72			0.39			2.56		0.41		0.05
CS			1431			-2.74	-1.27			-0.95			1.15			2.76		1.01		0.24
TCN2			6948			-4.17	-3.25			1.41			4.53			2.02		-0.39		0.45
RBM17			84991			-2.34	-1.7			-1.28			0.37			0.28		0.29
CANT1			124583			-2.54	-1.78			-1.23			0.89			0.92		-0.01
ABLIM1			3983			-2.31	-0.89			-0.43			-0.02			-1.23		-0.86		1.39
ABLIM1			3983			-1.98	-0.68			-0.25			0.17			-0.9		-0.69		1.29
SERPINE1			5054			-3.48	-1.47			-0.73			0.05			1.89		1.25		0.06
SERPINE1			5054			-3.33	-1.3			-0.75			0.08			2.03		1.36		0.32
SERBP1			26135			-2.04	-1.41			-0.98			-0.16			-0.99		-0.04		1.27
SERBP1			26135			-1.83	-1.18			-0.88			-0.04			-1		0.21		1.46
RPL3			6122			-1.46	0.36			0.05			-0.33			0.37		0.45		0.5
RPL3			6122			-1.78	0.43			-0.15			-0.59			0.28		0.45		0.42
GTPBP6			8225			-1.63	-1.67			-0.57			0.8			0.25		-0.28		0.29
RPL3			6122			-1.66	0.51			0.23			-0.24			0.51		0.51		0.42
RPL3			6122			-1.61	0.51			0.19			-0.23			0.52		0.43		0.39
PLEKHA1			59338			-3.58	-0.44			-0.8			-1.35			1.26		0.83
PLEKHA1			59338			-3.61	-0.41			-0.72			-1.48			1.29		0.82
ETF1			2107				-2.14			-1.93			1.42			2.79		0.43
ETF1			2107				-2			-1.87			1.54			3.15		0.58
UBE1DC1			79876			-2.5	-1.41			-0.41			-0.34			-0.91		-0.76		0.09
ERCC2			2068			-3.37	-2.98			-0.21			2.68			2.7		1.48		-0.39
CTH			1491			-2.43	-1.45			-2.2			0.36			0.12		-0.74		-0.99
CTH			1491			-2.58	-1.68			-1.81			0.55			0.32		-0.52		-0.84
RBMS1			5937				-1.4			-0.7			-0.99			-0.45		-0.91		1.99
OLFML3			56944			-3.01	-1.67			-0.96			-1.31			1.19		0.64		0.18
SERPINA5			5104			-3.08	-3.06			0.41			3.79			3.54		1.76		0.06
SERPINA5			5104			-3.04	-3.29			0.42			4.36			4.01		1.97		0.13
PDK3			5165			-1.21	-0.47			-0.77			-0.15			-0.64		-0.79
KLHDC2			23588			-1.64	-1.57			-1.46			3.4			3.18		1.59
ENTPD5			957			-3.18	-3.11			1.44			4.15			2.8		1.05
KMO			8564			-4.02	-2.1			-1.93			0.91			4.6		0.76
RFP2			10206			-6.26	-4.35			0.18			3.25			2.86		0.65		-0.19
PHF10			55274			-2.73	-2.37			-2.11			-0.7			3.28		2.47
PHF10			55274			-3.17	-2.48			-1.95			-0.54			3.2		2.3		0.07
C1orf94			84970			-2.65	-2.84			-1.98			0.7			0.52		0.96		0.26
C1orf94			84970			-2.39	-3.08			-2.29			0.56			0.39		0.81		0.09
NARF			26502			-1.4	-0.92			-0.83			-0.02			1.23		0.6		1.16
S100PBPR			64766			-3.55	-2.97			-1.99			-0.78			3.59		2.44
RAD23B			5887			-1.73	-1.77			-1.75			-1.07			2.21		1.78
ABHD3			171586			-2.52	-3.23			-0.27			3.31			2.87		-0.11
C2orf24			27013			-3.99	-3			0.59			2.66			3.02		0.86		0.53
SIGIRR			59307			-4.13	-2.33			0.91			4.26			3.34		2.15
SIGIRR			59307			-4.1	-2.59			0.62			3.14			2.69		1.56
ZNF3			7551			-4.87	-2.11			-0.47			2.05			1.64		0.76
ZNF3			7551			-4.17	-2.17			-0.16			1.35			1.34		0.93
DDX48			9775			-2.07	-1.59			-1.74			-1.62			-0.98		0.62		1.95
DDX48			9775			-2.1	-1.75			-1.68			-1.57			-0.74		0.69		1.81
DDX48			9775			-2.13	-1.61			-1.77			-1.74			-0.98		0.56		1.93
DDX48			9775			-2.14	-1.78			-1.65			-1.62			-0.74		0.68		1.86
DNAJA2			10294			-0.9	0.19			-0.68			1.44			0.43		-0.06		-0.31
ASS			445			-1.33	-1.83			-0.72			1.06			0.73		-0.23		0.02
GOT1			2805				-1.86			-1.52			-0.05			0.61		-0.13
GOT1			2805				-2.04			-1.54			-0.39			0.32		-0.32
ARRDC3			57561				-1.88			0.24			2.18			-0.43		-0.31
ACAD8			27034			-2.12	-0.98			-1.09			0.31			-0.27		0.25
ACAD8			27034			-2.1	-1.35			-0.96			0.42			-0.09		0.23
NEU1			4758			-1.93	-1.19			-0.99			-0.53			0.66		0.4		0.03
NEU1			4758			-1.75	-1.02			-0.93			-0.43			0.71		0.43		0.09
CSNK1G2			1455			-2.22	-1.79			-0.69			1.38			0.84		-0.66		0.8
NMUR2			56923			-4.84	-2.65			1.83			4.1			2.04		0.43
NKAP			79576			-1.87	-1.36			-1.04			-1			0.86		0.29		-0.45
MKRN2			23609			-4.27	-1.44			-1.52			-1.77			-0.63		0.7		0.63
MKRN2			23609			-4.23	-1.54			-1.42			-1.65			-0.53		0.8		0.76
GAK			2580			-3.47	-1.53			-0.7			-0.8			-0.36		0.83
HYAL3			8372				-2.15			-1.01			-0.4			0.03		0.05		0.59
HYAL3			8372			-3.48	-1.83			-0.97			-0.48			-0.12		-0.02		1.03
FLJ22405			64419			-1.8	-1.02			-0.93			-0.1			0.26		-0.17		1.05
CALR			811			-1.85	-1.71			-1.16			1.47			1.46		1.24		0.44
CALR			811			-2	-1.66			-1.06			1.26			1.67		0.99		0.41
CKMT1A			548596			-1.94	-1.86			-2.42			-0.19			3.67		2.13
ACTR10			55860			-3.32	-1.75			-2.69			1.44			4.23		0		0.5
RENBP			5973				-2.48			-1.22			-0.12			-0.2
MTERFD1			51001			-2.09	-2.58			-2.13			2.02			4.19		2		-0.43
SERPINA1			5265			-2.49	-1.87			-1.71			-0.31			3.47		2.24		0.97
SERPINA1			5265			-2.27	-1.89			-1.74			-0.35			3.43		2.36		0.77
NOLC1			9221			-0.57	-0.47			-1.26			-1.1			1.56		0.81		1
LOC91137			91137				-2.28			-2.64			0.48			4.2		2.49
LOC91137			91137				-3.29			-2.64			0.34			3.9		2.25
RBM15B			29890			-2.44	-2.26			-1.04			0.01			-0.35		-0.43		1.89
RBM15B			29890			-2.11	-1.7			-0.91			0.2			-0.17		-0.29		2.36
BAAT			570				-1.18			-1.58			-0.98			0.53		-0.41		-0.56
TUBA2			7278			-2.34	-1.64			-0.71			-0.21			-0.22		-0.51		0.1
TUBA2			7278			-2.33	-1.45			-0.21			0.01			0.09		-0.13
BRF2			55290			-2.58	-2.48			-1.1			1.42			2.96		1.54		0.56
BRF2			55290			-2.49	-2.65			-1.53			1.11			3.16		1.73		0.64
BZW2			28969			-0.38	-0.63			-1.17			0.22			0.61		-0.79		0.39
BZW2			28969			-0.48	-0.7			-1.07			0.3			0.67		-0.62		0.4
BZW2			28969			-0.4	-0.71			-1.13			0.17			0.56		-0.78		0.36
BZW2			28969			-0.5	-0.8			-1.06			0.25			0.67		-0.61		0.31
FAH			2184			-2.85	-2.29			-0.11			0.6			0.37		0.18		1.36
RBM22			55696				-1.94			-1.43			-1.62			0.02		-0.02
PRIM1			5557			-0.21	-0.42			-1.38			-0.46			-0.39		-0.05
PRIM1			5557			-0.36	-0.51			-1.25			-0.38			-0.31		-0.02
NFIB			4781			-2.93	-1.87			-1.1			0			1.79		1.2		0.35
NFIB			4781			-2.61	-0.99			-1.22			-0.32			1.6		1.27
ACOT2			10965				-0.95			-1.19			0.47
C1orf165			79656			-0.58	-0.45			-1.78			0.31			1.54		1.59
TES			26136			-4.35	-2.2			-0.24			1.56					-0.47
CNP			1267			-2.42	-2.31			-1.69			0.63							0.18
CNP			1267			-2.58	-2.63			-2.15			0.27							-0.14
CNP			1267			-2.45	-2.38			-1.65			0.6							-0.04
CNP			1267			-2.62	-2.61			-2.14			0.3							-0.03
PAX6			5080				-1.83			-1.12			-0.53			-1.52		-0.58
GPR24			2847			-3.05	-1.95			-1.18			0.23			0.81		0.33
GPR24			2847			-3.06	-2.52			-1.23			0.03			0.11
ZNF446			55663			-1.77	-1.14			-1.78			-1.22			1.25		2.04		-0.44
REXO4			57109			-2.32	-2.36			-1.85			-0.37			1.03		1.13		0.8
REXO4			57109			-2.22	-2.02			-1.53			-0.18			1.25		1.16		0.9
IL11RA			3590			-4.23	-3.11			0.19			2.68			1.38		0.04		0.15
AP1M2			10053			-2.34	-1.42			-1.12			-0.37			1.63		1.41		0.53
CPB2			1361			-2.13	-2.31			-1.47			2.16			3.06		1.19		-0.66
CPB2			1361			-2.22	-2.51			-1.57			2.22			2.95		1.11		-0.59
IVD			3712				-2.08
AP1M2			10053			-2.29	-1.36			-1.03			-0.2			1.87		1.49		0.5
AP1M2			10053			-2.29	-1.39			-0.56			0.27			2.18		1.57		0.64
SERPINA3			12			-2.39	-1.59			-1.3			-0.22			2.14		1.31		0.19
SF3B4			10262				-2.1			-1.28			-0.88			-2.4		-0.28
SLC35A5			55032			-0.53	-1.54			-0.78			2.56			2.62		0.93
SLC35A5			55032			-0.57	-1.54			-0.86			2.38			2.48		0.81
F2R			2149			-5.13	-2.51			2.68			4.31			2.7		1.05
F2R			2149			-4.76	-2.31			2.36			3.78			2.51		0.95
3.14	2.02
2.74	1.93
3.17 2.91	2.03 2.02
SDPR			8436			-2.47	-1.27			-0.03			0.41			-0.02		-0.34		0.61
SDPR			8436			-2.37	-1.41			-0.05			0.45			-0.06		-0.46		0.51
INHBA			3624			-1.24	-1.94			-1.34			-0.35							0.11
INHBA			3624			-1.06	-2			-1.28			-0.48
STK25			10494			-1.85	-1.32			-2.05			-0.3							0.09
SH2B			25970			-2.02	-2.38			-1.26			-1.01					1.15
DDX39			10212			-0.66	-1.48			-0.5			0.46			0.38		-0.69		0.47
FLOT1			10211			-1.42	-1.93			-1.65			1.5			3.64		1.08		0.55
TXNRD2			10587			-2.38	-2.26			-0.11			0.51			0.42		0.27		0.49
SLC37A4			2542			-4.26	-1.89			-0.64			0.74			0.21		-0.59
SLC37A4			2542			-3.69	-2.01			-0.61			0.66			0.24		-0.51
ACTL6A			86				-1.9						0.11
ACTL6A			86				-1.8			-1.48			-0.03			0.66		-0.83		-0.08
6-Sep			23157			-0.26	-0.96			-1.65			-1.18			1.36		1.35		1.03
KRT18			3875			-0.87	-0.39			-1.94			0.07			4.17		2.81		-0.26
PLAU			5328			-2.15	-2.2			0.69			2.03			1.39		-1.06		0.54
PLAU			5328			-2.03	-2.15			0.94			2.69			1.79		-1.41
SYT11			23208			-3.45	-3.18			-0.61			3.8			3.31		1.06
EIF5			1983				-1.98			-0.86			0.13			0.06		-0.96		0.49
MGC9564			113235			-2.98	-2.95			0.33			3.61			3.22		1.39		-0.51
SGK			6446			-3.81	-3.46			-0.09			2.93			2.94		1.39		0.2
SGK			6446			-3.54	-3.44			-0.32			2.3			2.1		0.93
KRT17			3872			-1.8	-1.58			-1.48			-0.01			2.66		1.17
GFAP			2670			-0.89	-0.56			-0.65			-0.8			-0.57		0.23		0.7
GFAP			2670			-0.88	-0.6			-0.5			-0.81			-0.47		0.14		0.7
NS3TP2			65983			-1.67	-1.02			-2.12			-1.01			-0.26		0.13		2.47
NS3TP2			65983				-1.08			-2.03			-0.97			-0.21		-0.04		2.08
TADA3L			10474			-1.18	-1.94			-1.1			0.62			2.34		1.19		0.49
TADA3L			10474			-1.01	-1.96			-1.31			0.39			2.23		1.04		0.38
RNF26			79102			-4.71	-3.09			0.99			4.08			3.77		2.11		0.24
RNF26			79102			-4.63	-3.26			0.82			3.6			3.57		1.96
SPOCK3			50859			-1.55	-0.85			-1.23			0.78			1.7		0.89
SPOCK3			50859				-1.44			-0.95			0.57			0.95
SPOCK3			50859			-1.53	-0.74			-1.17			0.94			1.95		1.11
SPOCK3			50859				-1.63			-0.96			0.41			0.67
M6PRBP1			10226			-1.33	-0.94			-1.11			0.23			0.43		-0.5		0.63
M6PRBP1			10226			-1.04	-0.63			-1.28			0.09			0.3		-0.53		0.6
RGMA			56963			0.2	-1			-2.1			1.93			2.34		2.33
ENO1			2023			-2.04	-1.15			-0.8			0.55			0.66		-0.26		-0.37
ANKHD1			54882				-1.53			-1.71			-0.61			2.24		1.54
AP2M1			1173			-1.49	-2.17			-1.63			-0.65			2.32		1.74
AP2M1			1173			-1.37	-1.97			-1.45			-0.48			2.36		1.74
HCAP-G			64151			-2.71	-1.77			-1.5			0.58			2.72		1.41		0.97
HCAP-G			64151			-2.91	-1.81			-1.52			0.35			2.59		1.35		0.84
C1orf103			55791			-2.24	-2.2			-1.55			0.07			-1.69		-0.33		1.8
C1orf103			55791			-2.34	-2.09			-1.37			0.14			-1.21		-0.25		1.51
FGG			2266			-4.86	-1.68			1.95			3.13			0.73		0.41
EEF1G			1937			-2.52	-2.55			-0.62			1.26			1.5		0.08		0.42
EEF1G			1937			-2.42	-2.64			-0.65			1.04			1.38		-0.11		0.1
EEF1G			1937			-2.46	-2.57			-0.57			1.23			1.48		0.08		0.37
EEF1G			1937			-2.5	-2.67			-0.68			1.07			1.43		-0.03		0.3
EEF1G			1937			-2.49	-2.58			-0.61			1.06			1.45		0.16		0.4
GCDH			2639			-0.22	-0.73			-0.58			-0.22			0.69		0.19		-0.3
GCNT3			9245				-1.26			-1.57			-0.77			3.23		1.03		2.1
VIPR2			7434			-4.8	-3.46			2.38			5.18			2.99		1.27		-0.5
CLN3			1201			-2.68	-1.98			-1.13			0.54			0.45		-0.59		0.19
CLN3			1201			-2.41	-1.72			-1.44			0.2			0.3		-0.7
AGO61			84892			-2.4	-2.47			-2.32			0.33			4.34		2.56		0.1
AGO61			84892			-2.13	-2.55			-2.49			0.25			4.95		2.72		0.22
FLJ10986			55277			-2.69	-2.23			-1.34			1.53			2.89		1.46		0.38
OAT			4942			-0.53	-1			-0.35			0.44			-0.23		-0.02		1.4
OAT			4942				-1.29			-0.37			0.32			-0.08		0.02
TBC1D22A			25771			-1.9	-1.83			-2.1			0.91							-0.44
SQSTM1			8878			-2.15	-1.43			-1.81			-1.13							0.73
SQSTM1			8878			-2.38	-1.55			-1.62			-0.98							0.68
LCAT			3931				-2.37			-1.01			0.45
CTBP1			1487			-3.07	-2.68			-1.41			0.15			0.41		0.11
NUSAP1			51203			-3.59	-1.99			0.85			3.27			2.6		-0.34		0.16
NUSAP1			51203			-3.27	-1.83			0.86			3.1			2.57		-0.2		0.33
PSMC1			5700			-1.7	-1.7			-1.14			-0.61			0.84		0.76
3.64	1.71 1.63
3.29 3.07
	2.38
1.96
2.94	2.21
2.79 2.76	1.75 1.71
1.6
PSMC1			5700			-1.74	-2.2			-1.14			-0.7			0.55		0.53
ZBTB8			127557			-3.75	-1.83			-0.65			1.75			2.79		0.85
IHPK1			9807			-1.03	-1.66			-1.77			-0.76			-0.26		0.01		-0.15
IHPK1			9807			-1.03	-1.64			-1.87			-0.91			-0.37		-0.07		-0.14
IFRD2			7866			-0.89	-1.28			-1.75			-1.13			2.34		1.86		0.36
IFRD2			7866			-0.84	-1.2			-1.92			-1.16			2.29		1.98		0.4
FLJ11193			55322			-5.68	-3.04			0.56			1.14			1.19		0.7		-0.06
FLJ11193			55322			-5.43	-2.96			0.52			1.16			1.18		0.71		-0.08
EFEMP2			30008			-3.82	-3.54			-0.32			2.75			2.9		0.52
TADA2L			6871			-0.37	-2.17			-0.96			1.3			2.8		1.03
COX10			1352			-0.65	-1.16			-1.81			0.65			3		2.07		0.01
COX10			1352			-0.62	-1.09			-1.9			0.79			3.4		2.47
GATA3			2625			-1.55	-1.03			-1.1			-0.57			0.62		0.83
TUBB4			10382			-1.83	-1.47			-0.09			1.07			1.03		-0.26		-1.25
GATA3			2625			-1.79	-1.16			-1.11			-0.5			0.69		0.76
GATA3			2625			-2.8	-1.45			-1.15			-0.37			0.44		0.6		-0.22
STARD3			10948			-1.31	-1.11			-1.36			-0.96			1.55		1.03		0.73
CTBP2			1488			-2.49	-1.62			-0.72			-0.06			-0.98		-0.51		1.51
STARD3			10948			-0.98	-0.81			-1.17			-0.39			2.12		1.14		0.75
STARD3			10948			-1.2	-0.92			-1.37			-0.7			1.79		1.15		0.81
EIF3S6			3646				-1.71						-0.02
FADS3			3995			-3.1	-0.74			0.96			3.12			2.12		1.15
EIF3S6			3646				-1.92						0.31
EIF3S6			3646				-1.99			-1.11			0.37
GDI2			2665				-1.97			-1.4			0.43			0.53				-0.11
GDI2			2665				-2			-1.37			-0.06							-0.12
NDP52			10241			-3.89	-1.48			-1.8			-0.56			2.78		2.15
ZNF3			7551			-4.72	-2.21			-0.08			1.71			1.53		1.01
ZNF3			7551			-4.87	-2.22			-0.5			1.99			1.58		0.73
TRIM43			129868			-3.28	-3.51			-0.88			2.91			3.53		0.08		0.37
TRIM43			129868			-3.46	-4.38			-1.06			3.01			3.67		0.12		0.43
GRWD1			83743			-1.86	-1.63			-1.34			-0.38			0.07		0.41
GRWD1			83743			-1.42	-1.41			-1.17			-0.09			0.21		0.39		1.47
FBXO5			26271			0.26	-0.12			-1.78			1.13			3.18		1.98
FBXO5			26271			-0.31	-0.72			-1.53			0.88			2.01		1.09
TEAD2			8463			-1.84	-2.66			-0.34			1.29			-0.22		0.26
MDS028			55846			-2.94	-1.69			-1.56			-1.64			1.31		1.4		-0.01
FAM46A			55603			-1.61	-0.47			-2.68			0.57			2.7		2.16
PCTK1			5127			-3.2	-2.85			-1.52			-0.37			2.9		2.24		0.61
TUBA1			7277			-1.74	-1.35			-0.89			0.19			0.32		-0.44		0.35
TUBA1			7277			-1.87	-1.85			-0.72			0.21			0.22		-0.49		0.01
TUBA6			84790			-1.98	-1.33			-0.99			0.27			0.29		-0.2		0.61
HYPE			11153			-4.9	-3.82			1.39			3.49			3.47		1.65
TUBA6			84790			-1.85	-1.36			-0.73			0.46			0.63		-0.11		0.61
TUBA6			84790			-1.73	-1.34			-0.86			0.29			0.56		-0.2		0.49
SQRDL			58472			-4.63	-3.78			-1.94			2.27			4.02		2.19
SQRDL			58472			-4.36	-2.89			-1.66			2.46			3.97		2.18
K-ALPHA-1			10376			-1.87	-1.38			-0.78			0.44			0.69		-0.08		0.56
K-ALPHA-1			10376			-1.85	-1.68			-0.41			0.41			0.76		-0.17		-0.06
K-ALPHA-1			10376			-1.85	-1.35			-0.81			0.54			0.71		-0.06		0.52
K-ALPHA-1			10376			-1.94	-1.6			-0.43			0.4			0.72		-0.1		0.03
K-ALPHA-1			10376			-1.77	-1.3			-0.76			0.48			0.74		-0.05		0.53
K-ALPHA-1			10376			-1.95	-1.68			-0.43			0.43			0.71		-0.15		-0.06
TUBG2			27175			-2.47	-0.68			-0.16			0.73			-0.1		-0.43		0.18
TUBG2			27175			-2.24	-0.98			-0.02			0.68			-0.15		-0.43
C9orf112			92715			-3.39	-0.73			0.29			0.65			0.16		0.05		-0.57
TDE2			57515			-5.15	-3.11			-1.42			0.48			2.6		0.81
TDE2			57515			-4.8	-3.05			-1.31			0.52			2.58		0.82
DLST			1743				-1.96			-2.36			0.88			0.73		0.72
PIGO			84720			-3.01	-2.51			1			2.72			1.83		0.3
PIGO			84720			-3.02	-2.27			1.19			2.88			1.97		0.52
10-Sep			151011				-2.15			-1.48			-0.1			-0.46		0.26
OLFM2			93145			-0.22	-0.63			-1.84			-0.33			3.98		2.04		-0.09
OLFM2			93145			-0.15	-0.57			-1.99			-0.49			4.08		2.07		-0.07
TUFM			7284			-1.24	-0.92			-2.17			-1.5			1		1.26
TUFM			7284			-1.47	-1.1			-1.96			-1.4			1.07		1.3
TETRAN			10227			-3.52	-1.9			-0.5			0.28			1.17		0.93		0.7
NDUFV1			4723			-2.57	-0.83			0.95			1.26			-0.99		-0.89
TETRAN			10227			-3.07	-1.43			-0.66			0.14			0.9		0.6		0.65
TETRAN			10227			-3.58	-1.91			-0.61			0.2			0.93		0.93		0.58
ZAK			51776			-1.73	-0.95			-0.82			-0.84			-1.3		0.09
ZAK			51776			-1.65	-1.05			-0.76			-0.57			-1.3		0.11
BLMH			642			-4.44	-1.88			-1.3			0.23			3.97		0.86		0.11
BLMH			642			-4.39	-2.03			-1.45			0.04			3.32		0.77		0.13
KIAA1627			57721				-1.63			-1.22			-0.65			0.32		0.7
KIAA1627			57721			-1.78	-1.58			-1.13			-0.54			0.48		0.49		-0.18
hCAP-H2			29781			-2.15	-3			-1.41			1.69			3		2.09		0.84
RUVBL1			8607				-1.79						-0.26
BLNK			29760				-2.34						-0.13
PDLIM7			9260			-1.41	-1.6			-2.81			-0.98			0.51		1.1		0.71
SMBP			56889			-4.13	-2.04			1.46			3.29			1.88		-0.15
SMBP			56889			-4.2	-2.11			1.53			3.28			1.99		0.18
CPN1			1369			-2.7	-2.08			-2.06			1.34			-0.53		0.39
CPN1			1369			-2.93	-1.89			-1.7			1.14			-0.17		0.45
HTRA2			27429				-2.18						-0.07
MOCS3			27304			-0.45	-0.54			-0.54			-0.09			-0.08		0.34
PROC			5624			-1.8	-0.61			-0.9			2.01			3.06		1.91
PROC			5624			-1.92	-0.58			-1.16			1.85			2.94		1.97		-0.93
RNH1			6050			-2.01	-1.2			-1.24			-0.74			1.21		1.13		0.23
D21S2056E			8568			-2.77	-1.36			0.37			1.06			0.43		0.69		1.2
FLJ10815			55238			-1.95	-1.88			-1.28			-0.49			3.66		2.61
EEF1A1			1915				-1.59			-1.56			0.32			-0.08				-0.27
MLLT6			4302				-2.16			-1.13			-0.22
GABRA5			2558			-4.15	-3.43			1.9			4.65			3.34		0.81		0.05
HNRPK			3190				-1.58						-0.51			0.33		-0.74		-0.16
FLJ20232			54471			-2.29	-1.23			-1.84			-0.88			1.32		1.31
FLJ20232			54471			-1.84	-1			-1.62			-0.8			1.46		1.32
FAM61A			26065				-2.57			-1.11			0.16			0.18		-0.55
FAM61A			26065				-1.67			-1.03			-0.07			0.27		-0.53		0.21
ZNF207			7756			-3.06	-1.81			-1.94			-1.48			0.85		1.55
ZNF207			7756			-2.91	-1.45			-1.97			-1.64			0.85		1.61		0.99
RUVBL2			10856			-1.68	-2.31			-1.16			1.64			0.81		0.82		0.5
NDUFV1			4723			-2.53	-0.55			1.16			1.53			-0.58		-0.74		-0.25
NDUFV1			4723			-2.48	-0.63			1.07			1.39			-0.76		-0.77
ALG1			56052			-4.65	-2.83			0.85			4.31			2.85		1.29
ALG1			56052			-4.61	-2.64			0.69			3.69			1.91		0.83
ASL			435			-1.76	-1.93			-0.63			-0.71			0.94		-0.57		0.09
BSCL2			26580			-1.29	-1.75			-2.81			-1.61			3.67		1.89		0.36
BSCL2			26580			-1.19	-1.85			-2.66			-1.54			3.61		1.92		0.29
MINA			84864			-1.89	-1.37			-0.83			-0.99			-0.76		-0.23		0.1
SMAD5			4090			0.05	-0.79			-2.14			-2.28			1.54		1.13		1.04
SMAD5			4090			-0.29	-1.05			-1.91			-1.4			1.8		1.73		0.48
MGC20470			143630			-4.29	-2.69			-1.85			0.43			3.57		1.8
MGC20470			143630			-4.1	-2.8			-2.09			0.37			3.31		1.67
VIM			7431				0.1			-1.77			-0.19			-1.38		-0.3		-0.88
VIM			7431				-0.54			-1.63			-0.02			-1.14		-0.15		-0.69
CS			1431			-2.54	-0.91			-1.02			1.29			2.8		1.12		0.41
CS			1431			-2.63	-1.05			-1.01			1.2			2.64		1.05
LILRA2			11027			-4.76	-2.05			0.38			1.7			-0.73		-0.35		1.25
LILRA2			11027			-4.22	-1.95			0.29			1.58			-0.56		-0.26		1.31
AMOTL2			51421			-2.41	-1.94			-1.22			-0.02			-0.25		-0.48		-0.47
AMOTL2			51421				-2.11			-1.31			-0.14			-0.43		-0.48		-0.25
ZNF297B			23099			-5.08	-1.55			-1.09			-0.42			1.52		0.03		-0.5
ZNF297B			23099			-5.73	-1.37			-1.2			-0.54			1.58		0.13		-0.47
ERO1L			30001			-4.3	-1.48			-1.55			2.66			3.82		1.71
ALDH3B1			221			-1.91	-1.68			-0.56			0.89			1.33		1.19		0.16
ALDH3B1			221			-2.75	-2.17			-1.1			1.41			0.14		0.43		-0.14
TBC1D2			55357			-2.1	-1.75			-1.54			-0.31			2.37		2.21		0.47
MMP1			4312				-1.89
MMP1			4312				-2.54
SAMM50			25813			-1.64	-1.8			-1.43			-0.36			4.51		2.82		1.18
SAMM50			25813			-1.61	-1.82			-1.7			-0.81			4.49		2.71		1.24
SAMM50			25813			-1.53	-1.57			-1.57			-0.74			4.28		2.49		1.1
ETS2			2114							0.64			2.46			1.9		-0.31
C20orf54			113278							-0.59			2.54			2.6		0.9		-0.03
C20orf54			113278							-0.72			2.44			2.4		0.74		-0.02
KLF10			7071							-0.62			-0.19			-0.95		-0.16		-0.72
KLF10			7071							-0.93			0.58			0.59		-0.1
PCTK3			5129										-1.31			0.29		0.14		0.44
PCTK3			5129							-1.5			-1.07			0.16		0.13		0.34
-4.29	-2.95 -2.87
-1.91 -1.87
	-2.79 -2.61 -2.39
-2.97 -2.87
-1.6	-1.35				-1.59
-2.09	-1.74
TNFRSF21			27242			-2.87	-2.78			-1.05			2.18			2.19		-0.14		0.07
EIF2S3			1968				-2.1			-1.05			-0.89			1.17
SLC38A5			92745			-1.49	-1.1			-1.1			-0.36			0.56		0.77
SELENBP1			8991				-1.59			-1.15			-1.25			-1.29		0.03
PTDSS1			9791			-4.33	-3.68			0.96			3.79			1.68		0.56		0.07
PTDSS1			9791			-4.01	-3.38			0.95			3.69			1.74		0.58		0.04
NDUFV3			4731			-2.82	-3.22			0			1.63			2.4		1.9		0.63
GPBP1L1			60313				-1.81			-2.47			-0.65			-0.96		-0.83		0.68
SHC1			6464			-2.96	-1.32			-1.1			-0.36			0.32		-1.32		-0.03
SHC1			6464			-3	-1.44			-1.04			-0.16			0.36		-1.16		0.08
GPBP1L1			60313				-1.67			-1.99			-0.64			-0.89		-0.78		0.62
GPBP1L1			60313				-1.89			-2.2			-0.81			-0.91		-0.84		0.57
TRIM21			6737			-3.05	-2.18			-0.91			0.29			0.85		0.28		-0.28
TRIM21			6737			-2.87	-1.84			-0.91			0.44			0.79		0.39
PARS2			25973			-0.43	-0.91			0.03			-0.21			0.8		0.04		-0.8
PARS2			25973			-0.54	-0.63			-0.13			-0.33			0.69		0.1		-0.84
TRIP6			7205				-1.97			-1.18			-0.01			0.43
TRIP6			7205				-1.86			-1.36			-0.01			0.52		0.49
TRIP6			7205			-3.27	-2.92			-0.71			1.44			1.58		0.71
FLJ20628			55006			-2.22	-1.78			-2.11			-1.54			3.1		1.55
DRD5			1816			-3.77	-1.05			0.53			1.88			3.39		1.31		0.08
DRD5			1816			-3.66	-1.01			0.48			1.79			3.04		1.04		0.12
CPSF6			11052			-1.15	-0.59			-1.57			-1.36			0.41		0.08		1.59
DDX19B			11269			-1.99	-1.15			-0.4			0.61			0.62		-0.52		0.08
KIAA0652			9776			-1.95	-1.42			-1.56			-2.26			0.78		0.74
KIAA0652			9776			-1.97	-1.43			-1.42			-2.05			0.74		0.63
GATA2			2624			-3.64	-0.44			1.56			0.77			0.56		0.05
IFIT5			24138			-1.7	-1.67			-0.62			-0.85			-0.72		-0.44		0.59
DDX49			54555			-1.75	-1.45			-1.01			0.35			2.76		1.47		1.16
GK001			57003			-5.33	-2.04			0.05			1.77			0.52
SUFU			51684				-2.68			-1.23			-0.02
C20orf114			92747			-4.98	-3.8			-0.93			1.13			2.18
MECP2			4204				-2.24			-0.96			0.24			-0.22
MECP2			4204				-2.19			-0.99			0.03			-0.28
HCLS1			3059			-1.85	-0.21			-1.11			0.62			-0.08		-0.48		0.21
HCLS1			3059			-2.01	-0.24			-1.19			0.41			-0.17		-0.65		0.05
TRIM39			56658			-3.31	-3.55			-1.7			2.95			4.87		2.26
TRIM39			56658			-3.37	-3.4			-1.71			2.85			4.45		2.03
LMBR1L			55716			-2.11	-2.06			1.03			3.29			1.55		0.82
LMBR1L			55716			-2.31	-2.33			0.88			3.42			1.37		0.89
LMBR1L			55716			-2.11	-2.06			1.12			3.53			1.71		1.12
LMBR1L			55716			-2.27	-2.26			0.81			3.26			1.32		0.78
ZNF71			58491			-3.94	-2.17			-1.93			-1.43			-0.48		0.06		0.06
ZNF71			58491			-4.04	-1.61			-1.47			-0.97			0		0.49
CLK3			1198			-0.64	-1.27			-0.84			0.34			0.57		0.44		1.17
IFIT3			3437				-1.7			-1.79			-0.33			-1.18		0.28
KCNS3			3790			-6.05	-4.18			1.43			3.85			4.82		0.96		-0.25
KCNS3			3790			-5.53	-3.89			1.25			3.56			4.14		0.84		-0.23
PDZK2			79849			-3.37	-2.21			-1.03			-0.28			-0.4		-0.15
PDZK2			79849				-1.97			-1.23			-0.84			-0.75		-0.37
CARD9			64170			-3.1	-0.81			0.45			0.56			-0.47		-0.71		0.22
CARD9			64170			-3.41	-1.23			0.18			0.6			-0.37		-0.65		0.14
GTPBP3			84705				-1.26			-1.91			0.43			1.39		0.81
GTPBP3			84705			-2.56	-1.63			-1.46			0.4			1.24		0.71		0.02
GTPBP3			84705			-0.8	-1.12			-1.78			0.71			1.71		1.14
GTPBP3			84705			-2.45	-1.63			-1.56			0.39			1.16		0.61		-0.08
DUS2L			54920				-1.81			-0.28			0.21			-0.08		-0.36
CETP			1071			-2.69	-2.19			-1.37			0.8			0.99		1.06		1.22
MNS1			55329				-2.37			-0.73			0.48
MNS1			55329				-1.98						0.04			0.55
CDC20			991			-2.41	-2.4			-2.01			-0.67			3.25		2.51		-0.16
MGC27165			283650			-0.84	-2.36			-1.49			1.87			3.13		2.16		-0.16
SF3A3			10946			-0.95	-2.02			-2.07			-1.51			1.26		1.58		2.84
ALDH1A1			216				-1.58			-0.02			0.23			-0.34		-0.86
NARF			26502			-1.48	-0.95			-0.97			-0.12			1.21		0.64		1.43
NARF			26502			-1.47	-1			-0.78			-0.03			1.29		0.63		1.33
ZGPAT			84619			-0.93	-0.89			-1.54			-0.13			2.5		2.37
SHMT2			6472			-2.42	-1.68			-0.15			0.1			1.26		0.09		0.18
SRP54			6729				-2.23			-1.19			0.17
HSPC117			51493			-0.8	-0.57			-0.1			0.01			-0.26		-0.7		0.68
HSPC117			51493			-0.93	-0.46			-0.16			0.05			-0.4		-0.59		0.57
HSPC117			51493			-0.87	-0.6			-0.26			-0.1			-0.4		-0.68		0.43
HSPC117			51493			-0.83	-0.49			-0.14			0.03			-0.45		-0.62		0.71
HSPC117			51493			-0.83	-0.28			-0.17			-0.05			-0.4		-0.7		0.68
CHRNA3			1136															0.16
CHRNA3			1136															0.36
THUMPD3			25917				-1.32			-1.42			-0.01			-1.01		-1.25		1.28
SLC41A3			54946			-5.27	-2.44			2.23			3.98			3.09		1.09
LOC63929			63929			-0.03	-0.27			-0.07			1.06			-0.65		-0.94
PTPNS1			140885			-3.33	0.2			0.04			0.4			0.15		-0.07
AMY2A			279			-6.21	-0.97			1.86			2.72			0.89
AMY2A			279			-5.69	-0.9			1.9			2.77			0.99
HBP1			26959				-2.36			-0.48			1.63			0.75
GTF2F1			2962			-3.23	-1.74			-1.48			-0.47			1.93		1.37
RORC			6097			-2.9	-1.77			-1.98			-1.42			-0.56		0.36		1.23
CREB3L1			90993			-3.77	-1.56			0.65			2.07			0.06		-0.34		0.7
CREB3L1			90993			-3.86	-1.66			0.41			2.05			-0.06		-0.33		0.78
KLHDC4			54758			-2.22	-0.39			-1.42			-0.86			0.35		0.57		-0.42
SPPL2A			84888				-1.83			-1.14			-0.06
PRPF4			9128			-1.11	-1.64			-1.09			-0.46			-0.69		-0.73		0.6
PRPF4			9128			-0.64	-1.05			-0.89			-0.67			-0.78		-0.68		0.79
KPNA3			3839				-1.71			-1.8			-1.38			0.53		0.04		-0.1
NUP62			23636			-2.11	-1.25			-2.23			-2.06			0.43		0.91		0.89
NUP62			23636			-2.09	-1.33			-1.98			-1.71			0.53		0.86		0.75
SLC35F5			80255				-1.57			0.18			0.38			-1.54		0.27
SLC35F5			80255			-4.31	-1.67			0.23			0.28			-1.59		0.44
CORO2A			7464			-1.17	-0.84			-0.65			1			0.33		-0.58		0.34
CORO2A			7464			-1.25	-1.14			-0.22			1.18			0.29		-0.59		0.36
GMCL1L			64396			-2.48	-2.45			-1.4			2.1			4.27		2.95
PPIL2			23759			-1.77	-0.57			0.18			0.24			-0.42		0.08		1.56
SPIN1			83985			-1.27	-2.1			-1.98			-1.21			2.21		2.4		0.33
SPIN1			83985			-1.11	-2.07			-1.78			-1.01			2.06		2.22		0.38
LOC130951			130951			-4.42	-1.36			-0.65			-1.83			0.18		0.36		1.32
LOC130951			130951			-4.03	-1.21			-0.58			-1.31			0.44		0.57		1.2
PTBP1			5725			-0.56	-0.51			-1.3			0.16			-0.12		-0.09		-1.49
PTBP1			5725			-0.01	0.32			-1.04			0.37			-0.59		-0.13
DCLRE1B			64858			-1.81	-1.96			-1.4			1.57			1.65		0.84
DCLRE1B			64858			-1.58	-1.91			-1.49			1.63			1.94		0.81
COG4			25839			-1.43	-1.04			-1.12			0.16			1.76		1.41		0.17
POLR3C			10623			-2.43	-1.88			-1.66			-0.27			0.44		0.57
PSMD3			5709			-0.69	-0.05			-0.78			0.32			-0.39		0.29		-0.56
ALPP			250			-3.06	-1.57			-0.17			3.28			1.98		1.27
CTNNA1			1495			-1.09	-1.1			-2.13			-1.7			1.62		2.36		1.68
hCAP-H2			29781			-1.99	-3.23			-1.46			2.39			3.97		1.91		0.39
hCAP-H2			29781			-1.9	-3.32			-1.48			2.71			4.23		2.08		0.45
SIAHBP1			22827			-1.82	-0.9			-1.24			-0.58			1.13		0.96		0.64
ADCK4			79934			-1.3	-1.12			-0.57			-0.05			1.58		0.87		-0.47
CLIPR-59			25999				-2.37			-2.31			1.81			2.61		1.72
REC8L1			9985			-2.19	-2.47			-1.05			-0.47			0.89		0.18
SF1			7536				-2.28						-0.23
SF1			7536			-2.97	-2.05			-1.28			-0.01			-0.4		-0.54
MTMR9			66036			-0.81	-0.91			-1.37			-1.12			0.58		0.63		2.05
MTMR9			66036			-1.02	-0.98			-1.33			-1.03			0.45		0.76		2.12
FASTK			10922			-3.78	-2.29			-0.72			-0.1			-0.23		0.3		0.22
SLC22A11			55867			-1.65	-3.03			-0.13			4.55			3.08		1.38		-0.74
CBS			875			-1.4	-0.83			-0.97			0.88			-0.29		0.1		0.07
CBS			875			-1.21	-0.69			-0.89			0.89			-0.22		0.23		0.08
IL2RB			3560			-5.55	-2.53			1.17			3.29			1.99		0.95		0.42
IL2RB			3560			-5.08	-2.29			1.17			3.38			0.39		1.01		0.56
NCLN			56926			-2.28	-0.56			2.89			3.87			1.66		1.01
ATP5A1			498			-3.05	-0.88			-1.34			-0.81			2.21		1.65		1.97
hCAP-H2			29781			-2.06	-3.13			-1.19			2.72			4.16		2.06		0.37
hCAP-H2			29781			-1.93	-3.3			-1.53			2.62			4.14		2.02		0.37
ASNS			440			-3.73	-0.1			-0.65			-0.31			1.68		0.69		-0.06
ASNS			440			-3.64	-0.5			-0.67			-0.21			1.68		0.68		-0.49
GPAA1			8733			-4.34	-3.49			-0.8			1.94			2.89		1.92
DATF1			11083			-0.26	-0.66			-1.31			1.13			1.33		-0.14		-0.63
KRT6B			3854			-1.73	-1.23			-1.18			-0.56			1.31		0.91		0.16
KRT6B			3854			-2.54	-1.38			-0.89			-0.52			1.43		0.95		0.16
KRT6A			3853			-1.83	-1.29			-0.95			-0.23			1.6		1.06		0.26
-4.21 -4.79	-2.45 -2.42				-1.85 -1.89	3.15		2.22
						3.35		2.53
SLC43A2			124935			-1.31	-2.74			-1.53			2.38			2.89		1.04		-0.04
SLC40A1			30061			-3.82	-2.28			0.24			2.92			0.98
SLC40A1			30061			-3.64	-2.14			0.53			3.46			1.48
HSPD1			3329				-2.81			-1.2			1.37			1.82
FTSJ3			117246			-1.26	-1.23			-0.8			0.31			0.91		0.06
NCOA4			8031			-3.81	-3.21			-0.93			2.03			3.25		2.16
NCOA4			8031			-3.45	-2.97			-0.65			2.08			3.55		2.1
AOAH			313			-1.26	-2.3			-1.34			0.74			1.98		1.06
SRPR			6734			-3.18	-2.24			-1.72			-1.4			1.22		1.37		2.38
SRPR			6734			-3.05	-2.32			-1.93			-1.76			0.92		1.16		2.16
RARSL			57038			-3.84	-3.13			1.51			0.03			1.39		-0.27
KIAA0391			9692			-1.8	-1.86			-1.28			1.38			2.65		0.59
KIAA0391			9692			-1.69	-1.81			-1.15			1.49			2.83		0.71
LGALS3BP			3959			-1.96	-1			-1.05			-0.23			2.15		1.41		0.62
LGALS3BP			3959			-1.42	-0.78			-1.3			-0.32			1.99		1.09		0.6
SYT3			84258			-3.87	-1.98			0.54			2.46			2.29		-0.19
SYT3			84258			-3.56	-1.9			0.39			2.23			1.65
PAK4			10298			-2.27	-1.7			-1.01			0.4			-0.98		-0.36		2.2
KLHL2			11275				-1.9			-2.13			0.55			2.19		0.44
KLHL2			11275				-1.97			-2.01			0.66			2.47		0.41
POLA2			23649			-1.63	-2.86			-0.73			0.49			1.61		0.75		0.63
FAM71B			153745			-3.18	-2.73			-0.12			3.29			3.48		2.02
FAM71B			153745			-3.15	-2.51			-0.12			2.59			2.63		1.59
FAM71B			153745			-3.33	-2.77			0.01			2.8			2.89		1.39
USP2			9099				-1.63			-1.09			0.19			-0.27
WDR1			9948			-1.29	-1.74			-1.75			-1.45			2.36		2.14		1.02
NLN			57486				-1.88			-1.46			0.07			1.4		0.72
NLN			57486				-1.73			-1.6			-0.18			0.95
XRCC6			2547				-1.71			-1.01			-0.81			0.22		0.32
ZNF503			84858			-2.68	-2.16			-1.64			0.59			1		0.5		-0.41
ZNF503			84858				-1.97			-1.96			0.92			1.04		0.5
NRP1			8829			-3.03	-2.13			0.15			2.64			0.18		-0.46
AFP			174				-1.78			-1.51			-0.86			1.53		0.24		0.19
AFP			174			-2.9	-1.78			-1.3			-0.73			1.62		0.32		0.16
QARS			5859			-2.27	-1.64			-1.1			0.28			-0.4		-0.67		-0.34
OS9			10956			-3.71	-2.59			0.95			2.47			1.14		0.2
C9orf86			55684				-2.41			-1.07			-0.28			-0.15
FLJ20920			80221			-0.52	-1.9			-1.83			-1			0.65		0.58		1.67
PRC1			9055			-3.24	-2.04			-0.3			0.72			0.57		0.16		-0.04
PRC1			9055			-3.28	-1.9			0.86			3.14			1		-0.48		1.03
ASMTL			8623			-2.14	-1.72			-0.73			-0.09			0.97		0.51		-0.29
ASMTL			8623			-2.13	-1.66			-0.78			-0.17			1.03		0.34		-0.33
ACAD9			28976			-2.9	-3.32			-0.57			0.74			0.67		0.68
DTX2			113878			-2.55	-2.44			-1.75			-0.69			1.17		0.48
DTX2			113878			-2.23	-1.8			-1.71			-0.65			1.52		0.9
DNCI1			1780				-1.84			-0.67			-0.96			-0.41		-0.27		0.34
DNCI1			1780				-1.96			-0.68			-0.98			-0.48		-0.33		0.23
DNCI1			1780				-1.91			-0.81			-0.97			-0.5		-0.26		0.21
DNCI1			1780			-0.39	-1.84			-0.59			-1.05			-0.48		-0.3		0.29
ILVBL			10994			-3.52	-2.92			0.89			4.08			3.1		1.06		0.9
ILVBL			10994			-3.42	-2.87			0.93			4.24			3.29		1.35		1.19
SYK			6850				-1.57			-1.25			0.39			0.86		-0.5		-0.05
SYK			6850				-1.86			-1.23			0.19			0.61		-0.57		-0.26
HSPA2			3306			-0.99	-1.01			-0.65			-0.01			-0.31		-0.2		-0.33
HSPA2			3306			-1	-1.01			-0.56			0.02			-0.08		-0.11		-0.32
HSPA1A			3303				-2.04			-0.99			0.3			-0.36		-0.4		-0.12
YY1AP1			55249			-1.88	-1.9			-0.97			-0.5			0.23		-0.17
YY1AP1			55249				-1.66			-0.82			-0.4			0.59		-0.19
HSPA8			3312			-1.59	-0.95			-0.98			-0.36			-0.22		-0.43		-0.32
HSPA8			3312			-1.15	-0.34			-0.64			-0.67			-0.21		-0.47		-0.07
HSPA8			3312			-1.43	-0.72			-1.02			-0.87			-0.39		-0.51		-0.05
Cep72			55722			-0.73	-1.84			-1.39			-1.08			-0.04		-0.22		1.67
Cep72			55722			-1	-2.06			-1.62			-1.23			-0.33		-0.26		1.51
DUS3L			56931			-0.92	-0.86			-0.41			0.57			0.36		-0.06		0
SPHK2			56848				-1.96			-1.04			0.15			-0.18
SPHK2			56848			-2.95	-2.5			-0.35								0.85		-0.2
CSRP2BP			57325			-3.73	-2.45			-0.07								-0.12
CSRP2BP			57325			-3.59	-2.52			-0.22
TNFRSF21			27242			-2.97	-2.81			-1.02								0		0.15
TNFRSF21			27242			-3.08	-2.68			-1.12								0		0.19
1.65 1.87
2.39
1.67
2.16 2.21
2.02	1.85
TRMT1				55621		-2.57	-2.07			-0.89			0.16			3.17		1.18		0.8
ACOX1				51		-3.22	-2.94			-0.85			2.82			2.03		0.62
SCMH1				22955		-1.77	-2.07			-1.01			1.83			1.58		0.48		-0.13
SCMH1				22955		-1.17	-2.29			-1.22			1.83			1.8		0.48		0.09
DKFZp434C0328				54762			-1.63						-0.31							0.06
76P				27229		-2.35	-1.84			-0.27			0.89			-0.6		-0.59		-0.17
CLPTM1				1209		-2.68	-0.97			-0.73			0.18			1.11		0.67
STRBP				55342		-2.69	-1.27			-0.05			-0.74			-1.07		0.14
VILL				50853		-1.93	-2.12			-2.09			-2.16			1.74		1.1		0.17
VILL				50853		-2.24	-1.96			-1.79			-1.98			1.76		0.98		0.06
FXR2				9513		-4.65	-1.37			0.52			0.83			-1.11		0.02		0.69
THADA				63892		-3.16	-3.63			0.07			3.87			3.01		1.79		0.79
PROS1				5627			-2.49						0.92
KIAA1049				22980		-1.15	-1.67			-1.35			-0.51			-0.35		0.06		0.59
GAS2L1				10634		-3.2	-2.05			-1.08			0.27			-0.19
TGFBI				7045		-1.55	-2.51			1.67			4.49			2.52		1.29		-1.23
TGFBI				7045		-1.52	-2.58			1.76			4.64			2.31		1.09
LRCH4				4034		-2.13	-0.33			-0.21			0.56			-0.14		-0.04		-0.09
LRCH4				4034		-2.23	-0.32			-0.72			1.01			1.27		0.22		-0.03
EXOC7				23265		-2.71	-1.14			-1.6			-0.33			1.33		-0.71		-0.19
FLJ23322				80020		-0.42	-0.78			-0.53			1.34			-0.86		-0.49
FLJ23322				80020		-0.64	-0.86			-0.56			1.15			-0.63		-0.45		0.04
SAP130				79595		-2.76	-2.21			-0.7			2.5			2.02
SAP130				79595			-1.99			-0.7			1.73			1.31
LCMT2				9836		-3.37	-1.33			-1.97			-1.52			1.62		1.38
LCMT2				9836		-3.74	-1.47			-2.01			-1.52			1.61		1.5
FLJ21963				79611			-2.2
HKR3				3104		-4.63	-3.1			-0.63			2.2			1.67		0.82
THOP1				7064		-1.88	-0.85			0.4			1.07			0.12		-0.18		-0.63
THOP1				7064		-1.86	-0.85			0.4			1.02			0.43		-0.1		-0.56
THOP1				7064		-1.91	-0.91			0.44			0.98			0.17		-0.2		-0.74
THOP1				7064		-1.87	-0.88			0.39			1.02			0.3		-0.12		-0.6
NOD9				79671		-2.96	-3.4			-1.32			0.03			3.2		2.13		-0.45
NOD9				79671		-2.85	-3.21			-1.22			0.14			3.33		2.22
ZBED1				9189		-3.05	-1.64			-1.4			-1.06			0.24		0.29		0.33
ZBED1				9189		-2.63	-1.53			-1.09			-0.77			0.41		0.38		0.45
MTMR8				55613			-2.26			-1.28			-0.07			-0.17
ITM1				3703			-1.87			-1			-0.31			-0.17		-0.97
KIAA1333				55632
KIAA1333				55632			-2.04
C12orf11				55726		-2.87	-1.46			0.08
C12orf11				55726		-2.71	-1.89			-0.26			-0.27
APBB1				322		-3.37	-2.49			-1.52			-0.65			0.93		0.62
TARS				6897			-1.64			-1.15			-0.92			-0.59		-1.54		0.45
TARS				6897			-1.68			-1.07			-0.91			-0.56		-1.23		0.61
CAPN1				823		-1.64	-1.67			-0.74			-0.68			-0.2		-0.05
LAS1L				81887		-2.7	-2.05			-1.8			-0.62			2.99		1.74
LAS1L				81887		-2.75	-1.95			-1.65			-0.42			2.98		1.77
HOOK2				29911			-1.44			-1.52			0.06			0.81		0.5
ZNF408				79797			-3.04			-0.78			1.63			0.91
C14orf103				55102			-2.68			-1.78			-0.92			0.35		0.31
C14orf103				55102		-2.83	-2.12			-1.7			-1			0.26		0.38
HSPCB				3326			-1.66			-1.34			-0.48			-0.2		0.02		-0.45
KIF2C				11004		-2.46	-0.78			-1.28			-0.41			1.12		-0.74
KIF2C				11004		-2.42	-1.27			-1.26			-0.4			0.71		-0.76
MARK3				4140			-1.84			-1.12			0.37			-1.14		-0.1
HNRPM				4670			-1.83			-1.06			0			-0.16
HNRPM				4670			-1.81
DTL				51514		-1.6	-2.52			-1.25			-0.41			1.43		0.37		1.03
DTL				51514		-1.74	-2.45			-1.05			-0.17			1.47		0.3		0.68
PBXIP1				57326		-1.31	-1.31			-1.6			-0.28			3.35		1.62		-0.85
PBXIP1				57326		-1.22	-1.28			-2			-0.5			3.74		1.91		-0.82
GNL2				29889		-2.2	-2.32			-1.23			-0.02			1.36		1.34
APEH				327			-2.72			-0.83			0.05			-0.4		-0.37		-0.12
MCM5				4174		-1.94	-2.53			-0.92			1.77			2.61		0.31		0.54
LAS1L				81887		-2.69	-1.95			-1.76			-0.53			3.09		1.82
LAS1L				81887		-2.76	-2.12			-1.67			-0.45			2.83		1.66
DPP3				10072		-1.25	-1.7			-1.52			0.93			1.66		-0.5		-0.31
GYS1				2997		-1.29	-1.13			0.05			1.12			0.02		-0.04		-0.31
GYS1				2997		-1.37	-1.28			-0.3			0.82			-0.51		-0.55		-0.52
CENTB1			9744				-1.23			-0.27			0.04			-0.5		-0.69		0.86
CENTB1			9744				-1.32			-0.28			0.04			-0.3		-0.5		0.87
NFE2L1			4779							0.58			1.7			0.19
NFE2L1			4779							0.5			1.81			0.25		-0.07
COL8A1			1295							-0.22			0.79			0.64		0.02
COL8A1			1295							0.07			1.45			0.93
CNOT10			25904			-1.15	-1.44			-1.41			0.45			1.67		-0.33		0.08
CNOT10			25904			-1.57	-1.52			-1.39			0.65			1.79		-0.33		0.26
BOP1			23246			-3.21	-1.87			-1.23			-0.54			1.22		-0.02
EZH1			2145			-1.23	-1.21			-0.26			-0.17			-0.59		-0.06
EZH1			2145			-0.77	-1.24			-0.23			-0.05			-0.52		0.06		0.29
SEMA3B			7869			-0.2	-1.34			-0.62			0.91			-0.64		-0.48
CNOT3			4849			-4.4	-2.28			-0.65			-0.14
ANAPC5			51433			-1.73	-2.2			-1.64			-0.32			4.25		2.31		0.34
LOXL4			84171			-3.89	-1.89			-1.62			0.18			2.88		1.56
MLH1			4292				-2.08			-1.44			0.4			0.26
MLH1			4292				-2.13			-1.31			0.31			0.31
GRIA2			2891				-1.62						0.25
GRIA2			2891				-2.2
FOXM1			2305				-2.33			-1.88			-0.85			-0.06		0.94		0
FOXM1			2305				-2.21			-1.93			-0.88			-0.38		0.81
FLJ13149			60493			-2.57	-2.04			-0.88			-0.18			0.62		0.28
FLJ13149			60493				-1.82			-0.77			-0.22			1.46		0.52
FLJ13149			60493			-2.66	-1.99			-0.85			-0.14			0.53		0.23
FLJ13149			60493				-1.73			-0.73			-0.3			1.48		0.53
SEC23B			10483			-4.1	-0.72			-1.68			-0.89			0.84		0.26
STAT3			6774			-0.91	-2.3			-0.78			-0.15			-0.28		-0.62		-0.03
TLE1			7088			-2.19	-0.25			1.65			0.33			-0.53		-0.57
PFKL			5211			-3.1	-1.48			-2.61			-0.32			2.75		2.21		-0.61
PFKL			5211			-3.13	-1.56			-2.64			-0.46			2.61		2.14		-0.57
PFKM			5213				-1.67			-1.03			-0.14			0.11		-0.89		-0.25
PFKM			5213			-1.01	-1.81			-1.17			-0.09			0.25		-0.88		-0.24
PFKL			5211			-3.13	-1.52			-2.66			-0.42			2.66		2.22		-0.64
PFKL			5211			-3.13	-1.59			-2.62			-0.5			2.51		2.11		-0.55
DDX21			9188				-1.79			-0.69			0.36			-0.04		-0.23		0.1
DDX21			9188				-1.47			-0.93			0.21			-0.48		-0.38		-0.04
ITGB1			3688				-2.08			-0.52			0.94			1.06
ITGB1			3688			-4.52	-2.35			-0.45			1.08			1.29
NELL2			4753				-1.99			-0.58			0.11			0.22
NELL2			4753				-2.53						-0.09
DDX42			11325			-3.31	-2.15			0.72			2.3			1.08
USP33			23032				-1.65			-2.65			-0.91			1.55		0.62
TCIRG1			10312			-3.18	-2.1			-0.84			0.45			0.14
TCIRG1			10312			-2.48	-1.91			-0.88			1.11			1.3		0.33
GPRASP2			114928				-1.62			-3.35			-1.92			2.05		0.46
GPRASP2			114928				-1.82			-2.68			-1.56			1.63		0.25
MATR3			9782				-2.34			-0.89			-0.12			2.29		1.25
MATR3			9782				-2.31			-0.71						1.65
TGFBRAP1			9392			-1.64	-1.85			-0.85			0.98			2.05		0.01		-0.21
KIAA1468			57614				-2.37			-2.24			-1.94			1.67		1.02
KIAA1468			57614				-2.23			-2.14			-1.8			1.39
ORC1L			4998			-1.05	-2.36			-0.7			1.64			0.98		0.38
PDCD6IP			10015				-2.1			-1			-0.27			-1.48		0.28
WWP2			11060			-2.63	-2.08			-1.47			0.14			0.07		-0.99		-0.22
WWP2			11060			-2.4	-2.2			-1.16			0.39			0.11		-0.74		-0.04
GRIA2			2891				-1.84						0.2
GRIA2			2891				-2.08
LRDD			55367			-3.58	-2.41			-0.78			0.96			-0.06		-0.38		0.8
PLEKHG2			64857			-3.19	-2.41			-1.37			0.11			-0.12		0.07
PLEKHG2			64857			-2.67	-2.55			-1.2			0.34			0.4		-0.35
SCAP			22937			0.48	0			-0.49			0.98			0.32		-0.09
RAD54B			25788				-1.77						-0.67			1.45
RAD54B			25788				-2.38
DISP1			84976				-2.37			-1.07			-0.22			0
FLJ10707			55209			-2.65	-1.92			-1.1			0.09			-0.16		-0.07
GBA2			57704				-2.61			-0.87			-0.06			-0.7		-0.37		-0.33
GBA2			57704				-1.85			-1.15						-0.64
GTF2IRD1			9569			-3.27	-1.78			-0.82			0.86			1.41		-0.04
ARHGEF2			9181				-2.49			-0.83			0.1			-0.24		-0.14
ARHGEF2			9181			-2.4	-2.6			-0.91			0.71			0.86		0.39		-0.63
-1.81 -1.96
-2.94 -3.01
-2.75 -2.52
-3.90 -4.33	-2.51 -2.53
[truncated: 10,973 more rows]

## Sheet: Kim et all 2011 GG-proteins
symbol
NRAS
PCDH1
PPP2R5D
COG2
TGFB1
RNGTT
MVP
BOK
GNPTG
CASP8
N-PAC
NGDN
CTNNAL1
CD81
LRP6
TPM1
ZC3H15
C3orf10
ARC
ATP6V0A2
ARPC2
RPL5
CDH1
OTUB1
TTC4
TMEM50A
CCDC6
BAG2
UAP1
CDK7
NFE2L2
ZNF451
UTP18
PLEKHM1
KIF22
MEF2D
CRYZ
PSMB6
YWHAE
CHD4
LASP1
VARS
PRDX1
EEF1G
HYOU1
HELZ
POLE
TBL2
TOMM7
MSI1
OSBPL2
IPP
GCN1L1
CNTNAP3;LOC727745;LOC389725
RHOBTB1
TAP2
KLHL7
KNTC1
DDR1
PCDHAC1;PCDHAC2
TIMM9
TIMM10
TIMM8B
PCYT1B
CDKN2C
ZBED2
C7orf68
TIMM13
PRCP
SLC35F2
ATXN10
PRELID1
KPNB1
ORC6L
PCM1
C16orf80
RCC1
HTRA2
NPLOC4
CUL7
C11orf2
NTHL1
STIM2
C8orf62
NUP88
F11R
ODF2
USP16
USP36
SNX10
SNX9
SNX8
AUP1
ST14
ENDOD1
OIP5
BTBD7
CDC25B
TACC3
AP4B1
BCCIP
KPNA2;LOC728860
TAOK1
FAM118B
KLHL9
LRBA
C6orf211
CARD10
MAT2B
USP3
NUFIP2
CYP4F3
ABCD3
KLHL13
IKBKG
PPT1
SDC1
OGFOD2
ANXA6
ANXA7
ECE1
SLC30A1
EPN1
ATF3
ATF4C;ATF4
ALG5
ATF6
SHMT1
SHMT2
DSE
SESN1
CRY1
ANAPC2
AP1M2
COPG2
KDM5B
PIK3C2A
MTMR8
PLRG1
UXT
WASF4
CPNE7
POU2F2
JAK3
PKN2
PPP2R5E
C17orf101
POLD1
SUPT4H1
NOL9
TBL1XR1
VPS37B
MSX1
GJC1
HSPA4
SGCB
ATP1A2
ISOC2
ELMO3
DRAP1
P4HA2
MAPK8
PRPSAP2
PSMB7
ACTBL2
POLR2H
POLR2J
POLR2L
ZNHIT2
ARL2
ARL3
GNB2
HSPA5
OCLN
SFRS7
SMN2;SMN1
DBN1
C11orf58
PDK4
MAPK6
HIF1A
IFI16
TMEM48
DUSP5
MAPK1
PTTG1
TRIP13
TRIP11
EFTUD2
SLC9A3R1
PSMD10
EEF1E1
QSOX1
RNF14
ACTL6A
ERGIC1
PVRL1
CAPN7
ETHE1
PES1
TGDS
MAP2K2
NAT9
ZNF282
ARHGDIA
SLC7A2
ATP2B3
MTCH2
TJP2
DNAJB4
ATP6V1E1
HSPA8
CLPP
HNRNPF
GNL3
RPL4
QPCT
UMPS
PPID
DUSP1
HIST2H2BE
UBE2N
USP9X
USP7
NDUFA9
BCS1L
RUNX3
EXT2
ATP2A3
MKI67
PHKA1
C1orf107
STAT2
POLG
TRAPPC3
TAF5L
ZBTB11
FBXL17
AFF4
GTF2A2
PYGB
STK39
FXYD6
TUBGCP4
DUSP6
NUDT1
UPP1
CHMP2A
DIMT1L
DGUOK
CRCP
ATP6V1F
MOCS3
BCR
KCTD5
PFKFB3
PFAS
ELF3
HLA-B;HLA-C
GALNT2
HLA-H
HUS1
LDLRAP1
CLNS1A
TMEM18
RARS
GPRC5C
ZNF330
SLC4A10
PRPF19
EGLN3
RABGEF1
CNOT2
PIM1
MYBBP1A
ASCC3
SH3BP4
ABCF2
ASNSD1
TMOD3
FAM35A
SMS
CHUK
NPC1
EFNB2
SCAMP1
GNL3L
HEYL
KIAA0430
SSRP1
ACTR2
ARPC1B
ARPC2
ARPC3
ARL15
HLA-DRA
POLR1C
PLSCR1
TRIM24
LOC100133583
UBFD1
ILF2
PSME4
PKP2
ZRANB1
PRKAG2
UBAP2L
TSPYL2
GOLPH3
WDR5
ATXN3
MAGEF1
APOBEC3B
TERF1
PMS1
NOD2
NT5C
IFIH1
EHD4
SPTBN1
TIAL1
TTC37
SAFB2
RGL2
MLX
N4BP1
CDC123
PNMA1
NDUFA1
CEP57
PPP1CC
MRC2
HDAC6
UBE4B
VDR
RAB1A
LANCL1
RER1
BMPR1A
TGFBR1
SURF4
COX4NB
MAPK13
SPTLC1
SPTLC2
FANCG
LRP8
OGT
PPM1D
PIAS3
NDC80
PABPN1
CDC23
HERC2
PIAS2
STEAP1
KRT75
ATG12
SHPK
NDUFA12
CAPZA1
SFRS2
EIF2B4
HMGA2
SART3
NUP98
FAM115A
PFDN2
TBKBP1
BCLAF1
DMD
PMM2
KIAA0586
BMS1
MAD2L2
DAZAP2
MKRNP5
TP73
PPM1G
FANCA
HGS
EIF3D
SLC16A5
NUMA1
SLC33A1
BIRC5
VAPB
PCM1
GRIN2D
DHRS3
SCAP
TAOK2
EDF1
POMP
NOP58
GNAL
NOSIP
DPH5
DNAJC16
HMGB3L1
ERGIC3
MRPS7
COIL
CRYL1
NSF
MELK
UBE2D4
ATP1A1
DAZ2
KIAA0753
DAZ3
EIF2B3
TUBB1
UNG
WIPI2
IFT52
ITFG1
CNOT7
PJA2
SH3GLB1
COX4I1
APP
ATP2C2
ALDH2
SLC16A3
ZBTB5
ABCC3
ABCC4
FAM13A
PELP1
DNAJC3
RAD21
OPA1
MAGEB2
MAGEB4
MAP4K4
WDR68
GNAS
ATG5
SEC22B
IER2
UTP3
AVEN
C12orf4
C12orf5
LUC7L2
EIF5A2
UBE2J1
LACTB2
DHRS7
MRPS2
C14orf166
XAGE1A;XAGE1D;XAGE1C;XAGE1E;XAGE1B
DDX24
KLHL21
RRP15
FAM96B
ZNF222
CORO1B
GOLT1B
YARS
ANAPC10
N4BP2L2
TUBE1
TUBD1
STYXL1
RHOBTB3
RPL26L1
GINS2
LSM7
IER3IP1
NAT5
NIP7
MLST8
ATL2
SLC25A5
CDC42
KIAA0831
KIAA1012
CLSTN1
USP21
ALAS1
UBOX5
ARPC5
POLR2D
CLOCK
ARIH2
TIMM23
TCF25
LYPLA1
C1D
PPIH
COG5
ZNHIT1
APPBP2
IPO8
IPO7
ARL6IP5
NACA2
GSTO2
SLC6A8
NXT1
YIF1A
ATP5O
XRCC4
HSD17B12
ATP6V1A
TRAPPC4
PPME1
HSPA2
AMPD2
EIF2C1
TUBA4A
TUBB2C
HN1
HSPA9
ACTL6B
FABP5L9;FABP5L2;FABP5;FABP5L7
CDK4
ATP6V1B2
ATP6V1C1
CPSF3
TRAPPC2L
IER3
RABAC1
ARHGAP26
SMC2
PRPF8
PDLIM5
ERLIN1
HEXIM1
POLR3G
POLR3C
TXNIP
TAF6L
POLH
ACSL5
SLC39A10
ATP12A
PREP
ATP1B3
YEATS2
FBXO40
CNOT6
MAN1B1
ME1
RAD23A
RAD23B
MARS
THAP3
ANAPC5
ANAPC7
AZI2
BRCC3
RPS7P4
ABCC1
NARFL
ZDHHC6
KRT76
LRRC3
PPP2CA
DVL1;DVL1L1
DIABLO
SMARCAD1
RPS5
WBP5
RPS10
SS18L2
FIP1L1
DNAJB11
MYO6
CBLC
ABCC1
ABCC1
HMGCS1
MAOA
ACO1
UNC93B1
ICAM1
ODC1
RSC1A1
PABPC1
RPLP2
RPLP0
RCOR1
YEATS4
FBXO28
GLRX3
IGF2BP1
YKT6
KHDRBS1
CGRRF1
EBP
ACTA2
IFI35
SLC12A7
WFS1
IREB2
TRABD
GSTM4
STC2
NAGLU
DFFB
POLE2
GYS2
LIMA1
IFITM2
HMGCS2
DDX19B
TERF2IP
RAB1B
ALDH18A1
SLC7A5
PTPLAD1
HSPC152
SSB
G3BP2
HBS1L
SRCAP
RUVBL2
ADAMTS5
TRAFD1
NFE2L3
STX8
SSR3
CAV1
NAPA
ACY1
FANCF
COPS7B
PLEK2
GNPDA1
ACBD3
TMEM85
NEDD4
YAP1
EIF4A3
UTRN
TMEM9
IQGAP1
ORMDL1
SFXN1
IPPK
CDKN1A
DAD1
TBC1D7
SYT1
TNFAIP3
KITLG
NT5E
EXOSC10
WDR3
COPS8
SLC20A2
SNTB2
MALT1
MAGED2
RALBP1
SMN2;SMN1
SMN2;SMN1
CCNB1IP1
ST3GAL4
RANBP17
TRAPPC1
CENPH
MRPL44
PIP4K2A
CCDC21
RMND5A
SOX9
MID1IP1
ALDH3B2
LSS
LMNB2
BET1L
PFKP
ATP2B2
SDF4
TM7SF3
VCAN
ITGA4
BFAR
SRP54
EWSR1
KRT10
KRT5
MBIP
TMEM9B
SAT1
EPHX1
NUTF2
PDIA4
TTRAP
LAS1L
HDHD3
TPT1
TOMM34
PSMF1
LMAN2
COPS5
IMMT
ADAP1
ELF2
PTOV1
CTBP2
GLUL
CORO1A
CTBP2
POLE3
UBE2G2
ARL4C
RPL23
GDI1
MAT2A
DBI
MRS2
2011-03-07
NRIP1
C20orf111
YTHDC2
PSMD8
SFRS3
TUT1
S100A14
DCLRE1B
PEX3
AMZ2
SPG21
RHBDD2
RAC2
RAC1
MRPS30
CBX1
F3
PTS
NLN
ZP3
UBXN8
HLA-E
-
KIF2A
PLCB3
SH3BGRL3
ACOT7
MYO1C
SLC25A31
SNAP23
HAX1
AIP
LCP1
SLC7A11
KCNK1
HPS5
ARVCF
HELLS
ITGA6
BAT2
GSS
CCT5
SFPQ
PTDSS1
RBCK1
TPM4
SOX10
P4HB
NES
IFNGR1
ETFA
SLC35C2
RHOD
LGALS8
NDUFS8
BEGAIN
PSMD9
ATOX1
CBX4
WRB
CLIC1
CLN3
TRIM26
EPPK1
EXOC6
UNG
CLDN12
FRMD8
CSNK1D
RRM2
PSMC1
JMJD4
HSPA7
TBC1D10A
PHGDH
KCTD10
CTSD
NARF
RPS3
RALY
HNRPDL
COMT
CAPN1
MTHFD2
FBXO42
ECH1
MLLT11
GANAB
SLC6A8
STRN3
STK4
CECR5
CSTF1
TRIM4
SDC4
ACACA
NPTN
PSMD3
UBE3A
PAPSS1
ZW10
BCL2L13
SPINT1
PTPRE
PTPRG
TUBB
B4GALT5
SPINT2
SP100
EEF2K
C16orf42
VAV1
SAP18
KIAA0406
NDUFA4
-
N4BP2L2
ZBTB17
USP4
CHAF1B
DUSP4
KLF10
MTAP
EIF2B5
HNRNPA0
PRDX4
HSD17B7
UBE2Z
AHCY
CFL1
AREG;AREGB
NME1
PCBP2
NQO1
HELLS
HNRNPR
EIF4B
STK25
GNS
UPK2
CACNA1A
MPHOSPH10
DDX11
DCTPP1
MLPH
CHAC1
NDFIP1
WDR59
PSMD2
TOR1AIP1
ERCC8
GPS2
GOLPH3L
SFRS9
SFRS5
SFRS6
MXRA5
MRPL3
MAD2L1
SNRPA
SCPEP1
C9orf5
STARD3NL
PRKRIR
G3BP1
FIBP
CLN3
EIF2A
TATDN1
NACAP1
FKSG43
ATP2B4
RPS20
BRIP1
PSAP
POU2F2
DNAJA1
HEXB
DNMT3B
RNF5
ID1
PABPC4
ACSL1
RPS25
BIK
RPL8
MTA1
EIF3I
DUSP4
BCL6
RAD51C
PPP4C
PPP2R5C
CTBP1
KIF5B
TMEM11
AKT1
AKT2
HSF2
CTSL1
VAMP1
IL2RG
PPP6C
BTN3A3
CPSF6
UBE2C
ACACB
PDXK
WWP1
DUSP14
EIF3E
HNRNPUL1
KATNA1
TCEB1P3
CDC37
MRPS22
PRPH
RBM14;RBM4
BUD31
ARD1A
KDM4B
MCM3
ORC1L
ILK
FEM1A
VAMP7
UBL5
CSTF2
SHFM1
C6orf106
GOLGA4
PPDPF
TMEM147
SKP2
RPS18;LOC100130553
PDAP1
ADAM15
SNRPC
RPS7
BIRC2
JUNB
TSPAN6
EPRS
RGS10
ZNF207
ASNA1
BUB3
TUBB2A
RPS2
ABCF1
ACTN1
KANK2
BTN2A2
SLC27A3
DCTN3
SQSTM1
MED21
MTX1
DUT
TUBB3
MRPL20;LOC642393
FASTKD2
ITGA2
RIPK1
HDAC1
HTATSF1
SMYD5
ACTN4
WBSCR22
LAPTM5
UQCRC1
RRM1
APOBEC3A
HNRNPH3
HNRNPH1
ST6GAL1
ITM2A
SFN
TRA2A
STIP1
S100A11
ADAM10
AIFM2
C1orf198
RPS12
GALT
STX6
DSP
RPA2
SGTA
WDR6
TXNRD3
LAMB1
SPOP
TPM2
ERCC1
TOMM40
CCNE2
OSBPL2
KIAA0101
WTAP
PSMD6
-
HERPUD1
LAPTM4A
MAD2L1BP
2011-09-02
C2orf29
CDV3
HERC3
HAUS5
C1QBP
JOSD1
ARL6IP1
RAB3GAP1
SLC39A14
IQCB1
EIF4H
C9orf7
PWP1
CUL1
CUL2
CUL3
TSTA3
NSMCE4A
CDH18
PTCH1
DNAJB12
HUWE1
EEF1A2
RIN1
C21orf2
SLC37A4
AAMP
ALKBH1
YY1
UBTF
CDC6
RAB18
TPM1
CREB3
AP3S1
DNAJC9
KCTD9
PEA15
CDK10
PLCB4
PLEC1
TRPM2
RECQL4
SARNP
GDAP2
MCM9
ABCC1
C14orf143
PPA1
PTGES3
EIF1
C9orf167
ALCAM
CKS2
LAMC2
PRICKLE3
ORC5L
NCOA4
RAP1B
ATP13A2
ORC4L
PMAIP1
CSTF3
DAPK3
CNN2
PCYT2
KRT12
CELSR2
C1orf128
PFDN5
DDO
SLC1A3
SLC1A4
SLC4A11
HPS6
EHMT1
ELP2
FNBP1L
TOMM70A
ZDHHC7
C4orf30
PRSS3
RNF122
TUBAL3
PNRC2
ACVR2A
CDKAL1
MKS1
UBA5
C10orf26
COMMD3
C16orf35
SMG6
DUS2L
GTF3C3
GNL2
TNFAIP1
CHCHD3
APPL1
DNPEP
CHIC2
PFDN4
CCRK
CDC42EP4
CHORDC1
EXOSC2
DLD
QSOX1
HOXC6;HOXC4
INTS6
CCNDBP1
TFIP11
KLF9
KLF5
EML2
BTF3L2
DNAJB1
EIF4G2
SAR1A
EXOSC3
COX6C
EPB41L2
MYO5C
ITM2C
AGPAT6
MPHOSPH6
MAP3K14
TSC22D3
S100A13
TIMM17A
FXR1
FXR2
GGNBP2
MORN1
MCAM
RAB5C
RAB7A
SETD6
RAB13
OCIAD1
C9orf6
DNAJC28
LPCAT2
C11orf79
TRNAU1AP
PLCD1
C1orf109
NLRP2
SSH3
NOL10
RPUSD1
RAB10
SCD5
WDR76
THG1L
SNRPG
DSN1
USP19
PDE4B
C1orf123
PCBP1
CSNK2A1
TRIM37
PSTPIP2
AP2A2
C20orf11
ZFP36L1
PRKCI
TMCO3
RHEB
C11orf59
TOMM20
C12orf48
DHCR24
AMD1
GTF3C4
C14orf119
DUSP2
PLCG1
FPGS
CDC42
GLUD1
SIRT1
PSMA1
GTF2H4
GSR
TELO2
EIF3CL;EIF3C
TTC1
INPPL1
AGPAT4
SDHC
CLUAP1
WDR13
EHD1
RMI1
UBTD1
SLC24A6
RSU1
CA5A
IARS2
CTNNB1
MATR3
MSH2
RPS6KA1
GRK6
PHB
CUEDC1
SF3A2
RHOG
RDX
RPA3
SEC23A
SEC23B
GNL3LP
RFC4
C2orf37
RFC2
RPS21
GTF2F1
SF3A1
PDPR
MREG
IFT57
ESPL1
MAPRE1
DNAJB9
DDX5
SMARCE1
SMPD2
NP
WASH1
HSD17B10
CNOT2
NAP1L4
TP53I11
-
GPD2
ARHGAP8
SNRPD2
SNRPD3
FAM54A
BRMS1
ALDH3B1
MAGEA2B;MAGEA2;MAGEA6
MAGEA3
MAGEA4
MAGEA2B;MAGEA2;MAGEA6
MAGEA9B;MAGEA9
SSTR5
MAGEB1
C17orf68
FANCL
TAF13
DAP
DAP3
C16orf59
FLJ10357
SYNCRIP
YWHAQ
TEAD2
WDR74
MAPK3
NLE1
HAUS2
GOT2
TTC33
TMEM38B
HK1
ELK3
EGFR
H2AFV
RAD54B
POLR2C
RLF
NPTN
NFKBIA
CASP2
MCM4
MCM5
UCHL1
RAP2B
PSMC3
CIB1
CPNE1
CCT7
TUBB4Q
PRMT1
HIST1H2BL
NAT13
DUSP3
KLHL11
TRADD
HMGB1L10
TSN
CDK5RAP3
ITPA
TRIP10
COPS2
FAM86C
TRIP4
HMGN3
TPM1
ARL8B
NAMPT
HHAT
IKZF3
VPS35
PANK4
NAE1
SEC62
ABCB8
RBM22
LOC728395;LOC728412;TSPY3;TSPY1;LOC728403
CXADR
IGBP1
CYP4F2
PSPH
RPP30
RPL29P11
CTAG1A;CTAG1B
CDC23
WDR61
TNKS2
CD276
UBXN6
PRAME
SETD4
DYNLL1
THUMPD2
RAP1A
STEAP3
AGK
TSC22D1
2011-09-11
NCBP1
TMEM30A
GALK1
SSR4
NSDHL
EXOC1
FANCI
TROVE2
EIF2AK2
SLC1A5
SLC25A39
DYNLT1
MYH9
SAPS3
TSSC1
PHLDA2
UBE2V2
VRK1
XRCC4
RAE1
IRX4
GSTO1
PPP5C
BCL2L12
HCFC1
GJB2
ACTN2
UBE2K
SC4MOL
ADD1
BSG
GPC3
DDX19A
PSMD7
UBE2D1
SCNN1A
UBE2D2
C5orf22
STXBP2
BCL2L1
LIN7C
NEDD8
C10orf116
DEK
PSMC4
SLC9A1
PLCXD1
ABHD10
KLC1
HIST1H2BI;HIST1H2BF;HIST1H2BE;HIST1H2BG;HIST1H2BC
PI4K2A
RPA1
UTP6
BSN
PTP4A1
STAM
PTP4A2
TAF15
ARMC6
ACOX3
FZD6
BLOC1S1
MARK4
TPP2
RRAS
RAB11B
CD82
IMPACT
DCK
SELS
CENPN
MYH11
CLCN2
TRMT1
ZYX
USE1
ARHGAP1
CYP24A1
CALR
CSNK2A2
ASS1
DPP3
ERI3
NIP7
DPP9
PPP2R2B
VAMP7
BMX
IMPA1
MRFAP1
ABCA7
FDFT1
HDGF
CANX
AHR
TSFM
MYOF
SLC12A4
SLC4A7
SLC43A1
PKP4
DONSON
C21orf45
XYLB
AP3B1
BHLHE40
DEGS1
GGA3
RUVBL1
STMN3
PLK1
ARFIP1
YWHAZ
RPL23A
EPHA2
NUBP1
ACLY
KRT2
SHC1
GRB2
WDR45L
NEK2
UBE2E1
UBE2L3
UBE2K
HS3ST1
MED13
LMNA
SART1
ACTA1
NR2F6
NR2F1
PSMC2
ACTB
ACTG1
PPAP2B
EHD3
DDB2
OGFR
MBTPS1
EDF1
GPAA1
MBNL1
ATP2B1
PCNA
EIF2S2
CLEC7A
RTN4
HMGCR
ANXA7
MAT1A
HARS
AHNAK
PRKAR1A
RPS6
SEC14L1
SLC39A7
RIPK2
H1FX
PSMC6
GBF1
TNFRSF10A
PEX11B
NCSTN
SNX19
TM9SF4
RGP1
MRPS27
ELMO1
DPM1
FIG4
RAB11FIP5
TSC1
NDRG1
CDC16
PEG10
EPB41L2
FAM62A
PIP5K1A
PIP5K1A
PUM2
SLC25A3
CD33
CEBPG
HDLBP
APOB
METAP1
ATG3
AP2M1
CCDC22
C20orf117
METTL7A
BZW2
C19orf53
OAT
FLVCR1
PML
TYK2
MAGEH1
NOB1
TXNDC9
DPYSL4
LPGAT1
DOCK2
TFRC
CIT
SKAP2
RFXANK
RPS6KA4
ROCK1
PIGK
MPZL1
RNF8
UBE2M
NOP14
GPRC5A
PRC1
TNK1
EIF5
SLC12A2
RABGGTA
OSMR
PSMD4
DRG2
CSE1L
MVD
TMBIM6
SERHL2
GAN
PGGT1B
VCP
MFAP1
MFAP3
HMGB1L1
GTF2B
SH3GLB1
BTBD2
SLK
NSFL1C
TBP
CCNA2
CLTCL1
ERGIC1
SLC25A4
CD74
PVRL3
CKB
FAM162A
EIF1AY
ACTC1
C20orf30
SLC38A1
SLC20A1
EEF1D
NDUFAF4
XRCC3
UBE2T
PBRM1
DVL1
DVL2
RAC3
STX16
GNE
ABCD4
TOM1L1
ENC1
TOM1
PTPRU
TCF25
UBA2
TTN
NEDD4L
DDX12
SYN2
DPF2
SYMPK
HCCS
NCKAP1L
ITGA8
DPAGT1
CDK3
RNF167
CDK6
TMEM98
TMED9
OSBPL3
SSU72
TUBB4
NR1D1
APAF1
MAP2K7
PDCD5
UBA6
CHEK1
EZH1
EVPL
GGH
NACA
NIT1
DNAJC5
DDX17
NAP1L1
ABCC2
CASP6
PSMC5
DDX47
PTTG1IP
PIK3R4
FZD7
-
CDH15
WIPI2
CLTC
MEF2B;LOC729991-MEF2B
ANXA3
TES
AAAS
VDAC2
POLR3A
ESF1
PSMA7
SOLH
TERF2
CDS1
MGST3
HEATR1
IRF6
SNUPN
EFNB1
SNAPC3
PEX13
TNPO1
IRF7
CLP1
USP13
CPNE3
CDC2L2
CDC2L2
HIP1R
KIAA0664
DHODH
UBQLN4
DNAJB6
PAPOLB
SH3GLB2
COQ2
C15orf24
C1GALT1
GLTSCR2
RAD18
C3orf37
ENY2
MFF
CCDC47
SLC16A1
OTUD7B
KIAA0174
SEC24C
CBX5
USP5
REEP5
MAPK8
MAPK9
MX2
KLF11
COL4A3BP
GIPC1
HAT1
PLD2
FARP1
SLC27A2
ATP2A1
MFF
PSMD14
MYH11
PAF1
LZTR1
PRDX5
PRDX3
RPL12
OSBP
CDC42SE2
TOMM22
ECHS1
PSMB1
FBL
ADAR
ADAR
CAPNS1
TP53
RPS11
AP3S2
BCAS2
FMNL1
NDUFS2
ZNF259
GART
PDCD6
IER3
ENTPD6
RPL19
CIAPIN1
PEX14
TULP3
ACTG2
PLEKHG4
EEF1A1
PHLDA1
B4GALNT1
CACNA1B
MDM2
EIF4A1;SNORA67
HSPB1
LRRC41
NLN
POLD2
ZFAND5
ACTR8
FBXO21
TACC1
CDC45L
C21orf59
MTX2
COPS3
CAMLG
NDUFS3
INSR
SP3
PTTG3
CCND2
TARDBP
GALNT1
RPS10P5
LOC723972;ANP32A
CDH1
GLA
RPN1
C12orf30
CHMP4B
C6orf72
DPP8
PIGU
CLN5
HSBP1
BANF1
SF3B1
SCP2
PLA2G4A
TMCO1
UBA1
NHP2L1
CAPZA2
CAPZB
RPL18A
FEN1
NPEPPS
CPSF1
RPL36AP37;HNRNPH2
NME1;NME2
GNB1
RPS14
HIST1H2AB;HIST1H2AE;HIST1H2AL;HIST1H2AG;HIST1H2AJ;HIST1H2AK;HIST1H2AI;HIST1H2AM
ZNF593
RPL31
HOOK1
GMNN
GSN
UBR5
GFM1
POLR1B
MFF
LMAN1
TRMU
HLA-A
COX7A2
OFD1
HLA-B
PPM1B
NUP155
RP2
WDR45
HLA-C
ALDH1A3
QARS
TCEB2
CDC2
FASN
GJB3
FNTA
FNTB
DHPS
ADSS
OXTR
ADSL
TMEM147
NUP50
ERLIN2
UQCRFS1
UBE2D3
SEC23IP
SUPT16H
PACSIN2
DCTN3
LYPLA2
ECD
GPN1
CPD
EPN1
TUFM
CDC34
POP7
CYB561
GLUD2
PKLR
SRI
AP1G2
ZMPSTE24
SC5DL
STX18
IDH1
HSP90B1
GNG5
STK38
PHB2
MYL6B
RPL26
BRCA1
BRCA1
BRCA1
TOP2B
SNRPB
CAPG
PRDX2
UBXN1
PAK3
DHX36
ITGB4
PPP1CA
GK;GK3P
AARS
CARS
SERPINB1
HARS2
ATP5L
NR4A1
S100A6
PPP3R1
LOC442497;SLC3A2
GPI
ITGAV
HNRNPCL1
DDX19B
CCT6A
CD79B
SP140L
PSMD10
PRIM1
PRIM2
GEMIN4
SLC7A1
CSNK1E
GUSB
TMUB1
FECH
POLR2B
PPP3CB
POU2F1
HNRNPL
PDRG1
C21orf70
SLC12A9
PSMB10
PCBP3
ARL4D
PCBP4
TMPRSS3
DNAJC11
RAB25
CORO7
PSMB3
NUP107
PSMB2
GSDMD
ACADVL
FADS3
VPS41
TMED10
PSEN1
ACTR3
CCND1
RGS19
DPY30
PSIP1
ETS1
NTSR1
POLD4
ITPRIP
EXOC8
CKAP5
FTO
TSPYL5
CLN3
TIMM8A
SSSCA1
GMFG
CMIP
RAB8A
AGPAT5
TSC2
GNG7
ADCY3
NDUFV1
CCNI
MINPP1
KIF5C
NR2F2
RPN2
FNBP1L
NPHP1
NDUFB8
HNRNPD
DAG1
DSG2
RTN3
BOP1
UBE4A
URB2
SFT2D2
PIP5K1C
KIF1B
EIF3A
UBAP2L
IKBKE
MLEC
TTLL12
NT5C2
GMPS
-
TFDP1
GADD45A
[truncated: 13,982 more rows]

## Sheet: Udeshi et all 2012 GG-sites
K-ε-GG Peptide Identifier (1.0 indicates the K-ε-GG site is deemed confidently localized with an original localization of >=0.75; a score of 0.5 indicates a localization <0.75 and >=0.5; the total number of sites is indicated by the first number after "_")	Gene Names
AAAAAAALQAK(1)SDEK_1	RPL1	RPL4
AAAASAAEAGIATTGTEDSDDALLK(1)MTISQQEFGR_1	MCB1	PSMD4	PSMD4	RP11-126K1.1-008
AAAAVEPDVVVK(1)R_1	AD-015	SBBI8	SELS	VIMP	hCG_28037	SELS
AAAAVSSAK(1)R_1	MTHFS
AAAK(1)HLIER_1	E6AP	EPVE6AP	HPVE6A	UBE3A	E6AP	EPVE6AP	HPVE6A	UBE3A	E6AP	EPVE6AP	HPVE6A	UBE3A	hCG_18679
AAAMDVDTPSGTNSGAGK(0.5)K(0.5)R_1	RBX1	RNF75	ROC1
AAAMDVDTPSGTNSGAGK(1)K_1	RBX1	RNF75	ROC1
AAASK(1)LGEFAK_1	PPP2R1B	PPP2R1B	PPP2R1B	PPP2R1A	hCG_19686
AAAYSK(1)LGNYAGAVQDCER_1	SGT	SGT1	SGTA
AACFAIQK(1)GLQASR_1	SPTLC1	LCB1	SPTLC1
AACLLDGVPVALK(1)K_1	NEK7	hCG_40767	NEK7
AADTQVSETLK(1)R_1	GCN1L1	KIAA0219
AAEAAGGK(1)YR_1	EXOC4	KIAA1699	SEC8	SEC8L1	EXOC4
AAEADGPLK(1)R_1	HBEBP2BPA	hCG_42012	MPDU1	MPDU1	hCG_42012	MPDU1
AAEDDEDDDVDTK(0.5)KQKTDEDD_1	PTMA	TMSA	PTMA	TMSA	PTMAP7	PTMA	PTMA	HLC6	HSS	KIAA0516	MAPK8IP4	SPAG9	SYD1	PTMA	PTMA	RP11-193G17.1-001
AAEDDEDDDVDTK(1)K_1	PTMA	TMSA	PTMA	TMSA	PTMAP7	PTMA	PTMA	HLC6	HSS	KIAA0516	MAPK8IP4	SPAG9	SYD1	PTMA	PTMA	RP11-193G17.1-001
AAEDDEDDDVDTKKQKTDEDD_1	PTMA	TMSA	PTMA	TMSA	PTMAP7	PTMA	PTMA	HLC6	HSS	KIAA0516	MAPK8IP4	SPAG9	SYD1	PTMA	PTMA	RP11-193G17.1-001
AAEDDEDNDVDTK(1)K_1	0
AAEDDEDNDVDTKKQKTDEDD_1	0
AAEK(1)LYLADPMK_1	SRP9	hCG_1781062	hCG_1984300	hCG_1984300	SRP9	DKFZp564M2223	SRP9
AAESPDQK(1)DTDGGPKEEESPV_1	0
AAESYGK(1)VVDLAPLHLDAR_1	GTF3C3
AAEVLNK(1)HSLSGRPLK_1	HNRNPM	HNRPM	NAGR1	ORF	HNRNPM	HNRPM	NAGR1	DKFZp547H118
AAGAGK(1)VTK_1	EEF1A	EEF1A1	EF1A	LENG7	EEF1A1L14	PTI-1	hCG_2033271	RP11-505P4.2-001	EEF1AL3	EEF1A1	RP11-505P4.2-015	EEF1A1	RP11-505P4.2-003	EEF1A
AAGETQLYAK(1)VSNK_1	STS2	UBASH3A	STS2	UBASH3A	UBASH3A
AAGK(1)GYENEDNYSNIR_1	MTMR6	MTMR6
AAGPELQADCDQIVK(1)R_1	BAL2	KIAA1268	PARP14	BAL2	KIAA1268	PARP14	BAL2	KIAA1268	PARP14	PARP14	BAL2	KIAA1268	PARP14
AAIAQLNGK(1)EVK_1	RBM14	SIP	RBM14	SIP
AAIVEK(1)LSSLPFQK_1	NTF2	NUTF2
AAK(1)GTVGSILDR_1	ABCE1	OK/SW-cl.40	RLI	RNASEL1	RNASELI	RNS4I
AAK(1)LAPEFAK_1	AOP2	KIAA0106	PRDX6
AAK(1)SQPNIPK_1	D7SR	DHCR7
AAK(1)TLYEHYSGGESHNSSSSK_1	MPS1	MPS1L1	TTK	RP3-357D13.2-002	TTK
AAK(1)VLEQLTGQTPVFSK_1	RPL11	hCG_1739238	RP11-223J15.3-001	RP11-223J15.3-005	RPL11	RP11-223J15.3-004	RPL11	RPL11
AAKPEQIQK(1)WIR_1	VRK1
AALHSFK(1)AAR_1	BHLHD1	SREBF1	SREBP1	BHLHD1	SREBF1	SREBP1	SREBF1	SREBF1	BHLHD1	SREBF1	SREBP1	SREBP-1a (delta)	BHLHD1	SREBF1	SREBP1	SREBP-1c (delta)
AALLK(1)NNTALQSVSLR_1	ARHGEF2	KIAA0651	LFP40	ARHGEF2	RP11-336K24.3-004	ARHGEF2	KIAA0651	LFP40	ARHGEF2	KIAA0651	LFP40
AALQEELQLCK(1)GLVQALQTK_1	FAS	FASN
AALQELLSK(1)GLIK_1	RPS25
AALTRDPQFQK(1)LQQWYR_1	GPI
AANATTNPSQLLPLELVDK(1)CIGSR_1	LSM5	LSM5
AANGVVLATEK(1)K_1	HC3	PSC3	PSMA2	DKFZp686D09174	hCG_19883
AANILVSDTLSCK(1)IADFGLAR_1	LCK	LCK	LCK
AANNIASLLTK(1)SQIK_1	THUMPD3
AAPAQQTTQPGGGK(1)R_1	THUMPD1	44M2.1
AAPSAGSWSTFQHK(1)ELMAADR_1	CASP2	ICH1	NEDD2	CASP2	CASP2
AAPSDGFK(1)PR_1	C2F	EMG1	EMG1	hCG_25956
AAPVDLELK(1)K_1	PFD1	PFDN1
AAQEEYVK(1)R_1	ALDA	ALDOA
AAQQAASSSGQGQQAQTPTGK(1)QTDK_1	CSNK1A1	CSNK1A1	hCG_201512
AASAAAASAAAASAASGSPGPGEGSAGGEK(1)R_1	KAP1	RNF96	TIF1B	TRIM28	KAP1	RNF96	TIF1B	TRIM28
AASDYAGK(1)QAHVELAER_1	POLD	POLD1
AASK(1)TQGAVAR_1	NRIF4	ZNF277	ZNF277P	ZNF277	ZNF277	ZNF277
AASLVGK(1)K_1	C20orf37	ITPA	My049	OK/SW-cl.9	hCG_39262	ITPA	RP4-794I6.1-007
AASSLEQK(1)LSR_1	JNKK2	MAP2K7	MEK7	MKK7	PRKMK7	MAP2K7	JNKK2	MAP2K7	MEK7	MKK7	PRKMK7	JNKK2	MAP2K7	MEK7	MKK7	PRKMK7	JNKK2	MAP2K7	MEK7	MKK7	PRKMK7
AASVLK(1)SLPFTIISMK_1	DNTT	TDT	DNTT	TDT
AATASAGAGGIDGK(1)PR_1	SLC20A4	SLC25A11	hCG_32694
AATASAGVPATVSEK(1)QEFYQLLK_1	RANBP6
AATCEGSESSGFGK(1)LPK_1	AZI1	CEP131	KIAA1118	AZI1	AZI1	CEP131	KIAA1118	AZI1
AATK(1)QAGGFLGPPPPSGK_1	PNAS-10	PNAS-136	TMCC4	TMCO1	UNQ151/PRO177	hCG_1766418	TMCO1	PNAS-10	PNAS-136	TMCC4	TMCO1	UNQ151/PRO177
AATTGSGVK(1)VPR_1	CROC1	P/OKcl.19	UBE2V	UBE2V1	UEV1	RP5-1185N5.3-005	UBE2V1
AAVAAGGLVGK(1)GR_1	DCP1B
AAVDLEK(1)LR_1	PFKL	DKFZp686L2097	DKFZp686G1648
AAVDYQK(1)VVR_1	AMS2	MAT2A	MATA2	hCG_34602
AAVK(1)ASTSK_1	FAM51A1	GEMIN8	GEMIN8
AAVK(1)TLNPK_1	CCT6	CCT6A	CCTZ	CCT6A
AAVLFQPCGHMCACENCANLMK(1)K_1	DIP1	KIAA1323	MIB1	ZZANK2
AAVLK(1)PVLLGLR_1	PDCD2L
AAVMHDILDMMPEGIK(1)QNK_1	PRPC8	PRPF8
AAVPDAVGK(1)CR_1	ATP1A2	KIAA0778	ATP1A2	RP11-536C5.4-003	ATP1A2	RP11-536C5.4-008	ATP1A1	ATP1A1	hCG_37943	RP4-655J12.1-002	ATP1A3
AAVQMDPELAK(1)R_1	C20orf4	RP11-234K24.5-002	C20orf4	CGI-23	PRO0225
AAVTIQSK(1)YR_1	ASPM	MCPH5
AAWEAK(1)AGGCGR_1	C14orf80	C14orf80	C14orf80	C14orf80	C14orf80	C14orf80
AAYK(1)LVLIR_1	CDABP0006	PGAM1	PGAMA	hCG_2015269	hCG_25778	RP11-452K12.8-001	PGAM3	PGAM4
AAYNPGQAVPWNAVK(1)VQTLSNQPLLK_1	DBC1	KIAA1967	DBC1	KIAA1967
ACAAQTK(1)ATFLK_1	PSMC3	TBP1
ACARPLISVYSEK(1)GESSGK_1	RPL1	RPL4
ACFVLEK(1)K_1	MAGED1	NRAGE	PP2250	PRO2292	MAGED1	NRAGE	PP2250	PRO2292
ACGQIFCGK(1)CSSK_1	HGS	HRS	HGS	HRS
ACINQHLMNNK(1)DCFFCK_1	FP1477	KPC1	RNF123	FP1477	KPC1	RNF123	RNF123
ACLDTAVENMPSLK(1)MK_1	FAS	FASN
ACLGLYCGK(1)TLLFK_1	C14orf100	CDA06	HSPC213	HSPC327	JAMP	JKAMP
ACNQQLTAK(1)LACPR_1	ESP1	ESPL1	KIAA0165
ACPK(1)ESMDWWM_1	FBL12	FBXL12	FBL12	FBXL12
ACQLSVVVDDK(1)K_1	AIM	CXXC9	DNMT	DNMT1	AIM	CXXC9	DNMT	DNMT1	AIM	CXXC9	DNMT	DNMT1
ACSTVEGK(1)WQQR_1	RAP80	RXRIP110	UIMC1	RAP80	RXRIP110	UIMC1	RAP80	RXRIP110	UIMC1	RAP80	RXRIP110	UIMC1	DKFZp434I1926
ACVVHGSDLK(1)DMTSEQLDDILK_1	ATP1A1
ACYYSLASK(1)VEGPPGSTQK(1)AEAACA_2	SRK	ZAP70	SRK	ZAP70	SRK	ZAP70
ACYYSLASK(1)VEGPPGSTQK_1	SRK	ZAP70	SRK	ZAP70	SRK	ZAP70
ACYYSLASK(1)VEGPPGSTQKAEAACA_1	SRK	ZAP70	SRK	ZAP70	SRK	ZAP70
ADAAASPVGK(1)R_1	C5orf7	JHDM2B	JMJD1B	KDM3B	KIAA1082
ADAISK(1)SELTK_1	KIAA0128	2015-09-02	2015-09-06	hCG_23191	RP5-876A24.2-002	2015-09-06	KIAA0128	2015-09-02	2015-09-06	hCG_23191	RP5-876A24.2-004	KIAA0128	2015-09-02	2015-09-06	hCG_23191	RP5-876A24.2-003	KIAA0128	2015-09-02	2015-09-06
ADALMPQETQALK(1)QK_1	DIFF6	PNUTL3	2015-09-01
ADALMPQETQALKQK_1	DIFF6	PNUTL3	2015-09-01
ADDGRPFPQVIK(1)SK_1	ALDA	ALDOA
ADDYEQVK(1)NVADYYPEYK_1	ATP6D	ATP6V0D1	VPATPD
ADEEKLPPGWEK(1)R_1	PIN1	PIN1L
ADEK(0.5)PK(0.5)EGVK_1	SMT3B	SMT3H2	SUMO2
ADEK(1)PKEGVK_1	SMT3B	SMT3H2	SUMO2
ADEK(1)PKEGVKTENNDHINLK_1	SMT3B	SMT3H2	SUMO2
ADEKPK(1)EGVK_1	SMT3B	SMT3H2	SUMO2
ADEKPKEGVK(0.5)TENNDHINLK_1	SMT3B	SMT3H2	SUMO2
ADEKPKEGVK(1)TENNDHINLK_1	SMT3B	SMT3H2	SUMO2
ADFLK(1)GLPVYNK_1	C19orf58	DDA1	PCIA1
ADGGAEYATYQTK(1)STTPAEQR_1	CD46	MCP	MIC10	CD46	MCP	MIC10	CD46	MCP	MIC10	CD46	MCP	MIC10	CD46	MCP	MIC10	CD46	MCP	MIC10	CD46	MCP	MIC10
ADGGAEYATYQTK(1)STTPAEQRG_1	CD46	MCP	MIC10	CD46	MCP	MIC10	CD46	MCP	MIC10	CD46	MCP	MIC10	CD46	MCP	MIC10	CD46	MCP	MIC10	CD46	MCP	MIC10
ADGIVSK(1)NF_1	RPS21	hCG_41768
ADIDNKEQSELDQDLDDVEEVEEEETGEETK(1)LK_1	NAP1L1	NRP
ADIFMFDEPSSYLDVK(1)QR_1	ABCE1	OK/SW-cl.40	RLI	RNASEL1	RNASELI	RNS4I
ADILEDK(1)DGK_1	HNRNPM	HNRPM	NAGR1	ORF	HNRNPM	HNRPM	NAGR1	DKFZp547H118
ADINTK(1)WAATR_1	RPL14	RPL14
ADK(1)EAAFDDAVEER_1	RBAP48	RBBP4
ADLDK(1)LNIDSIIQR_1	PPP1CC	PPP1CC
ADLESLLQTPGGK(1)PR_1	LUZP5	NCAPG2	LUZP5	NCAPG2	FLJ20311
ADLINNLGTIAK(1)SGTK_1	HSP90A	HSP90AA1	HSPC1	HSPCA	HSP90A	HSP90AA1	HSPC1	HSPCA	HSP90AA2	HSPCAL3	HSP90AB1	HSP90B	HSPC2	HSPCB
ADLTEYLSTHYK(1)APR_1	UQCRC1
ADNLSDTLK(1)K_1	RAP1GDS1	RAP1GDS1	RAP1GDS1
ADPEVCCFITK(1)ILCAHGGR_1	PRO1677	ZC3HAV1	ZC3HDC2	PRO1677	ZC3HAV1	ZC3HDC2	PRO1677	ZC3HAV1	ZC3HDC2
ADQELMTYSHDNIICGITSVSFSK(1)SGR_1	GNB1	GNB1	RP1-283E3.7-004
ADQGEK(1)ENPMR_1	RPL11
ADQQYECVAEIGEGAYGK(1)VFK_1	CDK6	hCG_19542	tcag7.286
ADQQYECVAEIGEGAYGKVFK_1	CDK6	hCG_19542	tcag7.286
ADSAELK(1)QMVMSLR_1	PIAS1
ADSVGK(1)LVTVR_1	CDC47	MCM2	MCM7	CDC47	MCM2	MCM7	MCM7
ADTLTPEECQQFK(1)K_1	CDC10	2015-09-07	Nbla02942	CDC10	2015-09-07	DKFZp686F17268	DKFZp586I031
ADTQTYQPYNK(1)DWIK_1	ERH
ADTSLK(1)SNASTLESHETEEPAAK_1	CGI-09	KIAA1153	TRM6	TRMT6
ADTSLNNCEGAAGSTSEK(1)SR_1	RP11-63P12.8-003	ZFAND5	ZA20D2	ZFAND5	ZNF216
AEAEEHLK(1)LAGMADGLFLLR_1	SRK	ZAP70
AEAEK(1)TFSYPLDLLLK_1	CGI-104	HSPC172	PTD009	SBDN	TRAPPC4
AEALK(1)QGNAIMR_1	NUP107	NUP107
AECK(1)MLLNS_1	KIAA1266	MTA3	tmp_locus_6
AEDK(1)EWMPVTK_1	RPS2	RPS4	LOC392781	tcag7.979	rps2	OK/KNS-cl.6	hCG_1990006	OK/KNS-cl.7	RPS2
AEDKEWMPVTK(1)LGR_1	RPS2	RPS4	LOC392781	tcag7.979	rps2	OK/KNS-cl.6	hCG_1990006	OK/KNS-cl.7	RPS2
AEDMETK(1)IK_1	COX6B	COX6B1
AEEILEK(1)GLK_1	RPL11	hCG_1739238	RP11-223J15.3-001	RP11-223J15.3-005	RPL11	RP11-223J15.3-004	RPL11	RPL11
AEEVATFFAK(1)MLDHEYTTK_1	TOP1
AEFVWHK(1)LSADNMDPDFVER_1	SNX4
AEIIADK(1)QSGK_1	HNRNPA0	HNRPA0
AEIIADKQSGK(1)K_1	HNRNPA0	HNRPA0
AEIIADKQSGK_1	HNRNPA0	HNRPA0
AEILHEIAVLELAK(1)SCPR_1	DRAK2	STK17B	hCG_20077
AEISK(1)IMR_1	OCIAD2	OCIAD2
AEK(1)RPILSVQR_1	TMEM104	TMEM104
AELIK(1)THHNDTELIR_1	GMPS	hCG_1811302
AELK(1)TAMSTPHVAEPAENEQDEQDENGAEASADLRADAMAK_1	MSN
AELQMLLEEEIPSGK(1)R_1	ABI1	ABI1	SSH3BP1	ABI1	ABI1	SSH3BP1	ABI1	SSH3BP1	ABI1	SSH3BP1	ABI1	SSH3BP1	ABI1	SSH3BP1	ABI1	SSH3BP1	hCG_25238	RP13-16H11.4-003	SSH3BP	ABI1	SSH3BP1	ABI1	SSH3BP1	ABI1	SSH3BP1
AELVQGQSAPVGMK(1)AEGFVDALHR_1	FBP3	FUBP3	hCG_31253	RP11-57C19.3-002	FUBP3
AENLK(1)GCSVCCK_1	KMT1A	SUV39H	SUV39H1
AEQATK(1)SVLFVCLGNICR_1	ACP1	ACP1	ACP1	ACP1	ACP1	ACP1
AEQDVENDLLDYDEEEEPQAPQESTPAPPKKDIK_1	DDX39	DKFZp547B159	DDX39	hCG_1776331	DDX39
AESFFQTK(1)ALDVSASDDEIAR_1	APEH	APEH	D3F15S2	D3S48E	DNF15S2	APEH
AETAAK(1)HGEAQVK_1	CDABP0006	PGAM1	PGAMA	hCG_2015269	hCG_25778	RP11-452K12.8-001	PGAM3	PGAM4
AETLEFNDVYQEVK(1)GSMNDGR_1	FACT80	SSRP1
AEVEETLK(1)R_1	DYNLRB1	RP5-914B9.1-004	BITH	DNCL2A	DNLC2A	DYNLRB1	HSPC162	ROBLD1	DNCL2B	DNLC2B	DYNLRB2	ROBLD2	DYNLRB2	BITH	DNCL2A	DNLC2A	DYNLRB1	HSPC162	ROBLD1
AEVQK(1)LQMEAPHIIVGTPGR_1	DDX2A	EIF4A	EIF4A1
AEYLASIFGTEK(1)DK_1	U2AF1	U2AF35	U2AFBP	DKFZp313J1712	hCG_401287	U2AF1	U2AF1L3	U2AF1L4	U2AF1-RS3	U2AF1L3	U2AF1L4	U2AF1-RS3	U2AF1L3	U2AF1L4	U2AF1-RS3
AEYSYVK(1)STK_1	FRG1
AFAGTTLAMTK(1)NAR_1	APOL6	UNQ3095/PRO21341	ApoL6	hCG_1648009
AFAK(1)GFLAEEK_1	ARSDR1	CGI-82	PSDR1	RDH11	hCG_21906	ARSDR1	CGI-82	PSDR1	RDH11
AFATGYGLK(1)SHVR_1	SBF	STAF	ZNF143	SBF	STAF	ZNF143	D6S229E	ZNF523	ZNF76	RP3-329A5.7-001	D6S229E	ZNF523	ZNF76	ZNF143
AFDK(1)HMNLILCDCDEFRK_1	COD	SNRPB	SNRPB1	SNRPB	SNRPB	COD	SNRPB	SNRPB1	hCG_2039421	HCERN3	SMN	SNRPN	COD	SNRPB	SNRPB1	hCG_2039421
AFEK(1)AAESTSSR_1	CDC45L	CDC45L2	UNQ374/PRO710
AFEK(1)NIFNK_1	CGI-120	COPZ	COPZ1	HSPC181
AFGGQSLK(1)FGK_1	SDH2	SDHA	SDHF
AFIPEMLK(1)YSTGR_1	hCG_1811093	NRF1	tcag7.430	NRF1	NRF1
AFIQK(1)SNLIR_1	OZF	ZNF146
AFITNIPFDVK(0.5)WQSLKDLVK_1	HNRNPM	HNRPM	NAGR1	ORF	HNRNPM	HNRPM	NAGR1	DKFZp547H118
AFITNIPFDVK(1)WQSLK_1	HNRNPM	HNRPM	NAGR1	ORF	HNRNPM	HNRPM	NAGR1	DKFZp547H118
AFITNIPFDVK(1)WQSLKDLVK_1	HNRNPM	HNRPM	NAGR1	ORF	HNRNPM	HNRPM	NAGR1	DKFZp547H118
AFITNIPFDVKWQSLKDLVK_1	HNRNPM	HNRPM	NAGR1	ORF	HNRNPM	HNRPM	NAGR1	DKFZp547H118
AFK(0.5)DTGK(0.5)TPVEPEVAIHR_1	RPS20
AFK(1)DTGK(1)TPVEPEVAIHR_2	RPS20
AFK(1)DTGK_1	RPS20
AFK(1)DTGKTPVEPEVAIHR_1	RPS20
AFKDTGK(1)TPVEPEVAIHR_1	RPS20
AFMK(1)ASSELFSQK_1	HMGCS	HMGCS1
AFPNK(1)QGYVLSSIEGR_1	BUB3	BUB3	BUB3
AFQDTLPLLVENADPEWK(0.5)K(0.5)R_1	CEP152	KIAA0912	CEP152	KIAA0912	CEP152	KIAA0912
AFSITQGLLK(1)DR_1	KIAA0361	PFAS	hCG_31283	PFAS
AFSLAK(1)NSQPNR_1	CDC2L4	CDK9	CDC2L4	CDK9
AFVK(1)SGWLLR_1	PLEKHB2	EVT2	PLEKHB2	hCG_37772	PLEKHB2	EVT2	PLEKHB2	hCG_37772	EVT2	PLEKHB2	hCG_37772
AFYGLK(1)QVEK_1	CGI-17	PELO
AGACNTVIK(1)QLMR_1	ATP2A3	ATP2A3	ATP2A3	ATP2A3	ATP2A3	ATP2A3
AGAHLQGGAK(1)R_1	CDABP0047	GAPD	GAPDH	OK/SW-cl.12	GAPD	GAPDH
AGAIFVPIHLVK(1)ER_1	C15orf39	FP6578	C15orf39	FP6578	C15orf39
AGAVEK(1)GVPLYR_1	ENO1	ENO1L1	MBPB1	MPB1	ENO1	ENO1L1	MBPB1	MPB1
AGAVQNTNDSSALSK(1)R_1	KIAA0547	LCMT2	TYW4
AGCAVTSLLASELTK(1)DDAMAAVPAK_1	DIAP1	DIAPH1	DIAPH1	DIAPH1	hCG_42523	DIAP1	DIAPH1
AGEEHYNCISALHK(1)SMR_1	WHIP	WRNIP1	WHIP	WRNIP1	WHIP	WRNIP1	WHIP	WRNIP1
AGEGQAPSTFSK(1)LK_1	JMJD2B	JHDM3B	JMJD2B	KDM4B	KIAA0876
AGEIK(1)GFTGIDSEYEKPEAPELVLK_1	ATPSK1	PAPSS	PAPSS1	hCG_20920
AGEVFIHK(1)DK_1	NONO	NRB54	NONO	NONO
AGFSGGMVVDYPNSAK(1)AK_1	WBSCR22	HUSSY-03	PP3381	WBSCR22	hCG_18991
AGGK(1)ILTFDQLALDSPK_1	RPL18
AGGVFTPGAAFSK(1)TK_1	CGI-49	SCCPDH	RP11-439E19.2-003	SCCPDH
AGGVMDK(1)EYVGFAALPNQLHR_1	0
AGICHK(1)VSTFAMR_1	MBLAC2
AGIQTEEHPNPGK(1)R_1	BBAP	DTX3L
AGITTIEAVK(1)R_1	TPM3	RP11-205M9.1-009	TPM3	DKFZp686J1372	RP11-205M9.1-003	TPM3	hCG_1997142	RP11-205M9.1-006	TPM3	TPM3	RP11-205M9.1-005	OK/SW-cl.5	hCG_1997142	RP11-205M9.1-010	TPM3
AGK(1)LDPHLVLDQLR_1	MYH9	hCG_41454	MYH9	MYH10	MYH10 variant protein	MYH10	MYH10
AGK(1)PVICATQMLESMIK_1	OIP3	PK2	PK3	PKM	PKM2	PKM2	OIP3	PK2	PK3	PKM	PKM2	PKM2
AGK(1)PYQLQIYPNER_1	DPP9	DPRP2	DPP9	DPRP2	hCG_23530	DPP9	DPRP2
AGLIPK(1)FVSFLGR_1	KPNA2	RCH1	SRP1	KPNA2
AGLNSLEAVK(1)R_1	TPM4
AGLVIGK(1)GGETIK_1	FUBP2	KHSRP	FUBP2	KHSRP	FUBP1	FUBP1	FUBP1	FUBP1
AGLVIGKGGETIK_1	FUBP2	KHSRP	FUBP2	KHSRP	FUBP1	FUBP1	FUBP1	FUBP1
AGMSSLK(1)G_1	CCT6	CCT6A	CCTZ	CCT6A
AGPESDAQYQFTGIK(1)K_1	HCVFTP2	PD04912	USMG5
AGPGGK(1)GGAVAELEPRPTRR_1	BHLHD1	SREBF1	SREBP1	BHLHD1	SREBF1	SREBP1	SREBF1	SREBF1
AGPK(0.5)GSK(0.5)VSEEQTQPPSPAGAGMSTAMGR_1	IFI16	IFNGIP1	IFI16	IFNGIP1	IFI16	IFNGIP1	IFI16	IFNGIP1
AGPLPGK(1)DIPLPVTVQR_1	C20orf156	SLA2	SLAP2	C20orf156	SLA2	SLAP2
AGQAGLPCDYTANSK(1)GGVTTQALAK_1	CENPB
AGQPLQLLDASWYLPK(1)LGR_1	MPST	TST2	hCG_41447	LL22NC01-146D10.4-005	MPST
AGRSSISVILTVEAVEHQVKPMFVEK_1	TTN	TTN	TTN	TTN	TTN	TTN	TTN	TTN	TTN	TTN	DKFZp451N061
AGSLK(1)AITAGSK_1	ENDOG
AGTK(1)LSLMPWFHGK_1	CSK	hCG_40804
AGTLDLDK(1)GCTVEELLR_1	CDC25L	MCG7	RASGRP2	CDC25L	MCG7	RASGRP2	RASGRP2	CDC25L	MCG7	RASGRP2	RASGRP2	RASGRP2	RASGRP2	RASGRP2
AGVNTVTTLVENK(1)K_1	RPL7A	SURF3	SURF-3	hCG_2032998	RP11-244N20.10-009	RP11-244N20.10-005	RPL7A	RP-L7a	RP11-244N20.10-004	RPL7A
AGVQK(1)QACMLIR_1	ARMC6	DKFZp762A1314
AGVSK(1)AILECAGQNVER_1	BAL2	KIAA1268	PARP14	BAL2	KIAA1268	PARP14	BAL2	KIAA1268	PARP14	BAL2	KIAA1268	PARP14	BAL2	KIAA1268	PARP14
AHIAQLCEK(1)AGLLQR_1	CLH17	CLTC	CLTCL2	KIAA0034	CLH17	CLTC	CLTCL2	KIAA0034
AHK(1)QIYYSDKYFDEHYEYR_1	CKS2	hCG_29914	RP11-8C21.2-001
AHLTFPK(1)DYPLR_1	UBE2G	UBE2G1
AHPVFYQGTYSQALNDAK(1)R_1	ETEA	FAF2	KIAA0887	UBXD8	UBXN3B
AHQVVEDGYEFFAK(1)R_1	PPP1CC	PPP1CC	PPP1CB	PPP1A	PPP1CA	PPP1CA
AHSSMVGVNLPQK(1)AGGFLMK_1	MIG10	OK/SW-cl.110	PGK1	PGKA	hCG_20034
AIAEGLGSELLVGTTK(1)NALLR_1	EML3	EML3	hCG_20389	EML3	EML3
AIAGNDDVK(1)DAIVR_1	ARMC6	DKFZp762A1314
AICIDPAYSK(1)AYGR_1	SGT	SGT1	SGTA
AIDSSNLK(1)DDYSTAQR_1	HT004	PCID2	PCID2	HT004	PCID2	HT004	PCID2	HT004	PCID2
AIEEGIPAFTCEEYVK(1)SLTANPELIDR_1	DIS3	KIAA1008	RRP44	DIS3	KIAA1008	RRP44
AIEENNNFSK(1)MAEEK_1	LAP18	OP18	STMN1	SCG10	SCGN10	STMN2
AIEENNNFSKMAEEK_1	LAP18	OP18	STMN1	SCG10	SCGN10	STMN2
AIEINPDSAQPYK(1)WR_1	FAM10A1	HIP	SNC6	ST13	AAG2	hCG_1790973	FAM10A5	ST13	RP3-408N23.5-003	ST13
AIENIDTLTNLESLFLGK(1)NK_1	PPP1R7	SDS22	PPP1R7	SDS22	PPP1R7	PPP1R7	PPP1R7	SDS22	PPP1R7	PPP1R7	SDS22	PPP1R7
AIFK(1)GSPCSEEAGTLR_1	FANCI	KIAA1794	FANCI	KIAA1794	FANCI	KIAA1794	FANCI	KIAA1794
AIGSASEGAQSSLQEVYHK(1)SMTLK_1	PSMA5	hCG_39916
AIGVK(1)PPR_1	VCP	DKFZp434K0126
AIIIFVPVPQLK(1)SFQK_1	RPS7	hCG_1784266	RPS7
AIIIFVPVPQLKSFQK_1	RPS7	hCG_1784266	RPS7
AIIK(1)PQYVDQIPK_1	ABCE1	OK/SW-cl.40	RLI	RNASEL1	RNASELI	RNS4I
AIIKPQYVDQIPK(1)AAK_1	ABCE1	OK/SW-cl.40	RLI	RNASEL1	RNASELI	RNS4I
AIK(1)AWNNPSPR_1	LAS1L	MSTP060	LAS1L	MSTP060	LAS1L	MSTP060
AILPCIK(1)GYDVIAQAQSGTGK_1	DDX2A	EIF4A	EIF4A1	DDX2B	EIF4A2	EIF4F	DDX2B	EIF4A2	EIF4F
AINQK(1)LGDTPGVSYSDIAAR_1	VPS16	VPS16	VPS16	RP11-12M19.2-006	RP11-12M19.2-005	VPS16
AIPMYK(1)IATK_1	ATP6E	ATP6E2	ATP6V1E1	hCG_21530	ATP6V1E1	ATP6V1E1	ATP6V1E1
AIQLNSNSVQALLLK(1)GAALR_1	ANAPC7	ANAPC7	APC7	DKFZp762H177
AIQQAVGSSLQGDLPNDK(1)DGSR_1	SCAF1	SFRS19	SRA1	SCAF1
AIRPQIDLK(1)R_1	HYRC	HYRC1	PRKDC	HYRC	HYRC1	PRKDC
AISEAQESVTK(1)TTNYSTVPQK_1	ZC3H14	ZC3H14	ZC3H14	ZC3H14	ZC3H14	ZC3H14	ZC3H14	ZC3H14	ZC3H14
AISK(1)MCLYTCPR_1	HSPC257	KIAA0748	HSPC257	KIAA0748	HSPC257	KIAA0748
AISTPETPLTK(1)R_1	POLA2
AITGASLADIMAK(1)R_1	RPL24	hCG_2023003	RPL24	RPL24
AITYAK(1)GFGML_1	E6AP	EPVE6AP	HPVE6A	UBE3A	E6AP	EPVE6AP	HPVE6A	UBE3A	E6AP	EPVE6AP	HPVE6A	UBE3A	hCG_18679	UBE3A
AIYK(1)GPGSEAGP_1	COMT	COMT
AK(0.5)IQDK(0.5)EGIPPDQQR_1	RPS27A	UBA80	UBCEP1	hCG_1987923	UBC	DKFZp434K0435	hCG_1998947	UBB	UBC	UBA52	UBCEP2	hCG_37048	RPS27A	UBA52	UBA80	UBB	UBC	UBCEP1	UBCEP2	RPS27A	UBC
AK(1)ADALYPVVSAASICAK_1	RNASEH2A	RNASEHI	RNHIA	JUNB
AK(1)AILDASR_1	NOL5A	NOP56	NOL5A	RP4-686C3.1-016
AK(1)ALDQSDNDMSAVYR_1	GLYR1	HIBDL	NP60	GLYR1	HIBDL	NP60	GLYR1	HIBDL	NP60	GLYR1	HIBDL	NP60	GLYR1	HIBDL	NP60
AK(1)AVPLIHQEGNR_1	AIP	AIP	XAP2
AK(1)DTQGFYGTVSSPDSGVYEMK_1	BAL2	KIAA1268	PARP14	BAL2	KIAA1268	PARP14	BAL2	KIAA1268	PARP14	PARP14	BAL2	KIAA1268	PARP14	BAL2	KIAA1268	PARP14
AK(1)EEQQDDTVYMGK_1	DCTN1	DCTN1	DCTN1	DKFZp686I0746	DCTN1
AK(1)EFTNVYIK_1	PABPC4	hCG_2031827	RP11-69E11.6-002	APP1	PABP4	PABPC4	APP1	PABP4	PABPC4	RP11-69E11.6-004	hCG_2031827	PABPC4	RP11-69E11.6-003	PAB1	PABP1	PABPC1	PABPC2	PAB1	PABP1	PABPC1	PABPC2
AK(1)ELLGQGLLLR_1	EIF3CL	EIF3C	EIF3CL	EIF3S8	EIF3CL	EIF3CL
AK(1)FEELNMDLFR_1	GRP78	HSPA5
AK(1)FENLCK_1	HSP90AB1	HSP90B	HSPC2	HSPCB	HSP90AB2P	HSP90BB
AK(1)FYPEDVSEELIQDITQR_1	MSN
AK(1)GYLECSALSNR_1	ARHH	RHOH	TTF	hCG_37394
AK(1)HLAAVEER_1	BAF155	SMARCC1	BAF170	SMARCC2	BAF170	SMARCC2
AK(1)IDNYIPIF_1	ATP6D	ATP6V0D1	VPATPD
AK(1)IQDKEGIPPDQQR_1	RPS27A	UBA80	UBCEP1	hCG_1987923	UBC	DKFZp434K0435	hCG_1998947	UBB	UBC	UBA52	UBCEP2	hCG_37048	RPS27A	UBA52	UBA80	UBB	UBC	UBCEP1	UBCEP2	RPS27A	UBC
AK(1)LAEQAERYDDMAACMK_1	YWHAZ
AK(1)NGGGEVDVVK_1	NMI
AK(1)NIYDILPWR_1	LAX	LAX1	LAX	LAX1	LAX1
AK(1)PVTQIVSAEAWGR_1	TRBC1	TCRBC2	TRBC2
AK(1)QDVIEVIEK_1	POLR2	POLR2A
AK(1)QGYVIYR_1	EC45	RPL15	TCBAP0781	hCG_1996483	RPL15
AK(1)QLSSVQEDR_1	CAPH2	NCAPH2	CAPH2	NCAPH2	CAPH2	NCAPH2	CAPH2	NCAPH2
AK(1)QVTAPELNSIIR_1	AES	hCG_2005178	AES	GRG
AK(1)QYDSVECPFCDEVSKYEK_1	CDC2L4	CDK9	CDC2L4	CDK9
AK(1)SIVFHR_1	hCG_1744585	RAN	ARA24	OK/SW-cl.81	RAN	hCG_1744585
AK(1)TCTFILR_1	CCT7	CCTH	NIP7-1	CCT7	hCG_1997313	CCT7	hCG_1997313
AK(1)TDAGGEDAILQTR_1	APG3	APG3L	ATG3	APG3	APG3L	ATG3
AK(1)VAAMGALQGLR_1	MYO1G	FLJ00293
AK(1)VIQPGYGVQYDYLDPR_1	CGI-02	MTO1	CGI-02	MTO1	RP11-505P4.1-011
AK(1)YEQLLFLAPLSTSEEPLGR_1	AGAP2	CENTG1	KIAA0167	AGAP2	CENTG1	KIAA0167
AK(1)YFIRDEFLR_1	GNAS	GNAS	GNAS1	GSP	hCG_1788380	GNAS	GNAS1	GSP	GNAS	GNAS1	GSP	GNAS	GNAS1	GNAS	GNAS1	GSA	GNAS	RP4-543J19.6-049
AK(1)YLATSQPRPDSSGSH_1	KIAA1691	TTYH3	KIAA1691	TTYH3	DKFZp761K147	KIAA1691	TTYH3
AK(1)YLLADCNEAFIK_1	HR21	KIAA0078	NXP1	RAD21
AK(1)YPHDVVNHLSCDEAR_1	C9orf9	C9orf9
AKEILTK(1)ESNVQEVR_1	PPP2CA	hCG_16586	PPP2CA	PPP2CB
AKELATK(1)LG_1	RPL7A	SURF3	SURF-3	hCG_2032998	RP11-244N20.10-009	RP11-244N20.10-005	RPL7A	RP-L7a
AKGPSPPGAK(1)R_1	WHIP	WRNIP1	WHIP	WRNIP1
AKIQDK(1)EGIPPDQQR_1	RPS27A	UBA80	UBCEP1	hCG_1987923	UBC	DKFZp434K0435	hCG_1998947	UBB	UBC	UBA52	UBCEP2	hCG_37048	RPS27A	UBA52	UBA80	UBB	UBC	UBCEP1	UBCEP2	RPS27A	UBC
AKLQPIALSCVLNIGACK(1)LK_1	CYP40	CYPD	PPID
ALAAAGYDVEK(1)NNSR_1	H1F2	HIST1H1C	hCG_1640485	H1F1	HIST1H1A	H1FT	H1T	HIST1H1T	H1F3	HIST1H1D	H1F4	HIST1H1E	hCG_1645742
ALAAGGYDVEK(1)NNSR_1	H1F5	HIST1H1B
ALACIPVQELK(1)R_1	NGLY1	PNG1	NGLY1	PNG1	NGLY1	PNG1	hCG_28354	NGLY1
ALADDDFLTVTGK(1)TVR_1	CDC21	MCM4	MCM4
ALADEK(1)ALVLGK_1	BCL11B	CTIP2	RIT1	BCL11B	CTIP2	RIT1
ALAENSGVK(1)ANEVISK_1	C21orf112	CCT8	CCTQ	KIAA0002	hCG_1810843
ALAGK(1)PRPR_1	TMEM161A	UNQ582/PRO1152
ALAK(1)TGAESISLLELCR_1	HR21	KIAA0078	NXP1	RAD21
ALALNCFAPINDQEGAEAK(1)DWR_1	UHRF1	ICBP90	NP95	RNF106	UHRF1	hCG_23497	hNp95
ALANSLACQGK(1)YTPSGQAGAAASESLFVSNHAY_1	ALDA	ALDOA
ALAQALK(1)EGR_1	CTBP2	CTBP2	RP11-59C5.2-005	CTBP2	CTBP	CTBP1	CTBP1	hCG_1981976	DKFZp434B0914
ALASGTEASSTDPGAPGGPGGAEGPMAK(1)K_1	E2EPF	OK/SW-cl.73	UBE2S
ALASSGFK(1)YLEYER_1	IRF2BP1
ALDDMISTLK(1)K_1	CCT3	CCTG	TRIC5	CCT3	RP11-443G18.6-002	CCT3	CCT3	RP11-443G18.6-014	CCT3	RP11-443G18.6-013
ALDEGDIALLK(1)TYGQSTYSR_1	MSS1	PSMC2	PSMC2
ALDGPEQMELEEGK(1)AGSGLR_1	PSMC5	SUG1
ALDIPLVK(1)NWYR_1	PRPC8	PRPF8
ALDLDSSCK(1)EAADGYQR_1	STIP1	STIP1
ALDTMNFDVIK(0.5)GK(0.5)PIR_1	PABPC4	hCG_2031827	RP11-69E11.6-002	APP1	PABP4	PABPC4	APP1	PABP4	PABPC4	RP11-69E11.6-004	hCG_2031827	PABPC4	RP11-69E11.6-003	PABPC4	RP11-69E11.6-011
ALDTMNFDVIK(0.5)GK(0.5)PVR_1	PAB1	PABP1	PABPC1	PABPC2	PAB1	PABP1	PABPC1	PABPC2	PABP3	PABPC3	PABPL3	hCG_1774619	RP11-165I9.5-001
ALDTMNFDVIK(1)GKPIR_1	PABPC4	hCG_2031827	RP11-69E11.6-002	APP1	PABP4	PABPC4	APP1	PABP4	PABPC4	RP11-69E11.6-004	hCG_2031827	PABPC4	RP11-69E11.6-003	PABPC4	RP11-69E11.6-011
ALDTMNFDVIK(1)GKPVR_1	PAB1	PABP1	PABPC1	PABPC2	PAB1	PABP1	PABPC1	PABPC2	PABP3	PABPC3	PABPL3	hCG_1774619	RP11-165I9.5-001
ALEAAGGPPEETLSLWK(1)R_1	0
ALELDPDNETYK(1)SNLK_1	SGT	SGT1	SGTA
ALELDPDNETYKSNLK(0.5)IAELK_1	SGT	SGT1	SGTA
ALELNMLSLK(1)GHR_1	PSA	PSAT1
ALELYK(1)INAK_1	E6AP	EPVE6AP	HPVE6A	UBE3A	E6AP	EPVE6AP	HPVE6A	UBE3A	E6AP	EPVE6AP	HPVE6A	UBE3A	hCG_18679
ALETSK(1)ADLESLLQTPGGKPR_1	LUZP5	NCAPG2	LUZP5	NCAPG2	FLJ20311
ALETSKADLESLLQTPGGK(1)PR_1	LUZP5	NCAPG2	LUZP5	NCAPG2	FLJ20311
ALETVPK(1)DLR_1	SPT4H	SUPT4H	SUPT4H1
ALFVYEK(1)GAR_1	LP2254	RNF167
ALGDAFK(1)LFMPR_1	0
ALGIGK(1)NVVCEK_1	GFOD2	UNQ9430/PRO34691
ALGLDSANEK(1)GLYR_1	AIG6	FKBP5	FKBP51	hCG_17659	RP3-340B19.6-001
ALGQNPTNAEVLK(1)VLGNPK_1	MYL6	MYL6	MLC1SA	MYL6B
ALGTPNNEVWPEVESLQDYK(1)NTFPK_1	CDC2	DKFZp686L20222	CDC2	CDC2
ALGTPNNEVWPEVESLQDYKNTFPK_1	CDC2	DKFZp686L20222	CDC2	CDC2
ALHCYDPVADQWEFK(1)APMSEPR_1	KLHL26
ALHLLK(1)AGCSPAVQMK_1	PIAS1
ALHVPK(1)APGFAQMLK_1	C21orf112	CCT8	CCTQ	KIAA0002	hCG_1810843
ALIEMEK(1)QQQDQVDR_1	NONO	NRB54	NONO
ALIGK(1)GHPEFSTNR_1	ISOT	USP5	ISOT	USP5
ALITK(1)QNVQR_1	KLHL6	FLJ00029
ALIVVQQGMTPSAK(1)QSLVDMAPK_1	POLR2E	hCG_21572
ALK(1)ASAQDAGESCTPEAEGRPEEPCGEKAPAYQR_1	CDT1
ALK(1)DYALEK_1	CDC47	MCM2	MCM7	CDC47	MCM2	MCM7
ALK(1)DYALEKEK_1	CDC47	MCM2	MCM7	CDC47	MCM2	MCM7
ALK(1)EFVAK_1	NAE1	APPBP1	HPP1	NAE1	NAE1	NAE1
ALK(1)GQFNFDHPDAFDNELILK_1	UCK2	UMPK
ALK(1)LESENR_1	POLR1A	POLR1A
ALK(1)LNSNEAR_1	HYRC	HYRC1	PRKDC	HYRC	HYRC1	PRKDC
ALK(1)MIVDPVEPHGEMK_1	KAP1	RNF96	TIF1B	TRIM28	KAP1	RNF96	TIF1B	TRIM28
ALK(1)QISSNK_1	ESD
ALK(1)YEPTNVR_1	GTF3C3	GTF3C3
ALKDYALEK(1)EK_1	CDC47	MCM2	MCM7	CDC47	MCM2	MCM7
ALLAQK(1)QEVLGQLR_1	RNF109	TRIM56
ALLGCAK(1)AESGPASLTICEK_1	BHLHD1	SREBF1	SREBP1	BHLHD1	SREBF1	SREBP1	SREBF1	SREBF1	BHLHD1	SREBF1	SREBP1	SREBP-1a (delta)	BHLHD1	SREBF1	SREBP1	SREBP-1c (delta)
ALLLTDQHLYK(1)LDPDR_1	MYO1G	FLJ00293
ALLLTDQHLYK(1)LDPDRQYR_1	MYO1G	FLJ00293
ALLPAVQQEQEFYEQK(1)IK_1	RNF216	TRIAD3	UBCE7IP1	ZIN	RNF216	TRIAD3	UBCE7IP1	ZIN	RNF216	TRIAD3	UBCE7IP1	ZIN
ALMDEVVK(1)ATSR_1	MIG10	OK/SW-cl.110	PGK1	PGKA	hCG_20034
ALNIK(1)QNK_1	CDCA7	JPO1	CDCA7	JPO1	CDCA7	JPO1	CDCA7	JPO1
ALNMAIPGGPK(1)FEPLVR_1	PRPC8	PRPF8
ALPGQLK(1)PFETLLSQNQGGK_1	FAEES3	GST3	GSTP1
ALPWQLNDPNYFSIDAPPSFK(1)PAKK_1	C18orf37	INO80C	C18orf37	INO80C
ALQASALKAWGGKK_1	ALDA	ALDOA
ALQCHICSK(1)DSLDCALAR_1	RP1-18D14.8-002	STIL
ALQEQLDLQK(1)K_1	KIAA1731	KIAA1731	KIAA1731
ALQLQLDGNGK(1)LR_1	HPS6
ALQLVQFDCSPELFK(1)K_1	PIAS4	PIASG
ALQTTGTAK(1)SHLFDGLDDDEPSLANGAFMPK_1	ADAR2	NUP98	ADAR2	NUP98	ADAR2	NUP98	ADAR2	NUP98	ADAR2	NUP98	ADAR2	NUP98	NUP98
ALRDAK(0.5)LDK(0.5)SQIHDIVLVGGSTR_1	HSC70	HSP73	HSPA10	HSPA8	HSC70	HSP73	HSPA10	HSPA8
ALRDAK(1)LDK_1	HSC70	HSP73	HSPA10	HSPA8	HSC70	HSP73	HSPA10	HSPA8	HSPA2	HSP70B	HSPA7	HSPA1	HSPA1A	HSPA1B	DAAP-21F2.7-001	DAAP-21F2.8-001	DADB-333F21.2-001	DADB-333F21.4-001	hCG_1820593	hCG_43726	HSP70-1	DAAP-21F2.8-002	DADB-333F21.4-002	DAQB-147D11.2-002	HSPA1A	XXbac-BCX40G17.4-002	XXbac-BPG254B15.2-002	HSP70B	HSPA6
ALRDAK(1)LDKSQIHDIVLVGGSTR_1	HSC70	HSP73	HSPA10	HSPA8	HSC70	HSP73	HSPA10	HSPA8
ALSALK(1)EAPETGEER_1	C14orf21	KIAA2021	DKFZp686E1893	C14orf21
ALSCLGPTHMGPLALGILK(1)LEHCPQALR_1	C7orf27
ALSSPGQPSK(1)CVTIPR_1	MADH5	SMAD5	DKFZp781C1895	DKFZp781O1323	hCG_41402	SMAD5
ALSTGEK(1)GFGYK_1	CYPA	PPIA	PPIA	RP11-431O22.2-001
ALSTWK(1)QMGEQR_1	NP	PNP
ALTECQGAVGLGSK(1)PVR_1	SECP43	TRNAU1AP	TRSPAP1	SECP43	TRNAU1AP	TRSPAP1
ALTVPELTQQMFDAK(1)NMMAACDPR_1	TUBB2C	TUBB3	TUBB4	MC1R	MSHR	hCG_2039647	TUBB3	hCG_2042771	hCG_1983504	TUBB3	TUBB6	hCG_1641604	TUBB4	TUBB5
ALTVPELTQQMFDSK(1)NMMAACDPR_1	TUBB2	TUBB2A	TUBB2B	DKFZp566F223
ALTVPELTQQVFDAK(1)NMMAACDPR_1	DAAP-285E11.4-003	DADB-118P11.3-003	DAMA-26D6.3-003	DAMC-316D20.4-003	DAQB-47P19.9-003	DASS-191K16.2-003	TUBB	XXbac-BCX111D4.2-003	XXbac-BPG252P9.4-003	OK/SW-cl.56	TUBB	TUBB5	DAAP-285E11.4-001	DADB-118P11.3-001	DAMA-26D6.3-001	DAMC-316D20.4-001	DAQB-47P19.9-001	DASS-191K16.2-001	hCG_26016	XXbac-BCX111D4.2-001	XXbac-BPG252P9.4-001	XTP3TPATP1	DAAP-285E11.4-002	DADB-118P11.3-002	DAMA-26D6.3-002	DAMC-316D20.4-002	DAQB-47P19.9-002	DASS-191K16.2-002	TUBB	XXbac-BCX111D4.2-002	XXbac-BPG252P9.4-002
ALTVQPSGK(1)R_1	0
ALTYDEK(1)R_1	KIAA0988	PP1096	SSD1	TBCD	TFCD	KIAA0988	PP1096	SSD1	TBCD	TFCD	KIAA0988	PP1096	SSD1	TBCD	TFCD	TBCD	KIAA0988	PP1096	SSD1	TBCD	TFCD
ALVDHENVISCPHLGASTK(1)EAQSR_1	PGDH3	PHGDH	PHGDH	RP4-683H9.1-002	PGDH3
ALVQEK(1)IQK_1	IMD2	WAS	WAS
ALVQNDTLLQVK(1)GTGANGSFK_1	H1FX
ALVSEWK(1)EPQAK_1	DDB1	XAP1
ALYEQNQSDVNEAK(1)SGGR_1	GINS1	KIAA0186	PSF1
AMAQNAIK(1)AMHQSQTMEGCSSPIVVK_1	BRUNOL3	CELF2	CUGBP2	ETR3	NAPOR	BRUNOL3	CELF2	CUGBP2	ETR3	NAPOR	BRUNOL3	CELF2	CUGBP2	ETR3	NAPOR	CUGBP2	RP11-544P1.2-003	BRUNOL3	CELF2	CUGBP2	ETR3	NAPOR	BRUNOL3	CELF2	CUGBP2	ETR3	NAPOR
AMAQTAIK(1)AMHQAQTMEGCSSPMVVK_1	BRUNOL2	CELF1	CUGBP	CUGBP1	NAB50	BRUNOL2	CELF1	CUGBP	CUGBP1	NAB50	BRUNOL2	CELF1	CUGBP	CUGBP1	NAB50	BRUNOL2	CELF1	CUGBP	CUGBP1	NAB50
AMELLK(1)VSK_1	RPL36
AMGQGLPDEEQEK(1)LLR_1	LAS1L	MSTP060	LAS1L	MSTP060	LAS1L	MSTP060
AMK(1)GLGTDEDTIIDIITHR_1	ANX6	ANXA6	ANXA6	hCG_39152
AMK(1)QYNGVPLDGRPMNIQLVTSQIDAQR_1	ALY	BEF	THOC4
AMMNAFK(1)EITTMADR_1	GTF2B	TF2B	TFIIB	GTF2B	RP11-82K18.1-002	GTF2B	RP11-82K18.1-003
AMMVQK(1)NIEMQLQAIR_1	CCDC104	UNQ163/PRO189	CCDC104	UNQ163/PRO189	CCDC104	CCDC104	CCDC104
AMNYNAKDEVDGGPPCAPGGTAK(1)TR_1	C6orf67	CDC50A	TMEM30A	C6orf67	CDC50A	TMEM30A
AMQAAK(1)R_1	CGI-110	HSPC175	HT006	SF3B14	hCG_22386	P14
AMSNK(1)WIR_1	FARS	FARSA	FARSL	FARSLA	hCG_172485
AMSSNETAAYK(1)IMR_1	SIMP	STT3B
AMSYK(1)PICPTCQTSYGIQK_1	BBAP	DTX3L
AMTAK(1)GGDISVCEWYQR_1	COX6B	COX6B1
AMTGSTPCSSMSNHTK(1)ER_1	NDR1	STK38
AMTK(1)DNNLLGR_1	HSPA1	HSPA1A	HSPA1B	DAAP-21F2.7-001	DAAP-21F2.8-001	DADB-333F21.2-001	DADB-333F21.4-001	hCG_1820593	hCG_43726	HSP70-1	DAAP-21F2.8-002	DADB-333F21.4-002	DAQB-147D11.2-002	HSPA1A	XXbac-BCX40G17.4-002	XXbac-BPG254B15.2-002	DAAP-21F2.9-001	HSPA1L	HSPA1L	HSP70B	HSPA6
AMWPDGQQDITEVTK(1)RPLTAGTLFK_1	MYO1G	FLJ00293	MYO1G
ANAEEMTK(1)YHSDDYIK_1	HDAC1	RPD3L1	DKFZp686H12203	hCG_41610	RP4-811H24.2-001	HDAC1	RP4-811H24.2-010
ANALVQFLLVKDQAK_1	MAGEL2	NDNL1
ANCIDSTASAEAVFASEVK(1)K_1	FBL	FIB1	FLRN
ANEPCTSFAECVCDENCEK(1)EALYK_1	ARA70	ELE1	NCOA4	RFG	hCG_1982904	RP11-481A12.4-001	OK/SW-cl.6	NCOA4	RP11-481A12.4-002
ANEVIK(1)CK_1	ADH5	ADHX	FDH	hCG_41483
ANNDAVLK(1)R_1	AIMP1	EMAP2	SCYE1
ANPIPTVLK(1)R_1	ANKRD59	BAT4	G5	GPATCH10	BAT4	DADB-127H9.3-004	ANKRD59	BAT4	G5	GPATCH10
ANSLEPEPWFFK(1)NLSR_1	LCK	LCK	LCK	LCK
ANSMGLFLQK(1)TNIIR_1	FDFT1	hCG_17749
ANSTGK(1)APPDER_1	ARID2	KIAA1557	ARID2	KIAA1557
ANVGK(1)LLK_1	ARG134	EIF3K	EIF3S12	HSPC029	MSTP001	PTD001
ANVLNK(1)VEYAQQR_1	C11orf15	TMEM9B	UNQ712/PRO1375	hCG_23891
ANYMDNWK(1)CTGILK_1	SEC13L	SEH1	SEH1L	SEC13L	SEH1	SEH1L
APDLK(1)GMLEVFR_1	RNF88	TRIM5	TRIM5	RNF88	TRIM5	RNF88	TRIM5	RNF88	TRIM5
APEEEVTFDFYHK(1)ASR_1	UBR1
APEIMLNSK(1)GYTK_1	ERK1	MAPK3	PRKM3	hCG_1983753	DKFZp686O0215	hCG_1983753	MAPK3	ERK2	MAPK1	PRKM1	PRKM2	hCG_32557
APEK(1)DMVSMAVLPLAR_1	MYO7B	MYO7B	MYO7B	MYO7B	MYO7B	DKFZp686A08248
APGFAQMLK(1)EGAK_1	C21orf112	CCT8	CCTQ	KIAA0002	hCG_1810843
APGPLSK(1)QGSGSSQPMEVQEGYGFGSGDDPYSSAEPHVSGVKR_1	KAP1	RNF96	TIF1B	TRIM28	KAP1	RNF96	TIF1B	TRIM28
APGPWDPLASAAGLK(0.5)EGGK(0.5)R_1	DNAJB6	HSJ2	MRJ	MSJ1	DNAJB6
APGQAPPGK(1)ALVENLCMK_1	CHL1	CHLR1	DDX11	KRG2	CHL1	CHLR1	DDX11	KRG2	CHL1	CHLR1	DDX11	KRG2
APGTK(1)GTAAAAAAAAK_1	0
APIPQK(1)QEILVEPEPLFGAPK_1	KIAA0794	UBXD7	UBXN7	UBXN7
APIPQK(1)QEILVEPEPLFGAPKR_1	KIAA0794	UBXD7	UBXN7	UBXN7
APIPQKQEILVEPEPLFGAPK(1)R_1	KIAA0794	UBXD7	UBXN7	UBXN7
APLDLDK(1)YVEIAR_1	PPP6	PPP6C	PPP6	PPP6C
APLK(1)SVGPDFGK_1	HYRC	HYRC1	PRKDC	HYRC	HYRC1	PRKDC
APLNETGEVVNEK(1)AK_1	ATR	FRP1	ATR	FRP1
APLPLGHIK(1)R_1	LTA4	LTA4H	LTA4	LTA4H	LTA4H
APNLK(1)ILNLSGNELK_1	NXF1	TAP	DKFZp667O0311	hCG_2020139	NXF1
APPCEYKDWLTK(1)MSGK_1	HYRC	HYRC1	PRKDC	HYRC	HYRC1	PRKDC
APPEQGK(1)IFIAR_1	ACACT	ACACT1	ACAT	ACAT1	SOAT	SOAT1	STAT	hCG_23564	RP11-215I23.1-002	SOAT1
APPGAPGPGPGSGAPGSQEEEEEPGLVEGDPGDGAIEDPELEAIK(1)AR_1	PAB2	PABP2	PABPN1	PAB2	PABP2	PABPN1
APPPLPPVYSMETETPTAEDIQLLK(1)R_1	PPP2R5D	PPP2R5D	PPP2R5D
APPVDDAEVDELVLQTK(1)R_1	BAZ1B	WBSC10	WBSCR10	WBSCR9	WSTF	BAZ1B	WBSC10	WBSCR10	WBSCR9	WSTF
APQCLGK(1)FIEIAAR_1	HNRNPU	HNRPU	SAFA	U21.1	RP11-11N7.3-002	HNRNPU	HNRPU	SAFA	U21.1	HNRNPU	RP11-11N7.3-003	HNRNPU	RP11-11N7.3-004	hCG_22289	HNRPU
APQHK(1)GHTTALVEDVCQGYK_1	RNF15	RORET	TRIM38	DKFZp686F23130
APQHK(1)GHTTALVEDVCQGYKEK_1	RNF15	RORET	TRIM38	DKFZp686F23130
APVIIYK(1)QTK_1	BITE	CEP70	BITE	CEP70
APYTQK(1)QVTPLAVR_1	MYO7B	MYO7B	MYO7B	MYO7B	MYO7B	DKFZp686A08248
AQADIYK(1)ADFQAER_1	IKBKG	FIP3	IKBKG	NEMO	IKBKG	IKBKG	IKBKG
AQAFK(1)NAIR_1	IFT140	KIAA0590	WDTC2	DKFZp564L232
AQAK(1)INAK_1	BAG2
AQCETLSPDGLPEEQPQTTK(1)LK_1	HSPC272	HUWE1	KIAA0312	KIAA1578	UREB1	HSPC272	HUWE1	KIAA0312	KIAA1578	UREB1	HSPC272	HUWE1	KIAA0312	KIAA1578	UREB1	RP3-339A18.4-005	HUWE1	RP3-339A18.4-002
AQCNTK(1)QCPCYLAVR_1	EZH2	KMT6	EZH2	KMT6	EZH2	KMT6	EZH2	KMT6	EZH2	KMT6
AQDQGEK(1)ENPMR_1	RPL11	hCG_1739238	RP11-223J15.3-001
AQEPESGLSEETQVK(1)CLMDQATDPNILGR_1	HYRC	HYRC1	PRKDC	HYRC	HYRC1	PRKDC
AQFLQNLLLPQAK(1)R_1	HAUS5	KIAA0841	HAUS5	KIAA0841
AQGIAPEDK(1)AIQAELLK_1	CYP40	CYPD	PPID
AQGWAPLK(0.5)PLPPSAK(0.5)DPAQAPQA_1	CPNE1	hCG_38213	RP1-309K20.2-005	CPN1	CPNE1	CPNE1	RP1-309K20.2-032
AQGWAPLK(1)PLPPSAKDPAQAPQA_1	CPNE1	hCG_38213	RP1-309K20.2-005	CPN1	CPNE1	CPNE1	RP1-309K20.2-032
AQHLADILSSK(1)GFPAECISGNMNQNQR_1	DDX20	DP103	GEMIN3
AQHQLGEFK(1)TWFQEYMNSK_1	KIAA0095	NUP93
AQLDPAFIK(1)TYEDIKENLESR_1	MPST	TST2	hCG_41447	LL22NC01-146D10.4-005	MPST
AQLGK(1)LLK_1	NAE1	APPBP1	HPP1	NAE1
AQMTK(1)YLQSNSNNWR_1	HSPC272	HUWE1	KIAA0312	KIAA1578	UREB1	HSPC272	HUWE1	KIAA0312	KIAA1578	UREB1	HSPC272	HUWE1	KIAA0312	KIAA1578	UREB1	RP3-339A18.4-005	HUWE1	RP3-339A18.4-002	HUWE1	RP3-339A18.4-007
AQPWLFDAPK(1)FR_1	NUDT22	PP11246	NUDT22	NUDT22	PP11246
AQQNNVEHKVETFSGVYK(1)K_1	RPS7	hCG_1784266
AQTLK(1)VQTFPFLGR_1	POLD	POLD1
AQTPAFDK(1)PK_1	ADA
AQTVDTEIAK(1)HCAYSLPGVALTLGR_1	MEG1	PP4R1	PPP4R1	MEG1	PP4R1	PPP4R1
AQVPFEQILSLPELK(0.5)ANPFK(0.5)ER_1	CIB	CIB1	KIP	PRKDCIP
AQYK(1)GAASEAGR_1	DXS9928E	FAM50A	HXC26	XAP5
ARDYDAMGSQTK(1)FVQCPDGELQK_1	CGI-46	INO80J	RUVBL2	TIP48	TIP49B	hCG_16214
ARYEAANWK(1)YK_1	PROS27	PSMA6	hCG_21177	PSMA6
ASAAK(1)SSLIHQGIR_1	CDC20
ASAALEK(1)LK_1	C5orf51	C5orf51
ASAALLDK(1)LYALGLVPTR_1	C15orf12	IMP3	MRPS4
ASAK(1)SLDR_1	0
ASCK(1)NILACR_1	OTUD7C	TNFAIP3
ASDK(1)QTLLPNDQLYQPLKDR_1	CD3G	T3G	hCG_1646880
ASDK(1)QTLLPNDQLYQPLKDREDDQYSHLQGNQLR_1	CD3G	T3G	hCG_1646880
ASEK(1)PLAAVTCTAPVNIAVIK_1	MPD	MVD
ASGADSK(1)GDDLSTAILK_1	VCP	DKFZp434K0126
ASGADSKGDDLSTAILK(1)QK_1	VCP	DKFZp434K0126
ASGAGGVGGGGGGK(1)IR_1	NUP153	NUP153	NUP153 variant protein
ASGAQLEAK(1)VR_1	TMEM109
ASGDYDNDCTNPITPLCTQPDQVIK(0.5)GGASIIQCHILNDK(0.5)R_1	KIAA1449	UAF1	WDR48	KIAA1449	UAF1	WDR48	KIAA1449	UAF1	WDR48
ASGK(1)FELLDR_1	SMARCA4	hCG_29955	SMARCA4	BAF190A	BRG1	SMARCA4	SNF2B	SNF2L4	hCG_29955	SMARCA4	hCG_29955	SMARCA4	BAF190B	BRM	SMARCA2	SNF2A	SNF2L2	BAF190B	BRM	SMARCA2	SNF2A	SNF2L2
ASGLAAGK(1)GVIVAK_1	GART	PGFT	PRGS	GART	PGFT	PRGS	GART	GART
ASGLTQK(1)WVQR_1	KIAA0540	NBEAL2	UNQ253/PRO290	KIAA0540	NBEAL2	UNQ253/PRO290	KIAA0540	NBEAL2	UNQ253/PRO290
ASGNYATVISHNPETK(1)K_1	RPL8
ASGPPVSELITK(1)AVAASK_1	H1F2	HIST1H1C	hCG_1640485	H1F3	HIST1H1D	H1F4	HIST1H1E	hCG_1645742
ASGVAVSDGVIK(1)VFNDMK_1	CFL	CFL1
ASK(1)EMFEDTVEER_1	RBAP46	RBBP7	RP11-716A19.5-006	hCG_20110	RBBP7	RP11-716A19.5-010
ASK(1)TAENATSGETLEENEAGD_1	EBP1	PA2G4
ASLK(1)GYQWLK_1	KCNAB2	KCNA2B	KCNAB2	KCNK2	KCNA2B	KCNAB2	KCNK2	KCNA3B	KCNAB3
ASLLK(1)VDQEVK_1	PSME3	PSME3	DKFZp686J2076
ASLPTLGFTHFQPAQLTTVGK(1)R_1	ADSL	RP5-1042K10.8-004	ADSL	AMPS	RP5-1042K10.7-008	TNRC6B	ADSL	AMPS
ASLSK(1)LGDVYVNDAFGTAHR_1	MIG10	OK/SW-cl.110	PGK1	PGKA	hCG_20034	PGK2	PGKB
ASLSLAPVNIFK(1)AGADEER_1	99D8.1	CCT2	CCTB	hCG_24460
ASLSLAPVNIFK(1)AGADEERAETAR_1	99D8.1	CCT2	CCTB	hCG_24460
ASLWAQEAK(1)AAQLQLR_1	CEP2	CEP250	CNAP1	CEP2	CEP250	CNAP1
ASLYSFPEPEAAQPMTK(1)K_1	MAPE	OIP4	PRAME
ASNAVK(1)AEIR_1	PPP2R1B	PPP2R1B	PPP2R1B
ASNK(1)TTLQK_1	CBX3	CCDC32	hCG_1745364	hCG_1999239	tcag7.173	CBX3	hCG_1745364	CBX3
ASNLLLNYK(1)NPDQVYLVDYGLAYR_1	VRK1
ASNLQDLVYK(1)NGQAGITK_1	CAPE	PRO0324	SMC2	SMC2L1	CAPE	PRO0324	SMC2	SMC2L1	RP11-86L19.1-004
ASNPDLK(1)LWEIGK_1	BAF57	SMARCE1	BAF57	SMARCE1
ASNVTNK(1)TDPR_1	HNRNPC	HNRPC	HNRNPC	HNRPC	HNRNPC	HNRPC	HNRNPC	HNRPC	HNRPC
ASSDIQVK(1)ELEK_1	LAP18	OP18	STMN1	RP1-125I3.5-006	STMN1	RP1-125I3.5-004	STMN1
ASSDIQVK(1)ELEKR_1	LAP18	OP18	STMN1	RP1-125I3.5-006	STMN1	RP1-125I3.5-004	STMN1
ASSELFSQK(1)TK_1	HMGCS	HMGCS1
ASSSGSK(1)AEFIVGGK_1	CSNK1A1	CSNK1A1	hCG_201512
ASSVGNVADSTEPTK(1)R_1	OGT
ASVQGVPLESSNNDIFLPVK(1)QK_1	C14orf106	KIAA1903	KNL2	M18BP1	C14orf106	KIAA1903	KNL2	M18BP1
ATAAGVK(1)QTESTSFLEK_1	PROS27	PSMA6	hCG_21177	PSMA6
ATAATSPALK(1)R_1	COG1	KIAA1381	LDLB	COG1
ATAEVLNIGK(1)K_1	DKFZp781N1372
ATAGAYIASQTVK(1)K_1	LMPX	MB1	PSMB5	X
ATAGAYIASQTVKK_1	LMPX	MB1	PSMB5	X
ATAMGK(1)NYVNGK_1	HC3	PSC3	PSMA2	DKFZp686D09174	hCG_19883	PSMA2
ATCIGNNSAAAVSMLK(1)QDYK_1	HC9	PSC9	PSMA4	PSMA4	PSMA4
ATDAVGPQLSLANCYEVLSAAK(1)R_1	CMLAP	KBTBD11	KIAA0711	KLHDC7C
ATEGMVVADK(1)NCSK_1	PSMB7	Z	PSMB7	RP11-101K10.7-003	hCG_29221	PSMB7
ATEK(1)VACCPLER_1	CAPD2	CNAP1	KIAA0159	NCAPD2
ATFDAISK(1)TYSYLTPNLWK_1	0
ATFIK(1)VPQNQNGK_1	NCL	hCG_33980	NCL
ATFSGFTK(1)EQQR_1	ETS1	EWSR2	hCG_1732038	DKFZp686D0662	ETS1	EWSR2
ATFYGEQVDYYK(1)SYIK_1	IQGAP1	KIAA0051
ATGPPVSELITK(1)AVAASK_1	H1F5	HIST1H1B
ATGQK(1)LMR_1	CRYZ	CRYZ	CRYZ	CRYZ
ATIK(1)DASLQPR_1	RNF114	ZNF228	ZNF313	RNF114	RNF114	ZNF228	ZNF313
ATK(1)CAEALAPLLSSLNVADR_1	ANKRD52	ANKRD52
ATK(1)DPTAVER_1	RUFY2	hCG_1812958	RP11-153K11.2-007	RUFY2
ATLK(1)DQLIYNLLKEEQTPQNK_1	LDHA	PIG19	LDHA	PIG19	LDHA	hCG_96677	LDHA
ATLK(1)EK_1	LDHB	hCG_24788	LDHB	LDHB	PLEKHG6	PLEKHG6	CGI-134	MRPS18C	L1 gene
ATLKDQLIYNLLK(1)EEQTPQNK_1	LDHA	PIG19	LDHA	PIG19	LDHA	hCG_96677	LDHA
ATLVVNK(1)LGAGVDSGR_1	ARD1	ARFD1	RNF46	TRIM23	ARD1	ARFD1	RNF46	TRIM23	ARD1	ARFD1	RNF46	TRIM23
ATLWYVPLSLKNVDK_1	ACOT7	BACH	ACOT7	BACH	ACOT7	BACH	ACOT7	BACH	ACOT7	BACH	ACOT7	ACOT7	BACH
ATNDSVVADK(1)SCEK_1	LMP10	MECL1	PSMB10
ATNDSVVADKSCEK_1	LMP10	MECL1	PSMB10
ATPEQYQILK(1)ENYGQK_1	FDPS	FPS	KIAA1293
ATPIPEYLK(1)QIPNSCVSGCCCGWLTK_1	C4orf30	DCAF16
ATQMPEGGQGAPPMYQLYK(1)R_1	HYRC	HYRC1	PRKDC	HYRC	HYRC1	PRKDC
ATTTYDFDCDNLELK(1)SNK_1	C14orf106	KIAA1903	KNL2	M18BP1
ATVQAPGPPGLLDGTADDATTVDTLLASK(1)SSCAGLLCR_1	C7orf27	FLJ00283	FLJ00053
ATVTATTK(1)VPEIR_1	CGI-46	INO80J	RUVBL2	TIP48	TIP49B	hCG_16214
ATWK(1)SNYFLK_1	RPLP0	RPLP0
ATYINLK(1)PAR_1	C10orf66	CUEDC2	HOYS6
AVAGGDEQVAMK(1)CAIWLAEQR_1	C20orf18	RBCK1	RNF54	UBCE7IP3	XAP3	XAP4	RBCK1	RP5-852M4.4-007	RBCK1	RP5-852M4.4-013	RBCK1	RP5-852M4.4-004	RBCK1	RP5-852M4.4-001
AVASLPPEQMFELMK(1)QMK_1	CSTF2	CSTF2	CSTF2	CSTF2T	KIAA0689
AVASQLDCNFLK(1)VVSSSIVDK_1	PSMC6	SUG2
AVASQLDCNFLK(1)VVSSSIVDKYIGESAR_1	PSMC6	SUG2
AVAVVVDPIQSVK(1)GK_1	POH1	PSMD14
AVDCLLDSK(1)WAK_1	SEC62	TLOC1	SEC62
AVDDGVNTFK(1)VLTR_1	C21orf112	CCT8	CCTQ	KIAA0002	hCG_1810843
AVDGK(1)AVCGQCER_1	SIVA	SIVA1	SIVA	SIVA1
AVDGYVK(1)PQIK_1	STAT5	STAT5A	STAT5B
AVEATGEK(1)VLR_1	HSPC024	UXT	RP1-212G6.2-003	UXT
AVEELQSIIK(1)R_1	FAP48	FAP68	GLMN	VMGLOM	FAP48	FAP68	GLMN	VMGLOM
AVEHINK(1)TIAPALVSK_1	ENO1	ENO1L1	MBPB1	MPB1
AVEK(1)AAAR_1	BING2	DAP6	DAXX	BING2	DAP6	DAXX
AVFNQK(1)SVSDMIK_1	C12orf48	C12orf48	C12orf48	C12orf48	C12orf48	C12orf48
AVFQANQENLPILK(1)R_1	ATP1A1	ATP1A1	hCG_37943	RP4-655J12.1-002
AVFVSEGK(1)ILTTGFSR_1	CORO1	CORO1A
AVHEK(1)VNIIPVIGK_1	DIFF6	PNUTL3	2015-09-01
AVIK(1)AQHPDYSFGELSR_1	BAF180	PB1	PBRM1	BAF180	PB1	PBRM1	BAF180	PB1	PBRM1	BAF180	PB1	PBRM1	BAF180	PB1	PBRM1	BAF180	PB1	PBRM1	BAF180	PB1	PBRM1	BAF180	PB1	PBRM1
AVK(1)VQTTK_1	ARALAR1	SLC25A12
AVK(1)YVECSALTQK_1	CDC42
AVLEALGSCLNNK(1)YSEGYPGQR_1	SHMT1	SHMT1	SHMT1	SHMT	SHMT1	SHMT1	SHMT
AVLECK(1)PLGIK_1	C17orf27	KIAA1554	RNF213
AVLK(1)FAAATGATPIAGR_1	LAMBR	LAMR1	RPSA	RPSA	LAMR1P15
AVLLK(1)SPPSCIGQWR_1	CMPK2	CMPK2	CMPK2
AVLNPTPIK(1)R_1	ARHG	RHOG	hCG_16162
AVLSCIAPSAK(1)TLPK_1	CAPG	NCAPG	NYMEL3
AVNEK(1)SCNCLLLK_1	ENO1	ENO1L1	MBPB1	MPB1	ENO1	ENO1L1	MBPB1	MPB1
AVNYFSK(1)VK_1	CLH17	CLTC	CLTCL2	KIAA0034	CLH17	CLTC	CLTCL2	KIAA0034
AVQELLPSCIPHK(1)LYR_1	MYO7B	MYO7B	MYO7B	MYO7B	MYO7B	DKFZp686A08248
AVQISK(1)K_1	OK/SW-cl.26	RPS3
AVQK(1)TSDLIVLGLPWK_1	TARDBP	TDP43	RP4-635E18.2-003	TARDBP
AVQSLDK(1)NGVDLLMK_1	ARC16	ARPC5	ARPC5	RP1-127C7.3-004	ARC16	ARPC5
AVSALK(1)ASGVQAQMAK_1	C2orf12	MSSP	MSSP1	RBMS1	SCR2	C2orf12	MSSP	MSSP1	RBMS1	SCR2
AVSAVK(1)NINLPEIPR_1	AP3S2	AP3S2
AVSAVK(1)NMNLPEIPR_1	AP3S1	CLAPS3
AVSTGVK(1)VPR_1	MMS2	UBE2V2	UEV2	hCG_1640505
AVTCGPWNTYVYAVEK(1)GKS_1	RCCD1
AVTELNEPLSNEDRNLLSVAYK(1)NVVGAR_1	YWHA1	YWHAH
AVTK(1)YTSAK_1	H2BFT	HIRIP1	HIST1H2BK	H2BFS
AVTK(1)YTSSK_1	H2BFC	HIST1H2BL	H2BFA	H2BFG	H2BFH	H2BFK	H2BFL	HIST1H2BC	HIST1H2BE	HIST1H2BF	HIST1H2BG	HIST1H2BI	hCG_1640484	hCG_1640985	hCG_1641780	hCG_1787353	hCG_1787365	H2BFD	HIST1H2BN	HIST1H2BC	H2BFH	H2BFN	HIST1H2BO	H2BFB	HIRIP2	HIST1H2BD	HIST3H2BB	H2BFJ	HIST1H2BH	HIST2H2BF	H2BFE	HIST1H2BM
AVVGEK(1)ILSGVIR_1	STXBP2	UNC18B	hCG_22249	STXBP2
AVVPAK(1)YLDEDTIYHLQPSGR_1	AMS2	MAT2A	MATA2	hCG_34602
AVVSENNPCIK(1)HYHIK_1	EMT	ITK	LYK	DKFZp686M05208
AVYTQDCPLAAAK(1)AIQGLR_1	AARS
AVYTSGK(1)ASSAAGLTAAVVR_1	MCM6
AWAGSPK(1)GTIQVITQGTSLK_1	PGDH3	PHGDH	PHGDH	RP4-683H9.1-002	PGDH3
AWEDYYK(1)K_1	FBP3	FUBP3	hCG_31253	RP11-57C19.3-002
AWGGK(0.5)K(0.5)ENLK_1	ALDA	ALDOA
AWGVPQDLIK(1)K_1	KIAA1850	VCIP135	VCPIP1
AWK(1)MQGVGEK_1	KIAA1063	USP22	USP3L	DKFZp434K1822	KIAA1063	USP22	USP3L
AWLQQCSTPDGK(1)YYRPDLNFPCSLPR_1	STS2	UBASH3A	STS2	UBASH3A	UBASH3A
AWNDTTK(1)APTADTQTQNVNQAK_1	MAGED1	NRAGE	PP2250	PRO2292	MAGED1	NRAGE	PP2250	PRO2292	FLJ00163
AWPHDTIGSLK(1)R_1	C7orf21	DULP	HOPS	SB144	TMUB1	UNQ763/PRO1555	TMUB1	TMUB1
AWTVLTEYYK(1)SLEKA_1	ATPSK1	PAPSS	PAPSS1	hCG_20920
AYADTK(1)LANVLFAR_1	DHRS13	UNQ419/PRO853	DHRS13	UNQ419/PRO853	hCG_1998851
AYDPK(1)GGLDNAR_1	GLNS	GLUL	hCG_24393	PIG59
AYGASK(1)TFGK_1	REPA1	RPA1	RPA70
AYGASKTFGK_1	REPA1	RPA1	RPA70
AYGGSMCAK(1)CVR_1	RPL34
AYGLK(1)SGLK_1	G22P1	XRCC6	CTA-216E10.7-005	XRCC6	G22P1	CTA-216E10.7-002	hCG_2013151	XRCC6
AYGPYSVTNCGEHDTTEYK(1)LR_1	hCG_25941	PTPN6	HCP	PTP1C	PTPN6	hCG_25941	HCP	PTP1C	PTPN6	HCP	PTP1C	PTPN6
AYHEQLSVAEITNACFEPANQMVK(1)CDPR_1	TUBA1B	TUBA1B	TUBA1	TUBA4A	hCG_2013418	TUBA1	TUBA4A	TUBA4A	TUBA1A	TUBA3	TUBA2	TUBA3C	TUBA3D	hCG_19100	TUBA2	TUBA3C	TUBA3D	TUBA3E
AYHEQLTVAEITNACFEPANQMVK(1)CDPR_1	TUBA1C	TUBA6	TUBA1C
AYK(1)TEMQDNTYPEILR_1	DBP1	DDX15	DHX15
AYLLGK(1)EDAAR_1	ORCA	OSIL	SQSTM1	SQSTM1
AYQK(1)QPTIFQNK_1	RPS11
AYSDQAIVNLLK(1)MR_1	GCN1L1	KIAA0219
AYSK(1)ITEGK_1	MKI67	MKI67
AYSQGGGK(1)K_1	HDAC2	HDAC2	hCG_21384
CADAPCQK(1)SCPTNLDIK_1	DPYD	DPYD	hCG_1811333
CAIQNAPNPGGGDLQK(1)AGK_1	IREB2	IREB2
CAMTALSSK(1)LISQQK_1	CCT7	CCTH	NIP7-1	CCT7	hCG_1997313	CCT7	hCG_1997313
CAQAK(1)QWGWTQGR_1	RPL17	RPL17
CASVAQQLLNGK(1)R_1	JARID1B	KDM5B	PLU1	RBBP2H1	JARID1B	KDM5B	PLU1	RBBP2H1	HRIHFB2060	PLU-1	DKFZp434I2412	DKFZp434D0815	DKFZp434N0335	DKFZp434I0617	hCG_2027322	JARID1B
CATSK(1)PAFFAEK_1	ANX1	ANXA1	LPC1	hCG_17305	RP11-71A24.1-002
CCLTYCFNK(1)PEDK_1	RPS27A	UBA80	UBCEP1	hCG_1987923
CCSGAIIVLTK(1)SGR_1	OIP3	PK2	PK3	PKM	PKM2	PKM2
CCSQLEK(1)LATGCAQYDPTK_1	EMT	ITK	LYK	DKFZp686M05208
CCVVGTLFK(1)AMPLQPSILR_1	POLD2	hCG_1745196	tcag7.802	POLD2	POLD2	POLD2	POLD2
CDDFVVNDTK(1)LGLVQK_1	USP3
CDENILWLDYK(1)NICK_1	OIP3	PK2	PK3	PKM	PKM2	OIP3	PK2	PK3	PKM	PKM2	PKM2
CDK(1)EFMWALK_1	MTPN	DKFZp761E1322	hCG_16971	tcag7.994	MTPN
CDPAGYYCGFK(1)ATAAGVK_1	PROS27	PSMA6	hCG_21177	PSMA6
CDVDIRK(1)DLYANTVLSGGTTMYPGIADR_1	ACTB	hCG_15971	PS1TP5BP1	ACT	ACTG1	ACTG1	ACTB	ACTB	ACTG	ACTG1
CEAVVAELK(1)QEDQR_1	AZI1	CEP131	KIAA1118	AZI1	AZI1	CEP131	KIAA1118	AZI1
CEECGK(1)AFNR_1	ZNF680	ZNF208	ZNF91L	ZNF91	ZNF91	ZNF729	KIAA1982	ZNF721	ZNF726	ZNF726	ZNF676	ZFD25	ZNF107	ZNF588	smap-7	ZNF493	ZNF429	ZNF595	DKFZp313E1411	ZNF595	ZNF493	ZNF730	ZNF92	ZNF98	ZNF430	DKFZp762K012	ZNF273	TIZ	ZNF675	KOX8	ZNF15	ZNF15L1	ZNF708	ZNF92	ZNF675	ZNF519	BMZF4	ZNF257	KIAA1473	ZNF492	ZNF626	ZNF714	ZNF714	ZNF92	ZNF92	ZNF682	hCG_36741	ZNF273	BMZF1
CEFQDAYVLLSEK(1)K_1	HSP60	HSPD1	HSPD1	HSPD1
CEK(1)CDTEFPNFK_1	REPA1	RPA1	RPA70
CELCNYACAQSSK(1)LTR_1	BCL11B	CTIP2	RIT1	BCL11B	CTIP2	RIT1	BCL11A	CTIP1	EVI9	KIAA1809	BCL11A	CTIP1	EVI9	KIAA1809
CELLYEGPPDDEAAMGIK(1)SCDPK_1	EEF2	EF2
CESAFLSK(1)R_1	RPL24	hCG_2023003	RPL24	RPL24
CETCGTEEAK(1)YR_1	BCD1	C1orf181	ZNHIT6
CFFLSK(1)IEEK_1	HYRC	HYRC1	PRKDC	HYRC	HYRC1	PRKDC
CFGFVTYSNVEEADAAMAASPHAVDGNTVELK(1)R_1	HNRNPA0	HNRPA0
CFGGLQK(1)VFEHDSVELNCK_1	ESD
CFIVGADNVGSK(1)QMQQIR_1	RPLP0	RPLP0
CFSVLGFCK(1)SSQVQR_1	G22P2	XRCC5
CGCVLVESECVCK(1)R_1	ITPRIPL1	KIAA1754L	ITPRIPL1	KIAA1754L	ITPRIPL1
CGCVTMLK(1)SPNR_1	DRIP92	MED16	THRAP5	DRIP92	MED16	THRAP5	DRIP92	MED16	THRAP5	MED16	MED16
CGDCGK(1)AFTQSSTLR_1	ZNF574	ZNF574	DKFZp564M2178	FP972
CGDCPSADPTVK(1)LGAVGGSGFK_1	ELP1	IKAP	IKBKAP	IKBKAP variant protein	DKFZp781H1425
CGEALGLK(1)QAVK_1	BAP135	GTF2I	WBSCR6	BAP135	GTF2I	WBSCR6	BAP135	GTF2I	WBSCR6	BAP135	GTF2I	WBSCR6
CGEGK(1)GCVGGAK_1	AAAS	ADRACALA	GL003
CGLPYVEVLCK(1)NR_1	GPAT	PPAT	hCG_2027246
CHVEVVDTPDIFSSQVSK(1)TDPGCEER_1	GIMAP1	IMAP1
CIELSSGSVK(1)LMR_1	ATP1A3
CINITK(1)QTPSFWILAR_1	NAE1	APPBP1	HPP1	NAE1	NAE1	NAE1
CISTWLK(1)GQVR_1	RFWD3	RNF201
CK(1)AEHDQLLLNYAK_1	LMN2	LMNB	LMNB1	LMNB1
CK(1)DISSALR_1	PRI	RNH	RNH1
CK(1)EMSEYCSTLCR_1	CASP2	ICH1	NEDD2
CK(1)ENLDSHLPPSQNTSELNTA_1	CDK6	hCG_19542	tcag7.286
CK(1)IDIESGQR_1	ABP620	ACF7	KIAA0465	KIAA1251	MACF1
CK(1)LLDVTGGLGTDELR_1	LAS1L	MSTP060	LAS1L	MSTP060	LAS1L	MSTP060
CK(1)PISGHNSLFWYR_1	TRBC1	TCRBC2	TRBC2	TCRBV8S1	TRBV12-3
CK(1)VYWEVGGPPGSASPSTPACLLPR_1	IRF7	IRF7	IRF7	hCG_18132
CLECGK(1)AFNCR_1	ZNF272	ZNF460
CLFLTESLK(1)QFTEK_1	RFP	RNF76	TRIM27	DAAP-182E11.3-003	DAQB-5M14.1-003	DASS-46L4.6-003	TRIM27	XXbac-BCX196D17.2-003	XXbac-BPG322C17.1-003	RFP	RNF76	TRIM27
CLIK(1)WLEVR_1	RNF24
CLK(1)SLCEDSNDLQDPVLSSAQAQR_1	ARC240	CAGH45	HOPA	KIAA0192	MED12	TNRC11	TRAP230	ARC240	CAGH45	HOPA	KIAA0192	MED12	TNRC11	TRAP230	hCG_19960	ARC240	CAGH45	HOPA	KIAA0192	MED12	TNRC11	TRAP230
CLLEK(1)QLPNGDWPQENIAGVFNK_1	LSS	OSC
CLSSLK(1)DER_1	PGD	PGDH	hCG_2006054	RP4-736L20.2-001	PGD
CLTAELSQWQK(1)K_1	CENPK	FKSG14	ICEN37
CLTFNPAK(1)R_1	CDK6	hCG_19542	tcag7.286
CLTPHLK(1)DGVPGLNIEELIEK_1	CIP2A	KIAA1524	CIP2A	KIAA1524
CLVK(1)WLEVR_1	RNF122
CLVLTGFGGYDK(1)VK_1	VAT1
CMDVYTPK(1)SSR_1	CSNK2B	DADB-127H9.2-004	DAMA-236L13.2-004	DAMC-157M7.2-004	DAQB-195H10.8-004	DASS-336N12.7-004	hCG_43725	XXbac-BCX88C14.4-004	CK2N	CSNK2B	G5A	DADB-127H9.2-001	DAMA-236L13.2-001	DAMC-157M7.2-001	DASS-336N12.7-001	hCG_43725	CSNK2B	DADB-127H9.2-002	DAMA-236L13.2-002	DAMC-157M7.2-002	DAQB-195H10.8-002	DASS-336N12.7-002	XXbac-BCX88C14.4-002	XXbac-BPG32J3.6-002
CMVCQK(1)GLTGQAEAR_1	DUBA8	HIN7	OTUD2	PRO0907	YOD1	DUBA8	HIN7	OTUD2	PRO0907	YOD1
CNCGNTK(1)VTVPCGR_1	NFXL1	OZFP	URCC5	HOZFP	NFXL1	OZFP
CNEIINWLDK(0.5)NQTAEKEEFEHQQK_1	HSC70	HSP73	HSPA10	HSPA8
CNEIINWLDK(1)NQTAEKEEFEHQQK_1	HSC70	HSP73	HSPA10	HSPA8
CNEIINWLDK(1)NQTAEKEEFEHQQKELEK_1	HSC70	HSP73	HSPA10	HSPA8
CNEIINWLDKNQTAEKEEFEHQQK_1	HSC70	HSP73	HSPA10	HSPA8
CNGTDIYK(1)DKESTVQVHYR_1	CD3D	T3D	hCG_40222	CD3D
CNGTSSK(1)GSDQAIITLR_1	BSG	UNQ6505/PRO21383	BSG	UNQ6505/PRO21383	hCG_20562	hEMMPRIN	BSG	hCG_20562
CNK(1)EVYFAER_1	CRIP	CRIP1	CRP1
CNTDDTIGDLK(1)K_1	UBL5
CPDIATQLAGTK(1)K_1	GSS	GSS
CPLLK(1)PWALTFSYGR_1	ALDA	ALDOA
CPNLTYLNLSGNK(1)IK_1	ANP32E	ANP32E	hCG_1998392	RP4-790G17.1-002	ANP32E	RP4-790G17.1-004
CPQVEEAIVQSGQK(1)K_1	E2IG3	GNL3	NS	E2IG3	GNL3	NS
CPSCSFPALLDSDVK(1)R_1	RNF216	TRIAD3	UBCE7IP1	ZIN	RNF216	TRIAD3	UBCE7IP1	ZIN	RNF216	TRIAD3	UBCE7IP1	ZIN
CPVK(1)FYEFYLSK_1	ZMYM3	DXS6673E	KIAA0385	ZMYM3	ZNF261	DXS6673E	KIAA0385	ZMYM3	ZNF261	ZMYM3
CPYSVPFYPTFK(1)EGMALEDYQR_1	GLE1	GLE1L	GLE1	GLE1L
CQEAWVLSGK(1)QQIAK_1	HSPC165	HSPC236	MDS5	MOG1	RANGNRF	RANGRF	RANGRF	HSPC165	HSPC236	MDS5	MOG1	RANGNRF	RANGRF	HSPC165	HSPC236	MDS5	MOG1	RANGNRF	RANGRF	HSPC165	HSPC236	MDS5	MOG1	RANGNRF	RANGRF
CQGSAQK(1)LLQNVNDTLSR_1	RNF15	RORET	TRIM38	DKFZp686F23130
CQYVTEK(1)VLAAVYK_1	ALDA	ALDOA	ALDB	ALDOB	ALDOB	ALDOB	RP11-490D19.1-002	ALDC	ALDOC
CSASCCEDSQASMK(1)QVHQCIER_1	FAM136A	FAM136A
CSDAAGYPHATHDLEGPPLDAYSIQGQHTISPLDLAK(1)LNQVAR_1	PCBP1	hCG_1776997
CSDSSLLGK(1)R_1	C21orf45	C21orf46	FASP1	MIS18A
CSDVSELSSSPPGPYHQEPYVCK(1)PEER_1	AMPK	PRKAB1
CSECIDWGEK(1)R_1	SMP1	TMEM50A	UNQ386/PRO718	hCG_23247	RP11-335G20.3-001
CSEEVSPMQLIK(1)QNIFGPSQK_1	C17orf27	KIAA1554	RNF213
CSELK(1)GQLGEAEGENLR_1	AZI1	CEP131	KIAA1118	AZI1	AZI1	CEP131	KIAA1118	AZI1
CSK(1)TLTQGGVTYR_1	FHL3	SLIM2
CSLFASALQSYK(1)R_1	C15orf30	PARP16	C15orf30	PARP16	C15orf30	PARP16
CSVCPDYDLCSVCEGK(1)GLHR_1	ORCA	OSIL	SQSTM1	ORCA	OSIL	SQSTM1	SQSTM1	SQSTM1
CSWQDLK(1)DFMR_1	SFRS6	SRP55	SFRS6	SRP55
CTESEEEEVTK(0.5)GK(0.5)ENQLQLSCFINQEVK_1	TGT	USP14	USP14
CTK(1)EEHLCTQR_1	TPM3	RP11-205M9.1-009	TPM3	DKFZp686J1372	RP11-205M9.1-003	TPM3	RP11-205M9.1-011	TPM3	RP11-205M9.1-014	TPM3
CTK(1)IINADSEDPK_1	MSS1	PSMC2	PSMC2
CTK(1)IINADSEDPKYIINVK_1	MSS1	PSMC2	PSMC2
CTPSVISFGSK(1)NR_1	HSP105	HSP110	HSPH1	KIAA0201	HSP105	HSP110	HSPH1	KIAA0201	HSP105	HSP110	HSPH1	KIAA0201
CTVCNEATPIK(1)NPPTGK_1	TMEM55A
CVDPWLTK(1)TK_1	RNF13	RZF	hCG_21342	hCG_21342	RNF13	RNF13
CVK(1)LDRPR_1	PKR1	PRKAR1	PRKAR1A	TSE1	hCG_28462	DKFZp779L0468	PRKAR1B
CVLK(1)IGEHTPSALAIMENANVLAR_1	ALDA	ALDOA
CVLK(1)VHSFTHEAPNQR_1	WDR6	WDR6	DKFZp434F1720	WDR6	WDR6
CVQDAK(1)GGSFYR_1	DIP1	KIAA1323	MIB1	ZZANK2
CVQIQK(1)AWLR_1	CAPD3	KIAA0056	NCAPD3
CVSDLQIGGEFSNTPDQAPEHISK(1)DLYK_1	SNAP50	SNAPC3	RP11-307K19.1-005	SNAPC3
CYAGK(1)QITGVSILR_1	F538	UCKL1	URKL1	RP4-591C20.1-005	UCKL1
CYLCK(1)SLVPFR_1	RAP80	RXRIP110	UIMC1	RAP80	RXRIP110	UIMC1	RAP80	RXRIP110	UIMC1	RAP80	RXRIP110	UIMC1	DKFZp434I1926
CYLFGGLANDSEDPK(1)NNIPR_1	HCFC1	HCF1	HCFC1	HFC1	HCF1	HCFC1	HFC1	HCF1	HCFC1	HFC1
DACAK(1)AVYQR_1	MYO1G	FLJ00293	MYO1G	MYO1G
DADSQNPDAPEGK(1)R_1	COPA	COPA
DAFALAK(1)EK_1	PSMC3	TBP1
DAFGYATLK(1)R_1	KIAA1999	RICTOR	hCG_2006191	KIAA1999	RICTOR	KIAA1999	RICTOR
DAFPVAGQK(1)LIYAGK_1	RAD23B	RAD23B	RP11-131A5.1-002	RAD23B	RP11-131A5.1-003	RAD23A
DAGGK(1)SWCPDCVQAEPVVR_1	TXNDC17	TXNL5
DAGLK(1)QAPASR_1	Ov/Br septin	MAFK	2015-09-09
DAGPLLISLK(1)DGYVPPK_1	CORO1	CORO1A
DAGPLLISLKDGYVPPK_1	CORO1	CORO1A
DAISAGK(1)NWMFSNAK_1	CHERP	DAN26	SCAF6
DAK(0.5)LDK(0.5)SQIHDIVLVGGSTR_1	HSC70	HSP73	HSPA10	HSPA8	HSC70	HSP73	HSPA10	HSPA8
DAK(1)HTNFVEFR_1	AP17	AP2S1	CLAPS2
DAK(1)LDKSQIHDIVLVGGSTR_1	HSC70	HSP73	HSPA10	HSPA8	HSC70	HSP73	HSPA10	HSPA8
DAMMAK(1)AEYLCR_1	hCG_23509	PSMD6	KIAA0107	PFAAP4	PSMD6	hCG_23509	PSMD6	hCG_23509	PSMD6	PSMD6	PSMD6
DASLMVTNDGATILK(1)NIGVDNPAAK_1	99D8.1	CCT2	CCTB	hCG_24460
DATNTGIK(1)CAGIDVR_1	METAP2	MNPEP	P67EIF2
DATNVGDEGGFAPNILENK(1)EGLELLK_1	ENO1	ENO1L1	MBPB1	MPB1	ENO1	ENO1L1	MBPB1	MPB1
DATNVGDEGGFAPNILENKEGLELLKTAIGK_1	ENO1	ENO1L1	MBPB1	MPB1	ENO1	ENO1L1	MBPB1	MPB1
DAVNQNTK(1)LLQSAK_1	EEF2K
DAVTYTEHAK(1)R_1	H4/A	H4/B	H4/C	H4/D	H4/E	H4/G	H4/H	H4/I	H4/J	H4/K	H4/M	H4/N	H4/O	H4F2	H4FA	H4FB	H4FC	H4FD	H4FE	H4FG	H4FH	H4FI	H4FJ	H4FK	H4FM	H4FN	H4FO	HIST1H4A	HIST1H4B	HIST1H4C	HIST1H4D	HIST1H4E	HIST1H4F	HIST1H4H	HIST1H4I	HIST1H4J	HIST1H4K	HIST1H4L	HIST2H4	HIST2H4A	HIST2H4B	HIST4H4
DAYK(1)FAADVR_1	BRDT	BRDT	BRDT
DCDSLK(1)GLCR_1	ACID2	PP642	PTOV1	UNQ6127/PRO20092	ACID2	PP642	PTOV1	UNQ6127/PRO20092	hCG_2039824	PTOV1
DCEDVAK(1)AALR_1	ARMC6
DCIQYIK(1)EQR_1	DXS423E	KIAA0178	SB1.8	SMC1	SMC1A	SMC1L1	DKFZp686L19178
DCQLNAHK(1)DHQYQFLEDAVR_1	KAP1	RNF96	TIF1B	TRIM28	KAP1	RNF96	TIF1B	TRIM28
DDDIAALVVDNGSGMCK(1)AGFAGDDAPR_1	ACTB	hCG_15971	PS1TP5BP1	ACT	ACTG1	ACTG1	ACTB	ACTB	ACTB
DDK(1)HGSYEDAVHSGALND_1	CCT1	CCTA	TCP1
DDNMFQIGK(1)MR_1	PC4	RPO2TC1	SUB1	hCG_1781938
DDREQFYK(1)IAK_1	UBE2G2	hCG_1641424	UBE2G2	DKFZp586L2318
DDWEEK(1)R_1	MATR3	KIAA0723	MATR3	DKFZp686K0542	DKFZp686K23100
DEFEGLFK(1)QPAENVNQYLTDPK_1	A1S9T	UBA1	UBE1	CTD-2522E6.1-003	UBA1	UBE1
DEIEAMIK(1)R_1	BAL2	KIAA1268	PARP14	BAL2	KIAA1268	PARP14	BAL2	KIAA1268	PARP14	PARP14	BAL2	KIAA1268	PARP14	BAL2	KIAA1268	PARP14	PARP14
DEILPTTPISEQK(0.5)GGK(0.5)PEPPAMPQPVPTA_1	OK/SW-cl.26	RPS3	RPS3
DEILPTTPISEQKGGK(1)PEPPAMPQPVPTA_1	OK/SW-cl.26	RPS3	RPS3
DETEFYLGK(1)R_1	GIG33	RPL35A	RPL35A
DFASEVSNVLNK(1)GHPK_1	STAM	STAM1	STAM	STAM1	STAM
DFCVK(1)FPEEIR_1	KIAA1643	LST2	ZFYVE28	KIAA1643	LST2	ZFYVE28	KIAA1643	LST2	ZFYVE28	KIAA1643	LST2	ZFYVE28	ZFYVE28
DFDQNQGEVVK(0.5)HYK(0.5)IR_1	LCK	LCK	LCK	LCK
DFDQNQGEVVK(1)HYK_1	LCK	LCK	LCK	LCK
DFGVK(1)AR_1	ADA
DFLAGGVAAAISK(1)TAVAPIER_1	ANT2	SLC25A5
DFLFQDFK(1)R_1	MYO1G	FLJ00293	MYO1G
DFLGK(1)SDPFLEFFR_1	CPNE1	hCG_38213	RP1-309K20.2-005	CPN1	CPNE1	CPNE1	RP1-309K20.2-032	CPNE1	RP1-309K20.2-007	CPNE1	RP1-309K20.2-009	CPNE1	RP1-309K20.2-008	CPNE1	RP1-309K20.2-016	CPNE1	RP1-309K20.2-013	CPNE1	RP1-309K20.2-014	CPNE1	RP1-309K20.2-017	CPNE1	RP1-309K20.2-012
DFLK(1)EFNNK_1	JAK1	JAK1A	JAK1B
DFLLK(1)PELLR_1	BAT1	UAP56	BAT1	UAP56	BAT1	XXbac-BCX270M2.2-006	DADB-26I14.7-006	DAMA-25N12.12-006	DAMA-BMC190B12.8-006	DAQB-72H16.1-006	DASS-161H22.1-006	XXbac-BPG296P20.6-006	BAT1	DASS-161H22.1-017	XXbac-BCX270M2.2-017	DAQB-72H16.1-017	DAMA-25N12.12-017	DADB-26I14.7-017	DAMA-BMC190B12.8-017	BAT1	DASS-161H22.1-009	DAQB-72H16.1-009	DAMA-25N12.12-009	DADB-26I14.7-009	DAMA-BMC190B12.8-009	XXbac-BCX270M2.2-009	XXbac-BPG296P20.6-009	BAT1	DASS-161H22.1-018	XXbac-BCX270M2.2-018	DAQB-72H16.1-018	DAMA-25N12.12-018	DADB-26I14.7-018	DAMA-BMC190B12.8-018	BAT1	DASS-161H22.1-014	XXbac-BCX270M2.2-014	DAMA-25N12.12-014	DADB-26I14.7-014	DAMA-BMC190B12.8-014	DAQB-72H16.1-014	BAT1	XXbac-BCX270M2.2-013	DAQB-72H16.1-013	DAMA-25N12.12-013	DADB-26I14.7-013	DAMA-BMC190B12.8-013	DASS-161H22.1-013	XXbac-BPG296P20.6-013
DFNHINVELSLLGK(1)K_1	OK/SW-cl.103	RPL9	RPL9P7	RPL9P8	RPL9P9	hCG_37461	hCG_37461	RPL9
DFQK(1)DFVK_1	BAP135	GTF2I	WBSCR6	BAP135	GTF2I	WBSCR6	BAP135	GTF2I	WBSCR6	BAP135	GTF2I	WBSCR6	GTF2I	hCG_1735999	GTF2I
DFSPEALK(1)K_1	EIF3S3	hCG_20900	EIF3H	EIF3S3	hCG_20900
DFTVSAMHGDMDQK(1)ER_1	DDX2A	EIF4A	EIF4A1
DFVPFITK(1)GLR_1	TSC2	TSC4	TSC2	TSC4	TSC2	TSC4	TSC2	TSC4	TSC2	TSC4	TSC2	TSC4
DGADFAK(1)WR_1	ALDA	ALDOA	ALDC	ALDOC	ALDOC	ALDOC
DGALVGTACK(1)DK_1	CORO7	hCG_1787779	CORO7
DGALVGTACKDK_1	CORO7	hCG_1787779	CORO7
DGEDQTQDTELVETRPAGDGTFQK(1)WAAVVVPSGQEQR_1	D6S204	HLAC	HLA-C	HLA-JY3	HLA-Cw	HLA-A	DADB-123D8.3-002	DAMC-190N15.1-002	HLA-A	HLAA	HLA-A	HLA	HLA-A*0226	HLA-A*0225	MHC class I HLA-A	HLA-A*02	HLA-B	DADB-123D8.3-001	HLA-A2	DAMC-190N15.1-001	HLA-A	HLAA	HLA-A	DADB-123D8.3-003	HLA-A	HLA-A	DAMC-190N15.1-003	HLA-C	HLA-C	XXbac-BCX101P6.2-004	HLA-C	XXbac-BPG248L24.3-004	HLA-C	HLA-C	XXbac-BCX101P6.2-003	HLA-C	XXbac-BPG248L24.3-002	HLA-C	XXbac-BCX101P6.2-002	HLAC	HLA-C	HLA-Cw	HLA	XXbac-BPG248L24.3-001	HLA-C	HLA-Cw	XXbac-BCX101P6.2-001	HLA-C	HLAB
DGFSPCCPGWSQTPELK(1)PSACLDLPK_1	RP11-101E13.2-007	UCHL5	RP11-101E13.2-006	UCHL5
DGGK(1)YSLEQR_1	AF3P21	NCKIPSD	SPIN90	AF3P21	NCKIPSD	SPIN90	NCKIPSD	NCKIPSD	NCKIPSD
DGGPVTSQESGQK(1)LVSPLCLAPYFR_1	FACD	FANCD2	FACD	FANCD2	FACD	FANCD2
DGITAGK(1)AALR_1	BT3.3	BTF3	BTN3A3	BTN3A3	hCG_17992	BTF5	BTN3A1	BTF5	BTN3A1	BT3.2	BTF3	BTF4	BTN3A2	BTN3A3	BTN3A3	BTN3A3	BTN3A3	BTN3A3	BTN3A3	BTN3A3	BTN3A3
DGK(1)YSQVLANGLDNK_1	D6S218E	RPS18	DADB-159G18.1-001	DAMC-227D19.3-001	DAQB-314F24.10-001	hCG_1640167	XXbac-BCX165D10.12-001	XXbac-BPG185D15.7-001
DGLCSK(1)TVEYHR_1	C5orf15	HTGN29	KCT2
DGLK(1)AIAR_1	KIAA0988	PP1096	SSD1	TBCD	TFCD	KIAA0988	PP1096	SSD1	TBCD	TFCD
DGLLENQTPEFFQDVCK(1)PK_1	FAS	FASN
DGSGVTK(1)SSWR_1	MCM6
DGSLASNPYSGDLTK(1)FGR_1	KIAA0144	NICE4	UBAP2L	KIAA0144	NICE4	UBAP2L	KIAA0144	NICE4	UBAP2L	KIAA0144	NICE4	UBAP2L	RP11-205M9.4-013	UBAP2L	NICE-4
DGTAGIPNLQLYDVK(1)TGTCLK_1	EIF2A	CDA02	EIF2A	MSTP004	MSTP089	EIF2A
DGVLK(1)LADFGLAR_1	CDC2L4	CDK9	CDC2L4	CDK9
DHAK(1)FSPVATASYR_1	POLR1C	POLR1E	POLR1C	POLR1E	RP3-337H4.4-009	POLR1C	RP3-337H4.4-004
DHATLNGALQFATK(1)QLSR_1	C4orf30	DCAF16
DHICK(1)DMSALVAAR_1	AIM	CXXC9	DNMT	DNMT1	AIM	CXXC9	DNMT	DNMT1	AIM	CXXC9	DNMT	DNMT1
DHLIGPNDNDFGK(1)YSFLFK_1	HSPC055	ZC3H7	ZC3H7A	ZC3HDC7	HSPC055	ZC3H7	ZC3H7A	ZC3HDC7
DICQAIWK(1)LK_1	C14orf125	HEATR5A	KIAA1316	C14orf125	HEATR5A	KIAA1316
DIDTQAK(1)YQSYFSR_1	KIAA1915	MYSM1	KIAA1915	MYSM1	KIAA1915	MYSM1
DIFNK(1)GFGFGLVK_1	VDAC2	VDAC2	VDAC2	RP11-375G3.1-010	VDAC2	RP11-375G3.1-005	VDAC2	RP11-375G3.1-013	VDAC2
DIGGSK(1)APVPCFGPVFTEVEK_1	C1orf59	RP11-256E16.2-003	C1orf59
DIK(1)LENLIIK_1	C6orf190	C6orf207	THEMIS	C6orf190	C6orf207	THEMIS	C6orf190	C6orf207	THEMIS
DIKPENLLLGLK(1)GELK_1	AIK2	AIM1	ARK2	AURKB	STK12	aurkb	aurkb-sv1
DILK(1)EMFPYEASTPTGISASCR_1	LAP2	TMPO	LAP2	TMPO
DINAYNCEEPTEK(1)LPFPIIDDR_1	AOP2	KIAA0106	PRDX6
DIPVPK(1)GFLTSSFWR_1	GLE1	GLE1L
DISEASVFDAYVLPK(1)LYVK_1	RPS26
DISEASVFDAYVLPKLYVK_1	RPS26
DISENK(1)R_1	HSC70	HSP73	HSPA10	HSPA8	HSC70	HSP73	HSPA10	HSPA8
DISPVLK(1)DPASFR_1	APRT
DISQNK(1)R_1	HSPA1	HSPA1A	HSPA1B	DAAP-21F2.7-001	DAAP-21F2.8-001	DADB-333F21.2-001	DADB-333F21.4-001	hCG_1820593	hCG_43726	HSP70-1	DAAP-21F2.8-002	DADB-333F21.4-002	DAQB-147D11.2-002	HSPA1A	XXbac-BCX40G17.4-002	XXbac-BPG254B15.2-002	DAAP-21F2.9-001	HSPA1L	HSPA1L	HSPA1B
DIVHK(1)PGPIVLTVAK_1	DVL2
DIVSGLK(1)YVQHTYR_1	ARHGDIB	GDIA2	GDID4	RAP1GN1
DK(0.5)VSSK(0.5)NSLESYAFNMK_1	HSC70	HSP73	HSPA10	HSPA8
DK(1)AEELLQLPDTK_1	SLA	SLAP	SLAP1	hCG_33461
DK(1)ALHFYTFPK_1	HRIHFB2206	THAP11
DK(1)AVESLR_1	PPP2R1B	PPP2R1B	PPP2R1B	PPP2R1A	PPP2R1A	hCG_19686
DK(1)DNFWMTR_1	ACTR2	ARP2
DK(1)FNECGHVLYADIK_1	HNRNPM	HNRPM	NAGR1	ORF	HNRNPM	HNRPM	NAGR1	DKFZp547H118
DK(1)GFGFIR_1	NONO	NRB54	NONO	NONO
DK(1)HLGPATAFLQRPYFDSK_1	CDHF7	FAT	FAT1	ME5
DK(1)IASYSSLR_1	C7orf27	C7orf27	hCG_18433	C7orf27
DK(1)TIIMWK_1	GNB2L1	HLC7	PIG21
DK(1)VAGHSLGYGFVNYVTAK_1	ELAVL1	HUR
DK(1)VIPLYGR_1	RNF185	hCG_2010785
DK(1)VYEQLAK_1	HSPC024	UXT	RP1-212G6.2-003	UXT
DK(1)WLAPDGLIFPDR_1	HMT2	HRMT1L2	IR1B4	PRMT1	PRMT1	HMT2	HRMT1L2	IR1B4	PRMT1	HMT2	HRMT1L2	IR1B4	PRMT1
DK(1)YPNLQVIGGNVVTAAQAK_1	IMPD2	IMPDH2	IMPDH2
DKAEELLQLPDTK(1)VGSFMIR_1	SLA	SLAP	SLAP1	hCG_33461
DKAEK(0.5)LLLDTGK_1	EMT	ITK	LYK	DKFZp686M05208
DKAPVQPQQSPAAAPGGTDEK(0.5)PSGK(0.5)ER_1	PSMD2	TRAP2	DKFZp564A2282	PSMD2
DKFNECGHVLYADIK(1)MENGK_1	HNRNPM	HNRPM	NAGR1	ORF	HNRNPM	HNRPM	NAGR1	DKFZp547H118
DKIYDK(1)VLGNTCHQCR_1	CDCA7L	HR1	JPO2	R1	CDCA7L	HR1	JPO2	R1	CDCA7L	hCG_40002	CDCA7L
DKLELSFSK(1)SR_1	NMI
DKLNNLVLFDKATYDKLCK_1	RPS25
DKLPNYEEK(1)IK_1	ADI1	HMFT1638	MTCBP1	ADI1	HMFT1638	MTCBP1
DKPSVEPVEEYDYEDLK(1)ESSNSVSNHQLSGFDQAR_1	HBS1	HBS1L	KIAA1038	HBS1	HBS1L	KIAA1038	HBS1	HBS1L	KIAA1038	HBS1L	RP11-349J5.1-003
DKQPYEQK(1)AAK_1	HMG2	HMGB2
DKTGSSAQK(1)SLSEYNNFK_1	POLR2	POLR2A
DKTIIMWK(1)LTR_1	GNB2L1	HLC7	PIG21
DKTIK(1)LWNTLGVCK_1	GNB2L1	HLC7	PIG21
DKYIK(1)DDFR_1	RIOK3	SUDD	hCG_37755	RIOK3	SUDD
DKYVK(1)GLIEGK_1	ESYT1	FAM62A	KIAA0747	MBC2	ESYT1	FAM62A	KIAA0747	MBC2
DLAELK(1)SSLVNESEGAAGGAGIPGVPGAGAGAR_1	TCF1	TCF7	TCF1	TCF7	TCF1	TCF7	TCF1	TCF7	hCG_16589	TCF7	TCF1	TCF7	TCF1	TCF7	TCF1	TCF7	TCF1	TCF7
DLAFANYK(1)TFIR_1	COG8
DLAGSIIGK(1)GGQR_1	HNRNPK	HNRPK	HNRNPK	HNRPK	hCG_1985922	RP11-575L7.1-003	HNRNPK	RP11-575L7.1-005	HNRNPK	HNRPK	HNRNPK	RP11-575L7.1-001
DLAK(1)GSIVLK_1	NSUN2	SAKI	TRM4	hCG_18368
DLAPEVEK(1)LLLQPSPYVR_1	AP1G2
DLCGIVASK(1)ASLR_1	PRI	RNH	RNH1
DLCVK(1)GWNWGTVK_1	FACT80	SSRP1
DLDELSRYPEDK(1)ITPENLPQILLQLK_1	MATR3	KIAA0723	MATR3	DKFZp686K0542	DKFZp686K23100
DLDELSRYPEDKITPENLPQILLQLK(1)R_1	MATR3	KIAA0723	MATR3	DKFZp686K0542	DKFZp686K23100
DLDLK(0.5)K(0.5)PIYQR_1	AMS2	MAT2A	MATA2	hCG_34602
DLDLKK(1)PIYQR_1	AMS2	MAT2A	MATA2	hCG_34602
DLEDFFSAVGK(1)VR_1	PP239	RBM23	RNPC4	PP239	RBM23	RNPC4	PP239	RBM23	RNPC4	PP239	RBM23	RNPC4	PP239	RBM23	RNPC4
DLEDLFYK(1)YGR_1	SFRS9	SRP30C
DLEEDHACIPIK(1)K_1	EEF2	EF2
DLEEFFSTVGK(1)VR_1	HCC1	RBM39	RNPC2	DKFZp781C0423	DKFZp686C17209	DKFZp781I1140	HCC1	RBM39	RNPC2	DKFZp686A11192	hCG_38221	RBM39	RP11-353C18.2-035	RBM39	RP11-353C18.2-018	RBM39	RP11-353C18.2-020	RBM39	RP11-353C18.2-015
DLETLK(1)SLCR_1	ACID2	PP642	PTOV1	UNQ6127/PRO20092	ACID2	PP642	PTOV1	UNQ6127/PRO20092	ACID2	PP642	PTOV1	UNQ6127/PRO20092
DLFIAK(1)LLNK_1	DDX29	DHX29
DLFTESWDTQK(1)APNNYR_1	CD226	DNAM1
DLGYGK(1)GYK_1	WHIP	WRNIP1	WHIP	WRNIP1	WHIP	WRNIP1	WHIP	WRNIP1
DLIGDFSK(1)GYLFHTVAGK_1	CDC25A	CDC25A
DLIQDQNMDEK(1)GK_1	DRS	MEMA	PNN
DLISHDEMFSDIYK(1)IR_1	RP11-290D2.1-004	TPT1	TPT1
DLK(1)IITDVIGNPEEERR_1	SMARCD2	hCG_41816	SMARCD2	SMARCD2	BAF60B	PRO2451	SMARCD2	BAF60B	PRO2451	SMARCD2
DLK(1)PENILVTSGGTVK_1	CDK4	hCG_40151
DLK(1)PQNILVTSSGQIK_1	CDK6	hCG_19542	tcag7.286
DLK(1)PQNLLINR_1	CDK5
DLK(1)TMTDVVGNPEEER_1	BAF60A	SMARCD1
DLK(1)TMTDVVGNPEEERR_1	BAF60A	SMARCD1
DLK(1)YTIENPR_1	SND1	TDRD11
DLKEVTPEGLQMVK(1)K_1	ADE2	AIRC	PAICS	PAIS	DKFZp781N1372
DLKPQNLLIDDK(1)GTIK_1	CDC2	DKFZp686L20222	CDC2
DLKPQNLLIDDKGTIK(1)LADFGLAR_1	CDC2	DKFZp686L20222	CDC2
DLLAAAK(1)TGSGK_1	DDX18
DLLGK(1)K_1	MLCK	MYLK	DKFZp686I10125	MLCK	MYLK	MLCK	MYLK	MLCK	MYLK	MLCK	MYLK	MLCK	MYLK	MYLK
DLLHPSPEEEK(1)R_1	RP11-422P24.3-002	RPS27
DLLHPSPEEEK(1)RK_1	RP11-422P24.3-002	RPS27
DLLQFFK(1)PR_1	HAUSP	USP7
DLLQNLLK(1)CNPVQR_1	CDK5
DLMTDLK(1)SEISGDLAR_1	ANX6	ANXA6	ANXA6	hCG_39152
DLPEHAVLK(1)MK_1	HNRNPU	HNRPU	SAFA	U21.1	RP11-11N7.3-002	HNRNPU	HNRPU	SAFA	U21.1	HNRNPU	RP11-11N7.3-003	HNRNPU	RP11-11N7.3-004	hCG_22289	HNRPU
DLPNALDEK(1)QLIEK_1	ARL10C	ARL8B	GIE1
DLSGK(1)HPVSALMEICNK_1	C21orf50	DBP5	HSPC310	HSPC312	KIAA1019	NREBP	SON	C21orf50	DBP5	HSPC310	HSPC312	KIAA1019	NREBP	SON	C21orf50	DBP5	HSPC310	HSPC312	KIAA1019	NREBP	SON	C21orf50	DBP5	HSPC310	HSPC312	KIAA1019	NREBP	SON	C21orf50	DBP5	HSPC310	HSPC312	KIAA1019	NREBP	SON
DLSGKHPVSALMEICNK(1)R_1	C21orf50	DBP5	HSPC310	HSPC312	KIAA1019	NREBP	SON	C21orf50	DBP5	HSPC310	HSPC312	KIAA1019	NREBP	SON	C21orf50	DBP5	HSPC310	HSPC312	KIAA1019	NREBP	SON	C21orf50	DBP5	HSPC310	HSPC312	KIAA1019	NREBP	SON	C21orf50	DBP5	HSPC310	HSPC312	KIAA1019	NREBP	SON
DLSGLDAETLLK(1)GR_1	hCG_25941	PTPN6	HCP	PTP1C	PTPN6	hCG_25941	HCP	PTP1C	PTPN6
DLSHIGDAVVISCAK(1)DGVK_1	PCNA
DLSKPIGVVNPK(1)HAQLVR_1	KIAA0540	NBEAL2	UNQ253/PRO290	KIAA0540	NBEAL2	UNQ253/PRO290	KIAA0540	NBEAL2	UNQ253/PRO290
DLSLEEIQK(1)K_1	LAP18	OP18	STMN1	RP1-125I3.5-006	STMN1	RP1-125I3.5-004	STMN1	SCG10	SCGN10	STMN2
DLSQSSYPGDNTK(1)PK_1	ZNF543
DLSSK(1)EFR_1	TDG
DLTDYLMK(1)ILTER_1	ACTB	hCG_15971	PS1TP5BP1	ACT	ACTG1	ACTG1	ACTB	ACTA1	RP5-1068B5.2-002	ACTB	ACTBL2	ACTB	ACTG	ACTG1	ACTC	ACTC1	ACTA	ACTA1	ACTA2	ACTSA	ACTVS	GIG46	ACT	ACTA3	ACTG2	ACTL3	ACTSG	ACTA2
DLYDVLAK(1)EPVQR_1	MICAL	MICAL1	NICAL	MICAL	MICAL1	NICAL	RP5-919F19.1-006	MICAL1	RP5-919F19.1-002
DMEGLVDTSVAK(1)IVSDR_1	TSC2	TSC4	TSC2	TSC4	TSC2	TSC4	TSC2	TSC4	TSC2	TSC4	TSC2	TSC4
DMGFTEEEFK(1)R_1	ADA
DMGYPLAVK(1)LGTITPDGADVYSFQEEEPVLDPHLAK_1	ISOT3	USP13	USP13
DMLLANPHELSLLK(1)ER_1	DDI2	DDI2	DDI2
DMLLANPHELSLLK(1)ERNPPLAEALLSGDLEK_1	DDI2	DDI2	DDI2
DMTMFVTASK(1)DNTAK_1	EIF3I	EIF3S2	TRIP1	hCG_41608	RP4-675E8.1-001
DNHVVAAGGVEK(1)AVR_1	QPRT
DNIQGITK(1)PAIR_1	H4/A	H4/B	H4/C	H4/D	H4/E	H4/G	H4/H	H4/I	H4/J	H4/K	H4/M	H4/N	H4/O	H4F2	H4FA	H4FB	H4FC	H4FD	H4FE	H4FG	H4FH	H4FI	H4FJ	H4FK	H4FM	H4FN	H4FO	HIST1H4A	HIST1H4B	HIST1H4C	HIST1H4D	HIST1H4E	HIST1H4F	HIST1H4H	HIST1H4I	HIST1H4J	HIST1H4K	HIST1H4L	HIST2H4	HIST2H4A	HIST2H4B	HIST4H4
DNK(1)QAGVFEPTIVK_1	CCT1	CCTA	TCP1
DNLAK(1)QQQQQQNDVVK_1	RAB1C	RAB35	RAY
DNNMGLVK(0.5)QCLSSLYKK_1	COPS3	CSN3
DNNMGLVK(1)QCLSSLYK_1	COPS3	CSN3
DNNMGLVKQCLSSLYKK_1	COPS3	CSN3
DNSCVQEIAEK(1)QALAVGNK_1	CASC5	KIAA1570	KNL1	CASC5	KIAA1570	KNL1	CASC5	KIAA1570	KNL1	CASC5	KIAA1570	KNL1
DNSTMGYMAAK(1)K_1	HSP90A	HSP90AA1	HSPC1	HSPCA	HSP90A	HSP90AA1	HSPC1	HSPCA	HSP90AA1
DNSTMGYMMAK(1)K_1	HSP90AB1	HSP90B	HSPC2	HSPCB	HSP90AB3P	HSP90BC
DPFRK(0.5)DPNKLVLCEVFK_1	GLNS	GLUL	hCG_24393	PIG59	PIG43	DKFZp434M0813
DPFRK(1)DPNKLVLCEVFK_1	GLNS	GLUL	hCG_24393	PIG59	PIG43	DKFZp434M0813
DPNNPYDK(1)NAIK_1	HIP116A	HLTF	RNF80	SMARCA3	SNF2L3	ZBU1	HLTF	HLTF
DPPHNNFFFFDGMK(1)GNGIVECLGPK_1	AOS1	SAE1	SUA1	UBLE1A
DPQFQK(1)LQQWYR_1	GPI
DPQQEPMEEIENLK(1)K_1	PCM1	PCM1	PCM1	PCM1	PCM1	PCM1
DPTNVK(1)SVAK_1	0
DQALK(1)ALR_1	ISOT	USP5	ISOT	USP5
DQLIYNLLK(1)EEQTPQNK_1	LDHA	PIG19	LDHA	PIG19	LDHA	hCG_96677	LDHA
DQLK(1)GIER_1	TDG
DQVAIHEAMEQQTISITK(1)AGVK_1	MCM6
DRDVYLVIEDLK(1)QK_1	CCDC5	HAUS1	HEIC
DRLVLGK(1)PLGEGCFGQVVLAEAIGLDK_1	FGFBR	FGFR1	FLG	FLT2	FGFBR	FGFR1	FLG	FLT2	FGFBR	FGFR1	FLG	FLT2	FGFBR	FGFR1	FLG	FLT2	FGFBR	FGFR1	FLG	FLT2	FGFBR	FGFR1	FLG	FLT2	FGFBR	FGFR1	FLG	FLT2	FGFBR	FGFR1	FLG	FLT2	FGFBR	FGFR1	FLG	FLT2	FGFBR	FGFR1	FLG	FLT2	FGFBR	FGFR1	FLG	FLT2	FGFBR	FGFR1	FLG	FLT2	FGFBR
DRSSFYVNGLTLGGQK(1)CSVIR_1	PFN1	hCG_32691
DSCISPSEPETK(1)AEQK_1	BBAP	DTX3L
DSFK(1)AGGSASAMLQPLLDNQVGFK_1	PSC5	PSMB1
DSGLYK(1)ELLHK_1	GLVR1	PIT1	SLC20A1	hCG_15749
DSGQWHYFDDNSVSPVNENQIESK(1)AAYVLFYQR_1	UHX1	USP11	RP4-659F15.2-004	hCG_17279	USP11
DSHITNLK(1)GLNLTTPGESDGFCANK_1	CORO7	hCG_1787779	CORO7
DSISSYEAQITALK(1)QER_1	RABEP2	RABPT5B	RABEP2	RABPT5B
DSK(1)SQAPGQPGASQWGSR_1	DAZAP1	DAZAP1
DSLK(1)NANTCPTCR_1	RES4-26	RNF4
DSLLGDK(1)GQTAR_1	CDC47	MCM2	MCM7	hCG_2023614	MCM7	tcag7.648
DSMLK(1)YPDSHQPR_1	HAX1	HS1BP1	HAX1	HS1BP1	HAX1	HS1BP1	HAX1	HS1BP1
DSQTQAILTK(1)LK_1	COPS1	CSN1	GPS1	COPS1	CSN1	GPS1	COPS1	CSN1	GPS1	COPS1	CSN1	GPS1
DSRDELLASMMAGVK(1)CR_1	KIAA0683	TELO2
DSTHLICAFANTPK(1)YSQVLGLGGR_1	XRCC1
DSVK(1)TVLQDER_1	KIAA0169	NUP188
DSWSYINSK(1)SNDD_1	CD49D	ITGA4	IA4
DSYSGGVVNMYHMK(1)EDGWVK_1	LMP7	PSMB5i	PSMB8	RING10	Y2	DAAP-57C1.3-002	DAMA-91I23.1-002	DAMC-27I8.3-002	DAQB-69D7.6-002	DASS-67H14.1-002	hCG_17507	PSMB8	XXbac-BCX32M13.6-002	XXbac-BPG246D15.6-002	LMP7	PSMB5i	PSMB8	RING10	Y2	DADB-78A10.2-004	PSMB8	DAAP-57C1.3-004	DAMA-91I23.1-004	DAMC-27I8.3-004	DAQB-69D7.6-004	DASS-67H14.1-004	PSMB8	XXbac-BCX32M13.6-004	XXbac-BPG246D15.6-004
DSYVGDEAQSK(1)R_1	ACTB	hCG_15971	PS1TP5BP1	ACT	ACTG1	ACTG1	ACTB	ACTA1	RP5-1068B5.2-002	ACTB	ACTB	ACTB	ACTG	ACTG1	ACTC	ACTC1	ACTA	ACTA1	ACTA2	ACTSA	ACTVS	GIG46	ACT	ACTA3	ACTG2	ACTL3	ACTSG	ACTA1	RP5-1068B5.2-003	ACTA1	ACTA2	RP11-399O19.2-002	ACTG2	ACTG2	ACTB
DSYVGEDAQSK(1)R_1	0
DTDSINLYK(1)NMR_1	CRM1	XPO1
DTDWVVVK(1)EPVIK_1	PI4K2A
DTGK(1)TPVEPEVAIHR_1	RPS20
DTINGLNK(1)QR_1	NGLY1	PNG1	NGLY1	PNG1	NGLY1	PNG1
DTSPFQPNPPAEGPIVEALEHSK(1)R_1	COASTER	KIAA0576	KIAA1702	ZNF451
DVACGANHTLVLDSQK(1)R_1	KIAA1470	RCC2	TD60
DVETTSSVSVK(1)R_1	RAP80	RXRIP110	UIMC1	RAP80	RXRIP110	UIMC1	RAP80	RXRIP110	UIMC1
DVFNK(1)GYGFGMVK_1	VDAC3	VDAC3
DVHVPVCPLCNTPIPVK(1)K_1	hCG_1744855	ZFAND2A	ZFAND2A
DVIK(1)QAQNEK_1	WHIP	WRNIP1	WHIP	WRNIP1	WHIP	WRNIP1
DVITCEPQGSLIDTK(1)GNK_1	ARC240	CAGH45	HOPA	KIAA0192	MED12	TNRC11	TRAP230	ARC240	CAGH45	HOPA	KIAA0192	MED12	TNRC11	TRAP230	hCG_19960	ARC240	CAGH45	HOPA	KIAA0192	MED12	TNRC11	TRAP230
DVK(1)GSYVSIHSSGFR_1	BAT1	UAP56	BAT1	UAP56	BAT1	XXbac-BCX270M2.2-006	DADB-26I14.7-006	DAMA-25N12.12-006	DAMA-BMC190B12.8-006	DAQB-72H16.1-006	DASS-161H22.1-006	XXbac-BPG296P20.6-006	BAT1	DASS-161H22.1-017	XXbac-BCX270M2.2-017	DAQB-72H16.1-017	DAMA-25N12.12-017	DADB-26I14.7-017	DAMA-BMC190B12.8-017	BAT1	DASS-161H22.1-009	DAQB-72H16.1-009	DAMA-25N12.12-009	DADB-26I14.7-009	DAMA-BMC190B12.8-009	XXbac-BCX270M2.2-009	XXbac-BPG296P20.6-009	BAT1	DASS-161H22.1-018	XXbac-BCX270M2.2-018	DAQB-72H16.1-018	DAMA-25N12.12-018	DADB-26I14.7-018	DAMA-BMC190B12.8-018	BAT1	DASS-161H22.1-014	XXbac-BCX270M2.2-014	DAMA-25N12.12-014	DADB-26I14.7-014	DAMA-BMC190B12.8-014	DAQB-72H16.1-014	BAT1	XXbac-BCX270M2.2-013	DAQB-72H16.1-013	DAMA-25N12.12-013	DADB-26I14.7-013	DAMA-BMC190B12.8-013	DASS-161H22.1-013	XXbac-BPG296P20.6-013
DVLFLK(1)DCVGPEVEK_1	MIG10	OK/SW-cl.110	PGK1	PGKA	hCG_20034
DVNAAIATIK(0.5)TK(0.5)R_1	TUBA1B	TUBA1B	TUBA1A	TUBA3	TUBA2	TUBA3C	TUBA3D	hCG_19100	TUBA2	TUBA3C	TUBA3D	TUBA3E	TUBA1C	TUBA6	TUBA1C
DVNAAIATIK(1)TK(1)R_2	TUBA1B	TUBA1B	TUBA1A	TUBA3	TUBA2	TUBA3C	TUBA3D	hCG_19100	TUBA2	TUBA3C	TUBA3D	TUBA3E	TUBA1C	TUBA6	TUBA1C
DVNAAIATIK(1)TK_1	TUBA1B	TUBA1B	TUBA1A	TUBA3	TUBA2	TUBA3C	TUBA3D	hCG_19100	TUBA2	TUBA3C	TUBA3D	TUBA3E	TUBA1C	TUBA6	TUBA1C
DVNAAIATIK(1)TKR_1	TUBA1B	TUBA1B	TUBA1A	TUBA3	TUBA2	TUBA3C	TUBA3D	hCG_19100	TUBA2	TUBA3C	TUBA3D	TUBA3E	TUBA1C	TUBA6	TUBA1C
DVNAAIATIKTK(1)R_1	TUBA1B	TUBA1B	TUBA1A	TUBA3	TUBA2	TUBA3C	TUBA3D	hCG_19100	TUBA2	TUBA3C	TUBA3D	TUBA3E	TUBA1C	TUBA6	TUBA1C
DVNAAIATIKTK_1	TUBA1B	TUBA1B	TUBA1A	TUBA3	TUBA2	TUBA3C	TUBA3D	hCG_19100	TUBA2	TUBA3C	TUBA3D	TUBA3E	TUBA1C	TUBA6	TUBA1C
DVQIGDIVTVGECRPLSK(1)TVR_1	RPS11
DWAAK(1)GPFLLGIK_1	ACO1	IREB1	IRP1
DWAAK(1)GPYLLGVK_1	IREB2
DWGK(1)GMACVGR_1	UHRF1	ICBP90	NP95	RNF106	UHRF1	hCG_23497	hNp95
DWSK(1)VVLAYEPVWAIGTGK_1	TPI	TPI1	TPI	TPI1
DWVLNEFK(1)HGK_1	DDX5	G17P1	HELR	HLR1	DKFZp686J01190
DWYDVK(1)APAMFNIR_1	FTE1	MFTL	RPS3A
DYAAQTSPSPK(1)AGAATGR_1	ATP5B	ATPMB	ATPSB
DYFTK(1)FGEVVDCTIK_1	ABBP1	HNRNPAB	HNRPAB	ABBP1	HNRNPAB	HNRPAB	HNRNPAB	ABBP1	HNRNPAB	HNRPAB	ABBP1	HNRNPAB	HNRPAB
DYK(1)VDQEIINIMQDR_1	NDUFB10	hCG_42700	hCG_42700	NDUFB10
DYQDNK(1)ADVILK_1	EIF1AY	EIF1A	EIF1AX	EIF4C
DYSGQGVVK(1)LDVQPK_1	WDR1	WDR1	hCG_19377	WDR1
DYSTK(1)YRY_1	DIM1	TXNL4	TXNL4A
DYTKVPIK(1)R_1	MAGED1	NRAGE	PP2250	PRO2292	MAGED1	NRAGE	PP2250	PRO2292
DYWIAK(1)GSALLCQLSE_1	DNAH6	DNAHC6	DNHL1	HL2	KIAA1697
DYYQPLAAK(1)R_1	GMIP	GMIP
EAAEEEGEPEVK(1)K_1	AD-022	EAP2	TDP2	TTRAP	AD-022	EAP2	TDP2	TTRAP	AD-022	EAP2	TDP2	TTRAP
EAAGK(1)SSGPTSLFAVTVAPPGAR_1	HNRNPU	HNRPU	SAFA	U21.1	RP11-11N7.3-002	HNRNPU	HNRPU	SAFA	U21.1	HNRNPU	RP11-11N7.3-003
EAAPDAGAEPITADSDPAYSSK(1)VLLLSSPGLEELYR_1	DBC1	KIAA1967	DBC1	KIAA1967
EAAQK(1)AVNSATGVPTV_1	PAB1	PABP1	PABPC1	PABPC2	PAB1	PABP1	PABPC1	PABPC2
EADAK(1)AAIAQLNGK_1	RBM14	SIP	RBM14	SIP
EAESCDCLQGFQLTHSLGGGTGSGMGTLLISK(1)IR_1	TUBB2C	TUBB8	hCG_2017862	RP11-631M21.2	RP11-631M21.2-005	TUBB8	TUBB4Q	RP11-631M21.2	RP11-631M21.2-002	TUB4Q	TUBB4Q	TUBB4	TUBB5	DAAP-285E11.4-003	DADB-118P11.3-003	DAMA-26D6.3-003	DAMC-316D20.4-003	DAQB-47P19.9-003	DASS-191K16.2-003	TUBB	XXbac-BCX111D4.2-003	XXbac-BPG252P9.4-003	OK/SW-cl.56	TUBB	TUBB5	DAAP-285E11.4-001	DADB-118P11.3-001	DAMA-26D6.3-001	DAMC-316D20.4-001	DAQB-47P19.9-001	DASS-191K16.2-001	hCG_26016	XXbac-BCX111D4.2-001	XXbac-BPG252P9.4-001	XTP3TPATP1	DAAP-285E11.4-002	DADB-118P11.3-002	DAMA-26D6.3-002	DAMC-316D20.4-002	DAQB-47P19.9-002	DASS-191K16.2-002	TUBB	XXbac-BCX111D4.2-002	XXbac-BPG252P9.4-002
EAESCDCLQGFQLTHSLGGGTGSGMGTLLISK(1)IREEYPDR_1	TUBB2C	TUBB8	hCG_2017862	RP11-631M21.2	RP11-631M21.2-005	TUBB8	TUBB4Q	RP11-631M21.2	RP11-631M21.2-002	TUB4Q	TUBB4Q	DAAP-285E11.4-003	DADB-118P11.3-003	DAMA-26D6.3-003	DAMC-316D20.4-003	DAQB-47P19.9-003	DASS-191K16.2-003	TUBB	XXbac-BCX111D4.2-003	XXbac-BPG252P9.4-003	OK/SW-cl.56	TUBB	TUBB5	DAAP-285E11.4-001	DADB-118P11.3-001	DAMA-26D6.3-001	DAMC-316D20.4-001	DAQB-47P19.9-001	DASS-191K16.2-001	hCG_26016	XXbac-BCX111D4.2-001	XXbac-BPG252P9.4-001	XTP3TPATP1	DAAP-285E11.4-002	DADB-118P11.3-002	DAMA-26D6.3-002	DAMC-316D20.4-002	DAQB-47P19.9-002	DASS-191K16.2-002	TUBB	XXbac-BCX111D4.2-002	XXbac-BPG252P9.4-002
EAESLIAK(1)K_1	99D8.1	CCT2	CCTB	hCG_24460
EAFEQLQAK(1)K_1	ZWINT	ZWINT	ZWINT
EAFSLFDKDGDGTITTK(1)ELGTVMR_1	CALM	CALM1	CALM2	CALM3	CALML2	CAM	CAM1	CAM2	CAM3	CAMB	CAMC	CAMIII	hCG_20313	hCG_21749
EAGGGGVGGPGAK(1)SAAQAAAQTNSNAAGK_1	CGI-55	PAIRBP1	SERBP1	CGI-55	PAIRBP1	SERBP1	DKFZp686P17171	CGI-55	PAIRBP1	SERBP1	CGI-55	PAIRBP1	SERBP1	RP11-393N21.3-001
EAGTVK(1)LFGLPNDS_1	THOC3
EAIEGTYIDK(1)K_1	RPS11
EAK(1)ENASR_1	KIF5B	KNS	KNS1
EALLSSAVDHGSDEVK(1)FR_1	99D8.1	CCT2	CCTB	hCG_24460
EALPLIEDSSNCDIVK(1)ATQYGIFER_1	HIP14L	HIP3RP	ZDHHC13	hCG_15305	ZDHHC13
EANAISVELK(1)KK_1	KIAA0591	KIAA1448	KIF1B	KIF1Bbeta	RP4-736L20.1-005	KIAA0591	KIAA1448	KIF1B	ATSV	C2orf20	KIF1A	KIAA0591	KIAA1448	KIF1B	ATSV	C2orf20	KIF1A	hCG_32293
EANQAINPK(1)LLQLVEDR_1	DDX5	G17P1	HELR	HLR1	DKFZp686J01190
EAPAGALAAVLK(1)HSSTLPPESTQVR_1	DHPS	DS	DHPS	DS
EAQDIK(1)FTEEIPLK_1	IGF2BP3	IMP3	KOC1	VICKZ3
EAQMAAK(1)LER_1	LAP18	OP18	STMN1
EAQRDYLDFLDDEEDQGIYQSK(1)VR_1	hCG_22498	MCM3	MCM3	HCC5
EASHK(1)QIMENAEINNIIK_1	TOP2B	topIIb	TOP2B	top2beta	TOP2	TOP2A	TOP2	TOP2A	TOP2	TOP2A	TOP2A	TOP2A	TOP2	TOP2A
EASK(1)QADVNLVNAK_1	PGDH3	PHGDH	PHGDH	RP4-683H9.1-002	PGDH3
EAVDILK(1)TER_1	ADA
EAVLLLK(1)K_1	RPL1	RPL4
EAWASK(1)DATYTSAR_1	CDC47	MCM2	MCM7	hCG_2023614	MCM7	tcag7.648
EAYALCHCLPVLSTDK(1)FK_1	COPS6	CSN6	HVIP
EAYFEK(1)QQQK_1	ATX3	ATXN3	MJD	MJD1	SCA3	ATX3	ATXN3	MJD	MJD1	SCA3	ATXN3	ATX3	ATXN3	MJD	MJD1	SCA3	ATXN3
ECEIK(1)YTGFR_1	CBFB	CBFB
ECNSYVYFQGAECEECCLACHK(1)K_1	HMHA1	KIAA0223
EDK(1)SPSEESAPTTSPESVSGSVPSSGSSGR_1	RAD23A
EDSQRPGAHLTVK(1)K_1	HNRNPA1	HNRPA1	HNRNPA1	HNRPA1	HNRPA1L3	HNRNPA1L	HNRNPA1L2	HNRNPA1	HNRPA1	HNRPA1
EDVFVHQTAIK(1)K_1	NSEP1	YB1	YBX1	CSDA	DBPA	CSDA	DBPA	CSDA	DBPA
EDVRPEEIADQELAEALQK(1)SAEDAER_1	DDI2
EEEEAFASSQSSQGAQSLTFSK(1)FEEK_1	RABEX5	RABGEF1	RABEX5	RABGEF1	RABEX5	RABGEF1	RABGEF1
EELYSK(1)VTPR_1	KIAA1959	STS1	UBASH3B
EENGLK(1)YIEEAIEK_1	GLNS	GLUL	hCG_24393	PIG59
EEQAK(1)YYELAR_1	TCF1	TCF7	TCF1	TCF7	TCF1	TCF7	TCF1	TCF7	hCG_16589	TCF7	TCF1	TCF7	TCF1	TCF7	TCF1	TCF7	TCF1	TCF7	TCF1	TCF7	TCF4	TCF7L2	TCF4	TCF7L2	TCF4	TCF7L2	RP11-357H24.1-004	TCF4	TCF7L2	TCF4	TCF7L2	hCG_40998	RP11-357H24.1-003	hCG_40998	TCF7L2	RP11-357H24.1-010	TCF4	TCF7L2	TCF7L2	RP11-357H24.1-001	TCF4	TCF7L2	TCF4	TCF7L2	TCF4	TCF7L2	TCF4	TCF7L2	hCG_40998
EEVVQK(1)EQE_1	EIF4H	KIAA0038	WBSCR1	WSCR1
EEYDVLDK(1)R_1	CD247	CD3Z	T3Z	TCRZ	CD247	CD3Z	T3Z	TCRZ
EFDPLGPLPPGWEK(1)R_1	ITCH	ITCH	hCG_2019175	RP3-468O1.1-001
EFMKDTDSINLYK(1)NMR_1	CRM1	XPO1
EFNFEK(1)WNAR_1	BAP135	GTF2I	WBSCR6	BAP135	GTF2I	WBSCR6	BAP135	GTF2I	WBSCR6	BAP135	GTF2I	WBSCR6
EFNKYDTDGSK(1)WIK_1	ACTR3	ARP3	hCG_26669
EFVEK(1)GGRLPCPELCPDAVFR_1	FES	FPS	FES
EFVPGVK(1)YGNI_1	HSPC218	PAIP2	PAIP2A
EGAK(1)HFSGLEEAVYR_1	C21orf112	CCT8	CCTQ	KIAA0002	hCG_1810843
EGDLTNLLQNQAVK(1)GK_1	FANCI	KIAA1794	FANCI	KIAA1794	FANCI	KIAA1794	FANCI	KIAA1794
EGFEK(1)ISK_1	HSP60	HSPD1	HSPD1	HSPD1	HSPD1
EGHWSK(1)ECPIDR_1	RBM4	RBM4A	RBM14/RBM4 fusion
EGK(1)TDYYAR_1	MSTP030	RPL5	hCG_2028912
EGLIDTAVK(1)TAETGYIQR_1	POLR2	POLR2A
EGLVDTAVK(1)TSR_1	POLR1A	POLR1A
EGLYQYK(1)NICQQVNIK_1	EIF3A	EIF3S10	KIAA0139
EGNVPNIIIAGPPGTGK(1)TTSILCLAR_1	RFC2	RFC2	hCG_18034
EGPIDLGACNQDDWISAVRPVIEK(1)R_1	RP11-101E13.2-007	UCHL5	RP11-101E13.2-006	UCHL5	AD-019	CGI-70	UCH37	UCHL5	AD-019	CGI-70	UCH37	UCHL5	AD-019	CGI-70	UCH37	UCHL5	AD-019	CGI-70	UCH37	UCHL5	RP11-101E13.2-005	UCHL5	RP11-101E13.2-011	UCHL5	RP11-101E13.2-012	UCHL5
EGQEDQGLTK(1)DFSNSPLHR_1	ROD1	RP11-165N19.1-001	ROD1	RP11-165N19.1-003	ROD1	ROD1	RP11-165N19.1-004	ROD1	ROD1	RP11-165N19.1-005	ROD1
EGQNYQQNCIK(1)EVEQFTQVAK_1	NDUFB10	hCG_42700	hCG_42700	NDUFB10
EGSQLK(1)QQIQSIQQSIER_1	CTA-216E10.8-008	NHP2L1	NHP2L1	CTA-216E10.8-001	hCG_41538
EGTGSTATSSSSTAGAAGK(1)GK_1	EIF3S3	hCG_20900	EIF3H	EIF3S3	hCG_20900
EGVFAK(1)EVR_1	FAS	FASN
EGVHGGLINK(1)K_1	PFN1	hCG_32691
EGVHGGLINKK_1	PFN1	hCG_32691
EGVK(1)TENNDHINLK_1	SMT3B	SMT3H2	SUMO2
EHALAQAELLK(1)R_1	SCAMP	SCAMP1	SCAMP	SCAMP1
EHALLAYTLGVK(1)QLIVGVNK_1	EEF1A	EEF1A1	EF1A	LENG7	EEF1A1L14	PTI-1	hCG_2033271	RP11-505P4.2-001	EEF1AL3	EEF1A1	RP11-505P4.2-015	EEF1A2	EEF1AL	STN
EHALTSGTIK(1)AMLSGPGQFAENETNEVNFR_1	TCEB1
EHCGAVCFVK(1)DNPQK_1	IMD2	WAS	WAS
EHEKEVLQK(1)AIEENNNFSK_1	LAP18	OP18	STMN1
EHGAFDAVK(1)CTHWAEGGK_1	MTHFC	MTHFD	MTHFD1	MTHFC	MTHFD	MTHFD1
EHIAASVSIPSEK(1)QR_1	BAT3	DAMA-236L13.16-004	DADB-70P7.10-004	DAMC-157M7.11-004	BAT3	G3	BAT3	G3	BAT3	G3	BAT3	DADB-70P7.10-003	DAMA-236L13.16-003	DAMC-157M7.11-003	hCG_2005629	BAT3	G3	BAT3	XXbac-BPG296P20.4-030	XXbac-BCX270M2.3-030	DAQB-195H10.3-030	DAMA-236L13.16-030	DADB-70P7.10-030	DAMC-157M7.11-030	DASS-336N12.2-030	BAT3	DAMA-236L13.16-005	DADB-70P7.10-005	DAMC-157M7.11-005	DASS-336N12.2-005	DAQB-195H10.3-005	XXbac-BCX270M2.3-005	BAT3	XXbac-BPG296P20.4-014	XXbac-BPG296P20.4-013	XXbac-BCX270M2.3-014	DAMA-236L13.16-013	DAMA-236L13.16-014	DADB-70P7.10-013	DADB-70P7.10-014	DAMC-157M7.11-013	DAMC-157M7.11-014	DASS-336N12.2-013	DASS-336N12.2-014	DAQB-195H10.3-014	XXbac-BCX270M2.3-013	BAT3	XXbac-BPG296P20.4-017	XXbac-BCX270M2.3-017
EHMGDILYK(1)LSSMK_1	ATP6A1	ATP6V1A	ATP6V1A1	VPP2
EHNGLTCEELAEK(0.5)DDIK(0.5)YR_1	RNF216	TRIAD3	UBCE7IP1	ZIN	RNF216	TRIAD3	UBCE7IP1	ZIN	RNF216	TRIAD3	UBCE7IP1	ZIN
EHPFLVK(1)GGEDLR_1	HYRC	HYRC1	PRKDC	HYRC	HYRC1	PRKDC
EHVEAIK(1)IGLTK_1	ZWINT	ZWINT
EIAQDFK(1)TDLR_1	H3.3A	H3.3B	H3F3	H3F3A	H3F3B	PP781	hCG_1984517	hCG_1989319	H3FA	H3FB	H3FC	H3FD	H3FF	H3FH	H3FI	H3FJ	H3FK	H3FL	HIST1H3A	HIST1H3B	HIST1H3C	HIST1H3D	HIST1H3E	HIST1H3F	HIST1H3G	HIST1H3H	HIST1H3I	HIST1H3J	H3F2	H3FM	HIST2H3A	HIST2H3C	HIST2H3D	H3FT	HIST3H3
EIASK(1)GLC_1	CAPC	SMC4	SMC4L1	CAPC	SMC4	SMC4L1
EICLLK(1)ELK_1	CDK5
EIGWTDVGGWTGQGGSILGTK(1)R_1	PFKF	PFKP	PFK-P	PFKP	RP11-298E9.2-004	PFKP	RP11-298E9.2-011
EIK(1)DAISGIGTDEK_1	ANX6	ANXA6	ANXA6	hCG_39152
EILAK(1)YPEIK_1	DEGS1	DES1	MIG15	MLD
EILTK(1)ESNVQEVR_1	PPP2CA	hCG_16586	PPP2CA	PPP2CB
EILTMEK(1)EVAQSLLNAK_1	SPBC24	SPC24	SPC24
EIQEAK(1)APSPSINR_1	RABEX5	RABGEF1	RABEX5	RABGEF1	RABEX5	RABGEF1
EITALAPSTMK(1)IK_1	ACTB	hCG_15971	PS1TP5BP1	ACT	ACTG1	ACTG1	ACTB	ACTA1	RP5-1068B5.2-002	ACTB	ACTG	ACTG1	ACTC	ACTC1	ACTA	ACTA1	ACTA2	ACTSA	ACTVS	GIG46	ACT	ACTA3	ACTG2	ACTL3	ACTSG	ACTA1	RP5-1068B5.2-003	ACTA1	ACTA2
EITALAPSTMKIK_1	ACTB	hCG_15971	PS1TP5BP1	ACT	ACTG1	ACTG1	ACTB	ACTA1	RP5-1068B5.2-002	ACTB	ACTG	ACTG1	ACTC	ACTC1	ACTA	ACTA1	ACTA2	ACTSA	ACTVS	GIG46	ACT	ACTA3	ACTG2	ACTL3	ACTSG	ACTA1	RP5-1068B5.2-003	ACTA1	ACTA2
EIVEWK(1)IPK_1	C6orf190	C6orf207	THEMIS	C6orf190	C6orf207	THEMIS	C6orf190	C6orf207	THEMIS
EIVK(1)NSSNDETIAAK_1	MAP	RABGAPLP	RUTBC3	SGSM3	MAP	RABGAPLP	RUTBC3	SGSM3	FLJ00006	RP5-1042K10.9-004	SGSM3
EIVRDIK(1)EK_1	ACTB	hCG_15971	PS1TP5BP1	ACT	ACTG1	ACTG1	ACTB	ACTA1	RP5-1068B5.2-002	A26C1A	POTE2	POTEE	A26C1B	POTEF	ACTBL3	FKSG30	POTEKP	ACT	ACTB	ACTG	ACTG1	ACTC	ACTC1	ACTA	ACTA1	ACTA2	ACTSA	ACTVS	GIG46	ACT	ACTA3	ACTG2	ACTL3	ACTSG	ACTA1	RP5-1068B5.2-003	ACTA2
EK(0.5)ENSK(0.5)REEEEQQEGGFASPR_1	UHRF1	ICBP90	NP95	RNF106	UHRF1	hCG_23497	hNp95
EK(0.5)YGK(0.5)DATNVGDEGGFAPNILENKEGLELLK_1	ENO1	ENO1L1	MBPB1	MPB1	ENO1	ENO1L1	MBPB1	MPB1
EK(1)ALQFLEEVK_1	CCT6	CCT6A	CCTZ	CCT6A
EK(1)EELIEEWQPEPLVPPVPK_1	SPTLC1	LCB1	SPTLC1	RP11-118F2.1-002	SPTLC1
EK(1)GSTLDLSDLEAEK_1	SCD
EK(1)GSTLDLSDLEAEKLVMFQR_1	SCD
EK(1)IDFQHAHGLQELEFIR_1	COASTER	KIAA0576	KIAA1702	ZNF451	COASTER	KIAA0576	KIAA1702	ZNF451
EK(1)IQPEILELIK_1	ELMO1	KIAA0281	hCG_18181	tcag7.471	ELMO1	KIAA0281	ELMO1	KIAA0281	CED12A	ELMO2	KIAA1834	ELMO2	hCG_1811050	RP11-394O2.2-004	ELMO2	RP11-394O2.2-003	ELMO2	RP11-394O2.2-007
EK(1)ITAQSIEELCAVNLYGPDAQVDR_1	HYRC	HYRC1	PRKDC	HYRC	HYRC1	PRKDC
EK(1)LCYVALDFEQEMATAASSSSLEK_1	ACTB	hCG_15971	PS1TP5BP1	ACT	ACTG1	ACTG1	ACTB	A26C1A	POTE2	POTEE	ACTB	ACTG	ACTG1
EK(1)LCYVGYNIEQEQK_1	ACTR2	ARP2
EK(1)LEMEMEAAR_1	NONO	NRB54	NONO
EK(1)LQEEMLQR_1	VIM
EK(1)LTADPDSEIATTSLR_1	PIAS2	PIAS2	PIASX	PIAS2	PIASX	PIAS2	PIASX
EK(1)NVTITPDLPSCIFLEQR_1	ALMS1	KIAA0328	ALMS1	ALMS1	KIAA0328	ALMS1	KIAA0328
EK(1)PYFPIPEEYTFIQNVPLEDR_1	HNRNPU	HNRPU	SAFA	U21.1	RP11-11N7.3-002	HNRNPU	HNRPU	SAFA	U21.1	HNRNPU	RP11-11N7.3-003	HNRNPU	RP11-11N7.3-004	hCG_22289	HNRPU
EK(1)QCNFFQWAENGPGIK_1	NEIL3
EK(1)QPPIDNIIR_1	KPNA2	RCH1	SRP1	KPNA2
EK(1)VGPGGSSVGSGDASSSR_1	RINCK	TRIM41	RINCK	TRIM41	DKFZp434N1710
EK(1)VLATVTKPVGGDKNGGTR_1	RPL6	TXREB1	RPL6
EK(1)VNVDIINFGEEEVNTEK_1	MCB1	PSMD4	MCB1	PSMD4	hCG_1741224	RP11-126K1.1-002	PSMD4	RP11-126K1.1-014	PIPSL	PSMD4P2
EK(1)VVPLYGR_1	G16	NG2	RMA1	RNF5	RNF5	RNF5
EK(1)YINQEELNK_1	HSP90Bf
EKDLEDLFYK(1)YGR_1	SFRS9	SRP30C
EKEEFAVPENSSVQQFKEEISK(1)R_1	DA41	PLIC1	UBQLN1	DA41	PLIC1	UBQLN1
EKFENLGIQPPK(1)GVLMYGPPGTGK_1	PSMC3	TBP1
EKFYEAK(1)LQQQQR_1	PCM1	PCM1	PCM1	PCM1
EKKVEQWK(1)EK_1	ASXL1	ASXL1	KIAA0978	ASXL1	RP11-358N2.1-002	ASXH1	hCG_38816	ASXL1	KIAA0978
EKLILSHMEK(1)LK_1	KIAA0383	MORF	MOZ2	MYST4	KIAA0383	MORF	MOZ2	MYST4	DKFZp313G1618	KIAA0383	MORF	MOZ2	MYST4
EKLPSSEVVK(1)FGR_1	T2BP	TIFA	TIFA
EKQDEQVGLPGK(1)GGK_1	TOP2	TOP2A	TOP2	TOP2A	TOP2	TOP2A	TOP2A	TOP2A	TOP2	TOP2A
EKVGEVTYVELLMDAEGK(1)SR_1	HNRNPM	HNRPM	NAGR1	ORF	HNRNPM	HNRPM	NAGR1	DKFZp547H118
EKVNVDIINFGEEEVNTEK(1)LTAFVNTLNGK_1	MCB1	PSMD4	MCB1	PSMD4	hCG_1741224	RP11-126K1.1-002	PSMD4	RP11-126K1.1-014	PIPSL	PSMD4P2
ELAETIK(1)CR_1	GTBP	MSH6
ELAGGLEDGEPQQK(1)R_1	ELAC2	HPC2	ELAC2	HPC2
ELAQQVQQVADDYGK(1)CSR_1	DDX17	DDX17	RP3-434P1.4-009	DDX17	DDX17	DDX17	DDX17	RP3-434P1.4-005
ELASQPDVDGFLVGGASLK(1)PEFVDIINAK_1	TPI	TPI1
ELASQPDVDGFLVGGASLKPEFVDIINAK(1)Q_1	TPI	TPI1
ELATK(1)LG_1	RPL7A	SURF3	SURF-3	hCG_2032998	RP11-244N20.10-009	RP11-244N20.10-005	RPL7A	RP-L7a
ELDHFPLEK(1)R_1	FECH	DKFZp686P18130
ELDQWIEQLNECK(1)QLSESQVK_1	PPP2CA	hCG_16586	PPP2CA
ELDQWVEQLNECK(1)QLNENQVR_1	PPP2CB
ELEESK(1)YQYSEPR_1	AMPD3	hCG_22452	AMPD3	hCG_22452	AMPD3	AMPD3
ELEQVCNPIISGLYQGAGGPGPGGFGAQGPK(1)GGSGSGPTIEEVD_1	HSPA1	HSPA1A	HSPA1B	DAAP-21F2.7-001	DAAP-21F2.8-001	DADB-333F21.2-001	DADB-333F21.4-001	hCG_1820593	hCG_43726	HSP70-1	DAAP-21F2.8-002	DADB-333F21.4-002	DAQB-147D11.2-002	HSPA1A	XXbac-BCX40G17.4-002	XXbac-BPG254B15.2-002
ELFPVLQK(1)R_1	C7orf27
ELGYLNK(1)MDLPYR_1	T2BP	TIFA
ELHINLIPNK(1)QDR_1	HSP90A	HSP90AA1	HSPC1	HSPCA	HSP90A	HSP90AA1	HSPC1	HSPCA
ELHNTPYGTASEPSEKAK_1	KCTD5
ELIEK(1)GHTAAEASYAR_1	MYO1G	FLJ00293	MYO1G	MYO1G
ELK(1)GYSIPFMGSDVSVVR_1	CGI-49	SCCPDH	RP11-439E19.2-003	SCCPDH
ELK(1)PMASGASSA_1	CD92	CDW92	CTL1	SLC44A1
ELK(1)QLYLER_1	ACTR2	ARP2
ELK(1)SER_1	IQGAP2	IQGAP2	IQGAP2
ELK(1)TDNLPNQAR_1	ROD1	RP11-165N19.1-001	ROD1	RP11-165N19.1-003	ROD1	ROD1	RP11-165N19.1-004	ROD1	ROD1	RP11-165N19.1-005	ROD1
ELLK(1)VGGR_1	KIAA0922	TMEM131L	KIAA0922	TMEM131L	KIAA0922	TMEM131L	KIAA0922	TMEM131L	KIAA0922
ELLSAK(1)DAR_1	EDD	EDD1	HYD	KIAA0896	UBR5
ELLTLDEK(1)DPR_1	RPS9	hCG_2009111	XXbac-BCX105G6.6-001	XXbac-BPG111L9.6-001	hCG_2009111	RPS9	hCG_2009111	RPS9	RPS9
ELQELVQYPVEHPDK(1)FLK_1	VCP	DKFZp434K0126
ELQELVQYPVEHPDKFLK(0.5)FGMTPSK_1	VCP	DKFZp434K0126
ELQELVQYPVEHPDKFLKFGMTPSK_1	VCP	DKFZp434K0126
ELQK(1)ANQEQYAEGK_1	FWP006	HSPC008	HSPC061	MORF4L1	MRG15	PP368	MORF4L1	FWP006	HSPC008	HSPC061	MORF4L1	MRG15	PP368
ELQK(1)LQEGR_1	FAA	FACA	FANCA	FANCH
ELSK(1)QVPK_1	CKS2	hCG_29914	RP11-8C21.2-001
ELTAVVQK(1)R_1	OK/SW-cl.26	RPS3	RPS3	RPS3
ELTSLVK(1)EVYPEAR_1	GIG38	SAP18
ELTWLK(1)QEVPEVTLSPDYR_1	PLEKHG4	PRTPHN1	PLEKHG4	PRTPHN1
ELVGHK(1)VNLQMVYDSPLCR_1	FARS	FARSA	FARSL	FARSLA	hCG_172485
ELYERPPHLYAVANAAYK(1)AMK_1	MYO1G	FLJ00293	MYO1G	MYO1G	MYO1G
EMFGGFFK(1)SVVK_1	SNX5	RP11-504H3.2-013	SNX5	RP11-504H3.2-012	SNX5
EMIK(1)SGMNVAR_1	OIP3	PK2	PK3	PKM	PKM2	OIP3	PK2	PK3	PKM	PKM2
EMIPFAVVGSDHEYQVNGK(1)R_1	Ov/Br septin	MAFK
EMKPACIK(1)ALTR_1	ARHT1	RHOT1	ARHT1	RHOT1	ARHT1	RHOT1	ARHT1	RHOT1	ARHT1	RHOT1	ARHT1	RHOT1
EMLQQSK(1)ILK_1	HSP90A	HSP90AA1	HSPC1	HSPCA	HSP90A	HSP90AA1	HSPC1	HSPCA	HSP90AA1	HSP90AB1	HSP90B	HSPC2	HSPCB	HSP90AB3P	HSP90BC	HSP90AB1	RP1-302G2.1-007	HSP90AB1	RP1-302G2.1-002	HSP90AB1	RP1-302G2.1-001
EMNPNYTEFKFPQIK(1)AHPWTK_1	GSK3A	GSK3B	GSK3B	hCG_1818062	GSK3A	DKFZp686D0638
EMSGSTSELLIK(1)ENK_1	RAD18	RNF73
ENALK(1)IWDLQGSEEPVFR_1	NSA1	WDR74	NSA1	WDR74
ENCMYQACPTQDCNK(1)K_1	REPA1	RPA1	RPA70
ENDEFCK(1)MGR_1	SORD
ENIASVLENYHTESK(1)IDR_1	HIBCH	HIBCH	HIBCH
ENLEEEAIIMK(1)DVPDWK_1	CDA016	CGI-39	GRIM19	NDUFA13
ENLK(1)AAQEEYVKR_1	ALDA	ALDOA
ENLSYDLVPLK(1)NGGVGIK_1	HSP105	HSP110	HSPH1	KIAA0201	HSP105	HSP110	HSPH1	KIAA0201	HSP105	HSP110	HSPH1	KIAA0201	hCG_32198	HSPH1
ENPLQFK(1)FR_1	EZR	VIL2
ENPPMK(1)PDFSQLQR_1	ASF1B
ENTQTTIK(1)LFQECCPHSTDR_1	HNRNPK	HNRPK	HNRNPK	HNRPK	hCG_1985922	RP11-575L7.1-003	HNRNPK	RP11-575L7.1-005	HNRNPK	HNRPK	HNRNPK	RP11-575L7.1-001	HNRNPK	RP11-575L7.1-006
ENVK(1)PSGR_1	CXorf3	THOC2	CXorf3	THOC2	RP5-1189B24.5-003
EPLPPIQQHIWNMLNPPAEVTTK(1)SQIPLSK_1	G22P2	XRCC5
EPLYNWQATK(1)ASLK_1	BTBD1	C15orf1	NS5ATP8	BTBD1
EQFYHSCK(1)QYGITGENVR_1	CDK5RAP3	IC53	MSTP016	OK/SW-cl.114	PP1553	CDK5RAP3	IC53	MSTP016	OK/SW-cl.114	PP1553
EQILAK(1)IR_1	ATP2A3	ATP2A3	ATP2A3	ATP2A3	ATP2A3	ATP2A3
EQIQK(1)STGAP_1	CSTF2	CSTF2	CSTF2
EQNDK(1)TYCQPCFNK_1	LPXN	LDLP	LPXN
EQNDKTYCQPCFNK(1)LFPL_1	LPXN	LDLP	LPXN
EQPFGEGVPLDGDDPEHIQWIFQK(1)SLER_1	UBA3	UBE1C	UBA3
EQPK(1)LAGFQQFLQSLQPR_1	CHL1	CHLR1	DDX11	KRG2	CHL1	CHLR1	DDX11	KRG2	CHL1	CHLR1	DDX11	KRG2	CHLR2	DDX12	DDX12	DDX12	CHL1	CHLR1	DDX11	KRG2
EQQK(1)AALQELTR_1	POLR1B	POLR1B	POLR1B	POLR1B	POLR1B
ERLELVK(1)LSR_1	EP58	KDELC1	UNQ1910/PRO4357
ERLIQSLQEFK(1)EDIHNR_1	WBP5
ESDLNGAQIK(1)LR_1	LMN2	LMNB	LMNB1	LMNB1
ESELYQK(1)EVSHLNALEER_1	POLD	POLD1
ESK(0.5)K(0.5)EDLVFIFWAPESAPLK_1	CFL	CFL1	CFL2	hCG_21174
ESK(1)GMMNDE_1	CD47	MER6
ESK(1)INQVFHGSCITEGNELTK_1	HYRC	HYRC1	PRKDC	HYRC	HYRC1	PRKDC
ESKKEDLVFIFWAPESAPLK(0.5)SK_1	CFL	CFL1	CFL2	hCG_21174
ESKKEDLVFIFWAPESAPLK(1)SK_1	CFL	CFL1	CFL2	hCG_21174
ESLIDGIK(1)R_1	AHCY	SAHH	AHCY	AHCYL2	KIAA0828	AHCYL1	AHCYL1	DCAL	XPVKONA	AHCYL1	DCAL	XPVKONA	hCG_38162
ESLK(1)ELSLAGNELGDEGAR_1	PRI	RNH	RNH1
ESLK(1)SLILTALQR_1	IMP4B	IPO4	RANBP4	IMP4B	IPO4	RANBP4
ESLLLSEQK(1)TSLP_1	8D6A	CD320	UNQ198/PRO224
ESPLLFK(1)FR_1	MSN
ESSLK(1)YQTR_1	BUB3	BUB3	BUB3
ESYICK(1)VNR_1	COASTER	KIAA0576	KIAA1702	ZNF451	COASTER	KIAA0576	KIAA1702	ZNF451
ESYSVYVYK(1)VLK_1	H2BFC	HIST1H2BL	H2BFA	H2BFG	H2BFH	H2BFK	H2BFL	HIST1H2BC	HIST1H2BE	HIST1H2BF	HIST1H2BG	HIST1H2BI	hCG_1640484	hCG_1640985	hCG_1641780	hCG_1787353	hCG_1787365	H2BFD	HIST1H2BN	HIST1H2BC	H2BFB	HIRIP2	HIST1H2BD	H2BFJ	HIST1H2BH	HIST2H2BF	H2BFE	HIST1H2BM	H2BFT	HIRIP1	HIST1H2BK	H2BFS
ETAK(1)RPVGGFLLDGFQGNPTTLEAR_1	QTRTD1	QTRTD1
ETALQQK(1)QVSLEAWLQR_1	STAT5	STAT5A	STAT5B
ETCAACQK(1)TVYPMER_1	LIMD2	SB143
ETDIK(1)HLR_1	MAP3K12	ZPK
ETDNAAIIMK(0.5)VDK(0.5)DR_1	GMFG	hCG_43354
ETEGDVTSVK(1)DAK_1	C21orf112	CCT8	CCTQ	KIAA0002	hCG_1810843
ETFLTQK(1)LR_1	ADAR2	NUP98	ADAR2	NUP98	ADAR2	NUP98	ADAR2	NUP98
ETGGVEK(1)LFSLPAQPLWNNR_1	HR21	KIAA0078	NXP1	RAD21
ETHADLWPAK(1)QYPLVTPNEER_1	COPB2	hCG_17220
ETLK(1)LVER_1	LCK	LCK	LCK
ETNLDSLPLVDTHSK(1)R_1	VIM
ETPDPWQSLDPFDSLESKPFKK_1	CAPH2	NCAPH2	CAPH2	NCAPH2	CAPH2	NCAPH2
ETVFTK(1)SPYQEFTDHLVK_1	RPS2	RPS4	LOC392781	tcag7.979	rps2	OK/KNS-cl.6
ETVVEVPQVTWEDIGGLEDVK(1)R_1	VCP	DKFZp434K0126
ETVYCLNDDDETEVLK(1)EDIIQGFR_1	G22P2	XRCC5
EVCFTIENK(1)TPQGR_1	SND1	TDRD11
EVDATSPAPSTSSTVK(1)TEGAEATPGAQK_1	IFI16	IFNGIP1	IFI16	IFNGIP1	IFI16	IFNGIP1
EVDATSPAPSTSSTVK(1)TEGAEATPGAQKR_1	IFI16	IFNGIP1	IFI16	IFNGIP1	IFI16	IFNGIP1
EVDATSPAPSTSSTVKTEGAEATPGAQK(1)R_1	IFI16	IFNGIP1	IFI16	IFNGIP1	IFI16	IFNGIP1
EVDEQMLNVQNK(1)NSSYFVEWIPNNVK(1)TAVCDIPPR_2	TUBB2C	TUBB2	TUBB2A	TUBB2B	DKFZp566F223	DAAP-285E11.4-003	DADB-118P11.3-003	DAMA-26D6.3-003	DAMC-316D20.4-003	DAQB-47P19.9-003	DASS-191K16.2-003	TUBB	XXbac-BCX111D4.2-003	XXbac-BPG252P9.4-003	OK/SW-cl.56	TUBB	TUBB5	DAAP-285E11.4-001	DADB-118P11.3-001	DAMA-26D6.3-001	DAMC-316D20.4-001	DAQB-47P19.9-001	DASS-191K16.2-001	hCG_26016	XXbac-BCX111D4.2-001	XXbac-BPG252P9.4-001	XTP3TPATP1	DAAP-285E11.4-002	DADB-118P11.3-002	DAMA-26D6.3-002	DAMC-316D20.4-002	DAQB-47P19.9-002	DASS-191K16.2-002	TUBB	XXbac-BCX111D4.2-002	XXbac-BPG252P9.4-002
EVDEQMLNVQNK(1)NSSYFVEWIPNNVK_1	TUBB2C	TUBB2	TUBB2A	TUBB2B	DKFZp566F223	DAAP-285E11.4-003	DADB-118P11.3-003	DAMA-26D6.3-003	DAMC-316D20.4-003	DAQB-47P19.9-003	DASS-191K16.2-003	TUBB	XXbac-BCX111D4.2-003	XXbac-BPG252P9.4-003	OK/SW-cl.56	TUBB	TUBB5	DAAP-285E11.4-001	DADB-118P11.3-001	DAMA-26D6.3-001	DAMC-316D20.4-001	DAQB-47P19.9-001	DASS-191K16.2-001	hCG_26016	XXbac-BCX111D4.2-001	XXbac-BPG252P9.4-001	XTP3TPATP1	DAAP-285E11.4-002	DADB-118P11.3-002	DAMA-26D6.3-002	DAMC-316D20.4-002	DAQB-47P19.9-002	DASS-191K16.2-002	TUBB	XXbac-BCX111D4.2-002	XXbac-BPG252P9.4-002
EVEQFTQVAK(1)AYQDR_1	NDUFB10	hCG_42700	hCG_42700	NDUFB10
EVGSIIGK(1)K_1	hCG_2017557	PCBP2	PCBP2	hCG_2017557	PCBP2	PCBP2	hCG_2017557	PCBP2	PCBP3	PCBP3	PCBP3	PCBP3	PCBP3	PCBP3	PCBP4	PCBP4	PCBP4	PCBP4	PCBP4	PCBP4	PCBP4	PCBP4	PCBP4	PCBP1	hCG_1776997
EVHSGVSTDPQPLK(1)EQPALNDSR_1	TRBC1	TCRBC2	TRBC2
EVIKPYDWTYTTDYK(1)GTLLGESLK_1	TIPRL	TIPRL
EVLEK(1)QPVLSQTEAR_1	PROS26	PSMB4
EVLQK(1)AIEENNNFSK_1	LAP18	OP18	STMN1	SCG10	SCGN10	STMN2
EVNK(1)FQMAYSNLLR_1	SRP14
EVNTFVK(1)NL_1	DGK	DGUOK	hCG_40733	DGUOK	DGK	DGUOK	DGK	DGUOK	DGK	DGUOK	DGK	DGUOK
EVPNYK(1)LITPAVVSER_1	RPS25
EVQTNDLK(1)EVVNK_1	FTE1	MFTL	RPS3A
EVSSSFDHVIK(1)ETTR_1	HSPC032	MIMP	MTCH2
EVSTYIK(1)K_1	EEF1A	EEF1A1	EF1A	LENG7	EEF1A1L14	PTI-1	hCG_2033271	RP11-505P4.2-001	EEF1AL3	EEF1A1	RP11-505P4.2-015	EEF1A1	RP11-505P4.2-003
EVSVPTFSWEEIQK(1)HNLR_1	FADS2	FADS2
EVVNK(1)DVLDVYIEHR_1	CDC47	MCM2	MCM7	CDC47	MCM2	MCM7
EWEFQK(1)YGH_1	RBX1	RNF75	ROC1
EWQELDDAEK(1)VQREPLLTLVK_1	PSMD2	TRAP2	DKFZp564A2282
EWTQK(1)YAM_1	UBCH5C	UBE2D3	UBCH5C	UBE2D3	UBC4	UBCH5B	UBE2D2	hCG_26910	PUBC1	UBE2D2	UBE2D4	hCG_17272	SFT	UBCH5	UBCH5A	UBE2D1
EYFADMK(1)R_1	TOP2	TOP2A	TOP2	TOP2A	TOP2	TOP2A	TOP2A	TOP2A	TOP2	TOP2A
EYK(1)EAIHDMNFSNEDMIR_1	NPD017	TCEAL4	NPD017	TCEAL4
EYK(1)EAIHDMNFSNEDMIREFDNMAK_1	NPD017	TCEAL4	NPD017	TCEAL4
EYK(1)VVGR_1	RPL18A
EYNLNFSGSSTIQEVK(1)R_1	CGI-03	FAF1	UBXD12	UBXN3A	hCG_38903	RP5-850O15.2-001
EYQDAFLFNELK(1)GETMDTS_1	CGI-46	INO80J	RUVBL2	TIP48	TIP49B	hCG_16214
EYVELCDAAGRPDQEVAQEAWQNHK(1)R_1	UHX1	USP11	RP4-659F15.2-004	hCG_17279	USP11
FAAK(1)GEGQLGPAER_1	EEF2	EF2
FAANPNQNK(1)NVALLSQLYHSPAR_1	ELAVL1	HUR
FADEGTVVK(1)R_1	C14orf130	UBR7	UBR7
FAHPSK(1)SCQVENGR_1	EXP	KIAA0428	MBNL	MBNL1	hCG_28028	MBNL	MBNL1	EXP	KIAA0428	MBNL	MBNL1	MBNL1	MBNL	MBNL	DKFZp686P06174	EXP	KIAA0428	MBNL	MBNL1
FAK(1)AGPEGIEPR_1	KIAA0133	URB2
FAK(1)EFMDR_1	GART	PGFT	PRGS	GART	PGFT	PRGS	GART	GART	GART	GART
FALASLLQSAPDVK(1)GR_1	C19orf68
FANFSGGK(1)ITK_1	KIAA1453	USP36	DUB1	KIAA1453	USP36
FANYIDK(1)VR_1	VIM
FAQIVQK(1)GGQ_1	DDP2	DDPL	TIM8B	TIMM8B
FASASIK(1)IAPPETPDSK_1	CRDBP	IGF2BP1	VICKZ1	ZBP1	IGF2BP1
FASENDLPEWK(1)ER_1	RANBP1	RANBP1	hCG_17886	RANBP1	RANBP1	RANBP1	RANBP1
FASFPDYLVIQIK(1)K_1	ISOT	USP5	ISOT	USP5
FASYLTFSPSEVK(1)SLR_1	ALDH18A1	GSAS	P5CS	PYCS	ALDH18A1	GSAS	P5CS	PYCS
FAYKDPEK(1)NWNR_1	CAPE	PRO0324	SMC2	SMC2L1	CAPE	PRO0324	SMC2	SMC2L1	RP11-86L19.1-004
FCDNSSAIQGK(1)EVR_1	KIAA0361	PFAS	hCG_31283	PFAS
FCK(1)YEHDDIVSTVSVLSSGTQAVSGSK_1	HKMT1069	MEP50	Nbla10071	WDR77	RP11-552M11.3-004	WDR77
FCPTENVAK(1)INR_1	INPP5E	KIAA0123	MPPA	PMPCA	hCG_1780842	RP11-413M3.1-001
FCTSAADMK(1)IR_1	NUP37
FDASFFGVHPK(1)QAHTMDPQLR_1	FAS	FASN
FDGAEGSWFQK(1)ISSR_1	ARHGEF1	ARHGEF1	ARHGEF1	hCG_22327	ARHGEF1	ARHGEF1
FDLMYAK(1)R_1	TUBA1B	TUBA1B	TUBA1	TUBA4A	hCG_2013418	TUBA1	TUBA4A	TUBAL3	TUBAL3	TUBA1A	TUBA3	TUBA2	TUBA3C	TUBA3D	hCG_19100	TUBA1C	TUBA6
FDLSALTTIGNAK(1)NSSL_1	0
FDMAENVVIVASQK(1)RPLGGR_1	HSPC272	HUWE1	KIAA0312	KIAA1578	UREB1	HSPC272	HUWE1	KIAA0312	KIAA1578	UREB1	HSPC272	HUWE1	KIAA0312	KIAA1578	UREB1	RP3-339A18.4-005	HUWE1	RP3-339A18.4-002
FDNIQGDAVK(1)DLMLR_1	CGI-87	TTC15	DKFZp547E107
FDQK(1)QELGR_1	MATR3	KIAA0723	MATR3	DKFZp686K0542	DKFZp686K23100
FDVQLK(1)DLEK_1	OK/SW-cl.82	RPS15A	hCG_1994130
FEDCSSAK(1)TILK_1	DBP1	DDX15	DHX15
FEGK(1)PLLQR_1	BOLA2	BOLA2A	BOLA2B	My016	BOLA2B	BOLA2	BOLA2A	BOLA2B	My016
FEIPIK(1)VR_1	ACS4	ACSL4	FACL4	LACS4	ACS4	ACSL4	FACL4	LACS4	hCG_20616	RP1-136J15.4-001
FELYFQGPSSNK(1)PR_1	CDC47	MCM2	MCM7	CDC47	MCM2	MCM7	MCM7
FEPYANPTK(1)R_1	HNRNPM	HNRPM	NAGR1	ORF	HNRNPM	HNRPM	NAGR1	DKFZp547H118
FEQIYLSK(1)PTHWER_1	POLR2B	rpB2	POLR2B	POLR2B
FETVQK(1)LR_1	CPNE1	hCG_38213	RP1-309K20.2-005	CPN1	CPNE1	CPNE1	RP1-309K20.2-032	CPNE1	RP1-309K20.2-007	CPNE1	RP1-309K20.2-009	CPNE1	RP1-309K20.2-008	CPNE1	RP1-309K20.2-016	CPNE1	RP1-309K20.2-013	CPNE1	RP1-309K20.2-014	CPNE1	RP1-309K20.2-017	CPNE1	RP1-309K20.2-012	CPNE1	RP1-309K20.2-010	CPNE1	RP1-309K20.2-020	CPNE1	RP1-309K20.2-011
FFCHFCK(1)GEVSPK_1	RNF115	ZNF364
FFEVILIDPFHK(1)AIR_1	EC45	RPL15	TCBAP0781	hCG_1996483
FFGK(1)DISTTLNADEAVAR_1	HSP105	HSP110	HSPH1	KIAA0201	HSP105	HSP110	HSPH1	KIAA0201	HSP105	HSP110	HSPH1	KIAA0201	hCG_32198	HSPH1
FFMGNQVLK(1)VFAAR_1	G22P2	XRCC5
FFSDCK(1)IQNGAQGIR_1	HNRNPH1	HNRPH	HNRPH1	DKFZp686A15170
FFSDCK(1)IQNGTSGIR_1	FTP3	HNRNPH2	HNRPH2
FFSSK(1)TTAAHSLVGTPYYMSPER_1	NEK7
FFTDDLFQYAGEK(1)R_1	JMJD6	KIAA0585	PTDSR	JMJD6	KIAA0585	PTDSR	JMJD6	KIAA0585	PTDSR	hCG_30900	JMJD6	PTDSR
FFVGGNWK(1)MNGR_1	TPI	TPI1	TPI	TPI1
FGANAILGVSLAVCK(1)AGAVEK_1	ENO1	ENO1L1	MBPB1	MPB1	ENO1	ENO1L1	MBPB1	MPB1
FGEVVDCTLK(1)LDPITGR_1	AUF1	HNRNPD	HNRPD	AUF1	HNRNPD	HNRPD	AUF1	HNRNPD	HNRPD	AUF1	HNRNPD	HNRPD	HNRNPD
FGFPEGSVELYAEK(1)VATR_1	OK/SW-cl.26	RPS3	RPS3	RPS3
FGGPEMYGYPDPSYLK(1)R_1	BBAP	DTX3L	BBAP	DTX3L
FGIEK(1)EVR_1	HGS	HRS	HGS	HRS
FGK(1)LSAFPEPPEDGTLLSEAK_1	AZI1	CEP131	KIAA1118	AZI1	AZI1	CEP131	KIAA1118	AZI1
FGK(1)TFDAPPALPK_1	EAP1	PTTG	PTTG1	TUTR1	hCG_16307
FGMTPSK(1)GVLFYGPPGCGK_1	VCP	DKFZp434K0126
FGNPGEK(1)LVK_1	DDX5	G17P1	HELR	HLR1	DKFZp686J01190
FGNWLK(1)DAR_1	IARS	DKFZp686L17145	DKFZp686L0869	IARS	RP11-62C3.1-003
FGSVFPSLNMAVK(1)R_1	BIN3	BIN3
FGTK(1)GLAITFVSDENDAK_1	BAT1	UAP56	BAT1	UAP56	BAT1	XXbac-BPG296P20.6-019	DASS-161H22.1-019	XXbac-BCX270M2.2-019	DAQB-72H16.1-019	DAMA-25N12.12-019	DADB-26I14.7-019	DAMA-BMC190B12.8-019	hCG_2005638	BAT1	DAAP-97M17.4-003	BAT1	XXbac-BPG296P20.6-020	DASS-161H22.1-020	XXbac-BCX270M2.2-020	DAQB-72H16.1-020	DAMA-25N12.12-020	DADB-26I14.7-020	DAMA-BMC190B12.8-020	DAAP-97M17.4-020	DDX39	DKFZp547B159
FGVVTEVVMIYDAEK(1)QRPR_1	DAZAP1	DAZAP1
FHEICSNLVK(1)TR_1	ARL6IP	ARL6IP1	KIAA0069
FHGTVK(1)AENGK_1	CDABP0047	GAPD	GAPDH	OK/SW-cl.12	GAPD	GAPDH
FHWEQDQIAHMK(1)NYIAR_1	ABCF2	hCG_1643314	ABCF2	HUSSY-18	hCG_1643314
FIAEVQK(1)R_1	MAGED1	NRAGE	PP2250	PRO2292	MAGED1	NRAGE	PP2250	PRO2292
FIEDELQIPVK(1)WIGVGK_1	ADSS	ADSS2
FIGECK(1)ILSPPDISR_1	C17orf27	KIAA1554	RNF213
FIIPNVVK(1)YSPNCK_1	LDHA	PIG19	LDHA	PIG19	LDHA	hCG_96677	LDHA
FIK(1)FQEMK_1	CDC47	MCM2	MCM7	hCG_2023614	MCM7	tcag7.648	CDC47	MCM2	MCM7	MCM7
FINDQYEK(1)YLQEEVNINR_1	Ov/Br septin	MAFK
FINNNAVTK(1)MAQSSSK_1	CUL1	CUL1
FINYVK(1)NCFR_1	NPM	NPM1	NPM	NPM1
FITSSASDFSDPVYK(1)EIAITNGCINR_1	3EXO	ERI1	THEX1
FITVCDYTNPCTK(1)SWFWTR_1	MYD88	MYD88
FIYGK(1)GWDPYVG_1	CPVL	PSEC0124	UNQ197/PRO223	VLP
FIYGNQDLFATSQSK(1)EFDPLGPLPPGWEK_1	ITCH	ITCH	hCG_2019175	RP3-468O1.1-001
FK(0.5)K(0.5)GDEYDVCAICLDEYEDGDKLR_1	RNF13	RZF	hCG_21342	hCG_21342	RNF13	RNF13	RNF13
FK(0.5)K(0.5)YEEIDNAPEER_1	TUFM
FK(1)DTAYCATFR_1	UTP15
FK(1)EANNFLWPFK_1	RPL7	RPL7	WUGSC:H_RG054D04.1
FK(1)SHTDQLVLIFAGK_1	DA41	PLIC1	UBQLN1	DA41	PLIC1	UBQLN1
FK(1)TMDEVIER_1	ALDH1A2	RALDH2	ALDH1A2	RALDH2	RALDH2
FKK(1)GDEYDVCAICLDEYEDGDKLR_1	RNF13	RZF	hCG_21342	hCG_21342	RNF13	RNF13	RNF13
FKPAYNPYTEPSMEVFSYHQGLK(1)K_1	FARS	FARSA	FARSL	FARSLA	hCG_172485
FKPLSDK(1)IQQQR_1	RFC4	RFC4	hCG_2021077	RFC4
FKSPMNTSWCSFNTADWVLPGKK_1	ARA70	ELE1	NCOA4	RFG	hCG_1982904	RP11-481A12.4-001
FLAAQK(1)GAYPIIFTAWK_1	ARMC6	DKFZp762A1314
FLAGLMEAGESELK(1)R_1	CD1E	CD1E	CD1E	CD1E
FLAGLMEAGESELK(1)RK_1	CD1E	CD1E	CD1E	CD1E
FLDK(1)ALELNMLSLK_1	PSA	PSAT1
FLENGSQEDLLHGNPGSTYLASNSTSAPNWK(1)SLTSWTNDQGAR_1	PRO1677	ZC3HAV1	ZC3HDC2	PRO1677	ZC3HAV1	ZC3HDC2	PRO1677	ZC3HAV1	ZC3HDC2	ZC3HAV1
FLEQQNK(1)ILLAELEQLKGQGK_1	VIM
FLESTDSFNNELK(1)R_1	BAF57	SMARCE1	BAF57	SMARCE1
FLGCVDIK(1)DLPVSEQQER_1	PSMD13	hCG_37689
FLGGLVK(1)GK_1	ESYT1	FAM62A	KIAA0747	MBC2	ESYT1	FAM62A	KIAA0747	MBC2
FLGVLYPLSSK(1)R_1	P2RY8
FLHK(1)HDLDLICR_1	PPP1CC	PPP1CC	PPP1A	PPP1CA	PPP1CA
FLIGLGK(1)SQIYTWDGR_1	FTSJD2	KIAA0082	FTSJD2	RP1-153P14.6-007
FLILPDMLK(1)NAPMLK_1	SNRPD3
FLK(1)AYSPASR_1	C17orf27	KIAA1554	RNF213
FLK(1)FGMTPSK_1	VCP	DKFZp434K0126
FLK(1)GEGLQLMNLMLR_1	C20orf33	CTNNBL1	PP8304	C20orf33	CTNNBL1	PP8304	C20orf33	CTNNBL1	PP8304
FLK(1)PLLIGELAPEEPSQDHGK_1	FADS2	FADS2	FADS2
FLK(1)PLLIGELAPEEPSQDHGKNSK_1	FADS2	FADS2	FADS2
FLK(1)SGDAAIVDMVPGKPMCVESFSDYPPLGR_1	EEF1A	EEF1A1	EF1A	LENG7	EEF1A1L14	PTI-1	hCG_2033271	RP11-505P4.2-001	EEF1AL3	EEF1A1	RP11-505P4.2-015	EEF1A1	RP11-505P4.2-003
FLKPLLIGELAPEEPSQDHGK(0.5)NSKITEDFR_1	FADS2	FADS2	FADS2
FLLDTNK(1)SR_1	MCM6
FLLGYFPWDSTK(1)EER_1	TBC1D15	TBC1D15	hCG_25175	TBC1D15	DKFZp761D0223	TBC1D15
FLLHEPIVNK(1)FR_1	PES1	hCG_2010949	PES1	PES1	PES1
FLLK(1)SCPLLTK_1	ABHD2	LABH2
FLNAENAQK(1)FK_1	RANBP1	RANBP1	hCG_17886	RANBP1
FLNK(1)LAEER_1	MATR3	KIAA0723	MATR3	DKFZp686K0542	DKFZp686K23100	DKFZp686L22104
FLPEFAGTQLK(1)ILR_1	APE2	APEX2	APEXL2	XTH2	hCG_18950
FLPLK(1)TMLGPR_1	CAP1A	RNGTT	CAP1A	RNGTT	DKFZp686J2031	CAP1A	RNGTT	RP3-488C13.1-002	CAP1A	RNGTT
FLQEFYQDDELGK(0.5)KQFK_1	CDC47	MCM2	MCM7	CDC47	MCM2	MCM7
FLQEFYQDDELGK(1)K_1	CDC47	MCM2	MCM7	CDC47	MCM2	MCM7
FLQEFYQDDELGKK(0.5)QFK_1	CDC47	MCM2	MCM7	CDC47	MCM2	MCM7
FLQEFYQDDELGKKQFK_1	CDC47	MCM2	MCM7	CDC47	MCM2	MCM7
FLQFAYFK(1)ANNLPK_1	CASP	CRTAP	hCG_1996245	CRTAP
FLSDAEIIQLVNAK(1)HIPAYK_1	HMGCR	HMGCR
FLSDPK(1)TVLSAESEELNR_1	CRSP3	RP5-914N13.2-004	ARC130	CRSP3	DRIP130	KIAA1216	MED23	SUR2	ARC130	CRSP3	DRIP130	KIAA1216	MED23	SUR2	ARC130	CRSP3	DRIP130	KIAA1216	MED23	SUR2	ARC130	CRSP3	DRIP130	KIAA1216	MED23	SUR2	ARC130	CRSP3	DRIP130	KIAA1216	MED23	SUR2	MED23	MED23
FLSGLELVK(1)QGAEAR_1	C20orf64	PRPK	TP53RK	RP1-28H20.1-002	TP53RK
FLSPVVPNYDNVHPNYHK(1)EPFLQQLK_1	AL022311.1-001	EIF3EIP	EIF3EIP	EIF3L	EIF3S6IP	HSPC021	HSPC025	MSTP005	AL022311.1-002	EIF3EIP	EIF3S6IP	hCG_41840	EIF3L
FLTGPLNLNDPDAK(1)CRFPK_1	C7orf28A	C7orf28B	CGI-43	DKFZp586I1023
FLTK(1)GDNNAVDDR_1	hCG_26624	SEC11L1	SEC11A	SEC11L1	SPC18	SPCS4A	SEC11B	SEC11L2	SPCS4B
FLTPCYHPNVDTQGNICLDILK(1)EK_1	UBCH10	UBE2C	hCG_38372	hCG_38372	UBE2C
FLVEYK(1)SAVEK_1	HAT1
FLVEYKSAVEK(0.5)K_1	HAT1
FLVEYKSAVEKK_1	HAT1
FLVK(1)QNPSETR_1	CEP110	CP110	KIAA0419	CEP110	CP110	KIAA0419
FLWSLPVAPAACEALNK(1)NESVLR_1	SIX6	OPTX2	SIX6	SIX9
FMADIDLDPGCTLNK(1)K_1	TARS
FMDQHPEMDFSK(1)AK_1	NUDC
FMQEVYLDK(1)FIR_1	GNL3L	GNL3L
FMRDQEK(1)LSLMYAR_1	HYRC	HYRC1	PRKDC	HYRC	HYRC1	PRKDC
FNADEFEDMVAEK(1)R_1	RPL10	XX-FW83563B9.1-011	DXS648E	QM	RPL10	RPL10
FNGQFK(1)TYAICGAIR_1	RPS21	hCG_41768	hCG_41768	RP5-908M14.8-003	RPS21
FNIK(1)LWK_1	PPP1CB	PPP1CA
FNNFLK(1)ALQEK_1	G22P2	XRCC5
FNNYVDCMK(1)K_1	HYRC	HYRC1	PRKDC	HYRC	HYRC1	PRKDC
FNVAK(1)SLQK_1	PPP2R1B	PPP2R1B	PPP2R1B	PPP2R1A	hCG_19686
FNVLK(1)VTK_1	RPS11
FPVK(1)WASPEVFSFSR_1	EMT	ITK	LYK	DKFZp686M05208
FQDNLDFIQWFK(1)K_1	MAPRE2	RP1	MAPRE2	RP1
FQEMK(1)MQEHSDQVPVGNIPR_1	CDC47	MCM2	MCM7	hCG_2023614	MCM7	tcag7.648	CDC47	MCM2	MCM7	MCM7
FQGIK(1)HECQANGPEDLNR_1	ACTDP	DSN	DSTN	DSTN	hCG_2019292
FQGK(1)GSVSCPLHASR_1	POLI	RAD30B
FQK(1)DISQGLK_1	KOX25	ZNF3	DKFZp686N14223	tcag7.618	tcag7.618	ZNF3	ZNF3	ZNF3	ZNF3
FQK(1)ENPGFDFSGAEISGNYTK_1	NUDCD2	hCG_1979333
FQK(1)SIELGTLTIR_1	WDR10	IFT122	SPG	WDR10	WDR140	IFT122	SPG	WDR10	WDR140	DKFZp434K016	FLJ00025	DKFZp434O139	hCG_19939	IFT122
FQK(1)TCSPI_1	CD4	CD4 receptor
FQKENPGFDFSGAEISGNYTK(1)GGPDFSNLEK_1	NUDCD2	hCG_1979333
FQTLK(1)TAWGQQPDLAANEAQLLR_1	PSMD13	hCG_37689
FQVDK(1)VNFHMFDVGGQR_1	GNAS	GNAS	GNAS1	GSP	hCG_1788380	GNAS	GNAS1	GSP	GNAS	GNAS1	GSP	GNAS	GNAS1	GNAS	GNAS1	GSA	GNAL	hCG_1780858	GNAL	hCG_1780858
FQVDK(1)VNFHMFDVGGQRDER_1	GNAS	GNAS	GNAS1	GSP	hCG_1788380	GNAS	GNAS1	GSP	GNAS	GNAS1	GSP	GNAS	GNAS1	GNAS	GNAS1	GSA	GNAL	hCG_1780858	GNAL	hCG_1780858
FRGDAGLGK(1)LIK_1	IFI16	IFNGIP1	IFI16	IFNGIP1	IFI16	IFNGIP1	IFI16	IFNGIP1
FRHVFGQPAK(1)ADQCYEDVR_1	CORO1	CORO1A
FRK(1)AQCPIVER_1	RPS5
FRK(1)ETNNAAIIMK_1	GMFB
FSAGGDSDPPLK(1)R_1	KIAA0663	ZC3H11A	ZC3HDC11A	ZC3H11A
FSAK(1)MPNASFSTLK_1	TRBC1	TCRBC2	TRBC2	TCRBV8S1	TRBV12-3	TCRBV8S2A1T
FSAYIK(1)NSNPALNDNLEK_1	CLIC1	NCC27	DADB-110M10.1-001	DAMA-236L13.3-001	DAMC-117B11.2-001	DAQB-350E15.4-001	DASS-312M4.8-001	XXbac-BCX88C14.3-001
FSAYIK(1)NSNPALNDNLQK_1	0
FSCPICEK(1)R_1	BTEB3	KLF13	NSLP1
FSEAEHWLDYFPPLAIQDLK(1)R_1	KIAA1352	LARS	LARS	PIG44	DKFZp762P233
FSEECLSSLGK(1)ALGNIAR_1	C20orf41	KIAA1088	NHL	RTEL1	C20orf41	KIAA1088	NHL	RTEL1	C20orf41	KIAA1088	NHL	RTEL1	C20orf41	KIAA1088	NHL	RTEL1	C20orf41	KIAA1088	NHL	RTEL1	C20orf41	KIAA1088	NHL	RTEL1	C20orf41	KIAA1088	NHL	RTEL1	RTEL1
FSELQK(1)AMGPK_1	PPP2R1B	PPP2R1B	PPP2R1B
FSGK(1)HVVFIAQR_1	RPS7	hCG_1784266	RPS7
FSGWYDADLSPAGHEEAK(1)R_1	CDABP0006	PGAM1	PGAMA	hCG_2015269	hCG_25778	RP11-452K12.8-001
FSISPDEDSSSYSSNSDFNYSYPTK(1)QAALK_1	ATA2	KIAA1382	SAT2	SLC38A2	SNAT2
FSISPDEDSSSYSSNSDFNYSYPTKQAALK_1	ATA2	KIAA1382	SAT2	SLC38A2	SNAT2
FSK(1)SATSPEGK_1	EEF2	EF2
FSNIK(1)TLDDLFPLR_1	2015-09-01	XRN1	2015-09-01	XRN1
FSNQYK(1)ATIGADFLTK_1	RAB7	RAB7A	RAB7A	RAB7A	RAB7A	RAB7A	RAB7A	RAB7A
FSPDSTLLATCSADQTCK(1)IWR_1	GBL	LST8	MLST8	GBL	LST8	MLST8
FSPFYPK(1)YQY_1	RABGGTB	RP4-682C21.3-012
FSPNSSNPIIVSCGWDK(1)LVK_1	GNB2L1	HLC7	PIG21
FSSLK(1)GVPTEVK_1	HAUS7	UCHL5IP	UIP1	HAUS7	UCHL5IP	UIP1	DKFZp434G1735	HAUS7
FSTWEPTK(1)R_1	KIAA1063	USP22	USP3L	DKFZp434K1822	KIAA1063	USP22	USP3L
FSYESELFPTFK(1)DIR_1	RIOK2
FSYTK(1)FSR_1	UHX1	USP11	RP4-659F15.2-004	hCG_17279	USP11
FTASAGIQVVGDDLTVTNPK(1)R_1	ENO1	ENO1L1	MBPB1	MPB1	ENO1	ENO1L1	MBPB1	MPB1
FTCPVCLEVYEK(1)PVQVPCGHVFCSACLQECLKPK_1	RNF114	ZNF228	ZNF313	RNF114	RNF114	ZNF228	ZNF313
FTDELEQK(1)R_1	SECP43	TRNAU1AP	TRSPAP1	SECP43	TRNAU1AP	TRSPAP1
FTDINDSLGK(1)LDFSR_1	FOR	WOX1	WWOX	FOR	WOX1	WWOX
FTEEIPLK(1)ILAHNNFVGR_1	IGF2BP3	IMP3	KOC1	VICKZ3
FTEYETQVK(1)VMSQR_1	TARDBP	TDP43	RP4-635E18.2-003	TARDBP
FTGAPLK(1)VHK_1	MTX	MTX1	MTXN	MTX	MTX1	MTXN	MTX	MTX1	MTXN
FTGTNIAPDEHVQPQLMFDYDGK(1)R_1	SLU7
FTK(1)LNESTFDTQITK_1	HYRC	HYRC1	PRKDC	HYRC	HYRC1	PRKDC
FTK(1)LNESTFDTQITKK_1	HYRC	HYRC1	PRKDC	HYRC	HYRC1	PRKDC
FTK(1)NLPSGEVLCGVFTR_1	DDX60	DKFZp686E11248
FTLTQSEADADILFNFSHFK(1)DYR_1	KIAA0153	TTLL12	TTLL12	Z82214.4-003
FTQCQNGK(1)ISK_1	CAPE	PRO0324	SMC2	SMC2L1
FVALK(1)R_1	CDK6	hCG_19542	tcag7.286
FVDFQK(1)VR_1	MCM6
FVEEQNLK(1)DLR_1	PFKFB3	RP11-298K24.3-010	PFKFB3	hCG_24831	RP11-298K24.3-002	PFKFB3	PFKFB3	RP11-298K24.3-015	IPFK2	PFK2	PFKFB3	RP11-298K24.3-001	PFKFB3	RP11-298K24.3-013
FVEGVCPFCGYEEARGDQCDK(1)CGK_1	MARS
FVEK(1)CSPIGVYTSGK_1	CDC46	MCM5	hCG_41525	RP5-824I19__A.1-001	hCG_41525	MCM5	RP5-824I19__A.1-002
FVGEK(1)LMR_1	hCG_14830	ZNFN1A2	HELIOS	IKZF2	ZNFN1A2	HELIOS	IKZF2	ZNFN1A2	ZNFN1A2	ZNFN1A2
FVGHTK(1)DVLSVAFSSDNR_1	GNB2L1	HLC7	PIG21
FVGNIYTLK(1)CR_1	WIZ	ZNF803	WIZ	WIZ	ZNF803
FVIHCNSPVWGADKCEELLEK(1)TVK_1	H2AFY	MACROH2A1	H2AFY	MACROH2A1	H2AFY	MACROH2A1
FVK(1)PSFDQYIQPTMR_1	F538	UCKL1	URKL1	F538	UCKL1	URKL1	F538	UCKL1	URKL1
FVK(1)QDQVCIAR_1	GSPT1	ERF3B	GSPT2	ERF3A	GSPT1
FVLDDQYTSSTGTK(1)FPVK_1	EMT	ITK	LYK	DKFZp686M05208
FVLK(1)NYGENPEAYNEELK_1	KIAA1471	PTPN23
FVNLGIEPPK(1)GVLLFGPPGTGK_1	MSS1	PSMC2
FVNLGIEPPKGVLLFGPPGTGK(1)TLCAR_1	MSS1	PSMC2
FVPLPASAK(1)WASGLTPAQNCPR_1	NGS17	TAPA	TAPBP	DAMC-227D19.13-007	TAPBP	XXbac-BPG185D15.1-007	DADB-159G18.7-007	DAQB-126H3.1-007	TAPBP	XXbac-BCX165D10.5-007	TAPBP	NGS17	TAPA	TAPBP	NGS17	TAPA	TAPBP	TAPBP
FVQCPDGELQK(1)R_1	CGI-46	INO80J	RUVBL2	TIP48	TIP49B	hCG_16214
FVQDTLK(1)GDGVTEIR_1	BET3	CDABP0066	TRAPPC3	hCG_38279	TRAPPC3
FVTDIDELGK(1)DLLLK_1	CDK6	hCG_19542	tcag7.286
FVTDIDELGKDLLLK(1)CLTFNPAK_1	CDK6	hCG_19542	tcag7.286
FVTDIDELGKDLLLK(1)CLTFNPAKR_1	CDK6	hCG_19542	tcag7.286
FVTLSATNAK(1)TNDVR_1	WHIP	WRNIP1	WHIP	WRNIP1	WHIP	WRNIP1
FVTLSATNAK(1)TNDVRDVIK_1	WHIP	WRNIP1	WHIP	WRNIP1	WHIP	WRNIP1
FWDFELVKDENSTQK(1)R_1	WDR3	hCG_37073	RP4-776P7.1-001
FWDVK(1)AGELIGTCK_1	CDT2	CDW1	DCAF2	DTL	L2DTL	RAMP	CDT2	CDW1	DCAF2	DTL	L2DTL	RAMP
FWK(1)GPSEAPSGQA_1	DPP3	DKFZp686O1117	DPP3
FYDANYDGK(1)EYDPVEAR_1	MAPRE2	RP1	MAPRE2	RP1
FYDK(1)MQNAESGR_1	IL32	NK4	TAIF	IL32	NK4	TAIF	IL32	IL32	NK4	TAIF	IL32	NK4	TAIF
FYDLSSK(1)YYQTIGNHASYYK_1	PSMD13	hCG_37689
FYDSNTVK(1)QK_1	PAK2
FYEAFSK(1)NLK_1	HSP90AB1	HSP90B	HSPC2	HSPCB	HSP90AB1	RP1-302G2.1-007	HSP90AB1	RP1-302G2.1-002	HSP90AB1	RP1-302G2.1-001
FYEAFSKNLK_1	HSP90AB1	HSP90B	HSPC2	HSPCB	HSP90AB1	RP1-302G2.1-007	HSP90AB1	RP1-302G2.1-002	HSP90AB1	RP1-302G2.1-001
FYEAK(1)LQQQQR_1	PCM1	PCM1	PCM1	PCM1
FYEDYQEK(1)SGLHTL_1	AFG2	SPAF	SPATA5
FYEFYLSK(1)CPESLR_1	ZMYM3	DXS6673E	KIAA0385	ZMYM3	ZNF261	DXS6673E	KIAA0385	ZMYM3	ZNF261	ZMYM3
FYEQFSK(1)NIK_1	HSP90A	HSP90AA1	HSPC1	HSPCA	HSP90A	HSP90AA1	HSPC1	HSPCA	HSP90AA1
FYFLEAYNAKSK_1	AIM	CXXC9	DNMT	DNMT1	AIM	CXXC9	DNMT	DNMT1	AIM	CXXC9	DNMT	DNMT1
FYGK(1)NSSYVHGGLDSNGKPADAVYGQK_1	G3BP	G3BP1	DKFZp313K0921	DKFZp686L1159	hCG_39146
FYIDPYK(1)LLPLQR_1	GAR1	NOLA1	GAR1	NOLA1
FYQGFLFSEK(1)PEK_1	HYRC	HYRC1	PRKDC	HYRC	HYRC1	PRKDC
FYSK(1)DNEGSWFR_1	NIPSNAP1
FYSLK(1)VAPK_1	UQCRC2
FYWGHK(1)EILIPVFK_1	ACLY	ACLY variant protein
GACPK(1)SYGFNAAR_1	GTBP	MSH6
GADFLVTEVENGGSLGSK(1)K_1	OIP3	PK2	PK3	PKM	PKM2	OIP3	PK2	PK3	PKM	PKM2	PKM2
GAEAANVTGPGGVPVQGSK(1)YAADR_1	NSEP1	YB1	YBX1	YBX1
GAEITGK(1)AIQK_1	KIAA0610	SPG20	TAHCCP1	hCG_32832
GAFFMDEDEEVYK(1)R_1	MFAP1
GAFGK(1)PQGTVAR_1	RPL10	XX-FW83563B9.1-011	DXS648E	QM	RPL10	RPL10	RPL10L
GAFK(1)AFTGEGQK_1	NSFL1C	UBXN2C	NSFL1C	UBXN2C	NSFL1C	UBXN2C	NSFL1C	RP4-776F14.2-005
GAFNSK(1)QLLYLEK_1	PRL1	PTP4A1	PTPCAAX1	BM-008	PRL2	PTP4A2	PTPCAAX2	PTP4A1	RP5-1148A21.2-001
GAGSK(1)TLQQNAESR_1	BAG2
GAIQLGITHTVGSLSTK(1)PER_1	PIP5K1A	PIP5K1A	RP11-68I18.9-015	PIP5K1A	PIP5K1A	PIP5K1A	RP11-68I18.9-011	PIP5K1A	RP11-68I18.9-004
GAK(1)AEEILEK_1	RPL11	hCG_1739238	RP11-223J15.3-001	RP11-223J15.3-005	RPL11	RP11-223J15.3-004	RPL11	RPL11
GAK(1)EHGAVAVER_1	NSFL1C	UBXN2C	NSFL1C	UBXN2C	NSFL1C	UBXN2C	NSFL1C	RP4-776F14.2-005
GAK(1)FLSDAEIIQLVNAK_1	HMGCR	HMGCR
GALQNIIPASTGAAK(1)AVGK_1	CDABP0047	GAPD	GAPDH	OK/SW-cl.12	GAPD	GAPDH
GANIQLLDLPGIIEGAAQGK(1)GR_1	DRG2	DRG2
GANLK(1)DYYSR_1	DDX9	DHX9	LKP	NDH2
GAQEVK(1)ESPFFR_1	ADRBK1	BARK	BARK1	GRK2
GASK(1)EILSEVER_1	CCT3	CCTG	TRIC5	CCT3	RP11-443G18.6-002	CCT3
GASNK(1)YLVEFR_1	ADRM1	GP110	DKFZp686G2045
GASSAYLENSK(1)GAPNNSCSEIK_1	E6AP	EPVE6AP	HPVE6A	UBE3A	E6AP	EPVE6AP	HPVE6A	UBE3A	E6AP	EPVE6AP	HPVE6A	UBE3A	hCG_18679
GASSLLGPEGFFLGK(1)MGFR_1	YDJC	YDJC	YDJC
GATGCGK(1)TTQVPQFILDDFIQNDR_1	DDX9	DHX9	LKP	NDH2
GATYGK(1)PVHHGVNQLK_1	EC45	RPL15	TCBAP0781	hCG_1996483	RPL15	LOC136321	tcag7.350
GATYGKPVHHGVNQLK(1)FAR_1	EC45	RPL15	TCBAP0781	hCG_1996483	RPL15	LOC136321	tcag7.350
GCALQCAILSPAFK(1)VR_1	HSP105	HSP110	HSPH1	KIAA0201	HSP105	HSP110	HSPH1	KIAA0201	HSP105	HSP110	HSPH1	KIAA0201	hCG_32198	HSPH1	hCG_37382	HSPA4L	APG1	HSPA4L	OSP94	APG2	HSPA4	HS24/p52	HS24/P52
GCAYPAPYLDEYGETDPGLK(1)R_1	UBR1
GCDSYMVYLFDK(1)SK_1	CHUK	IKKA	TCF16
GCEVVPDVNVSGQKFCIK_1	FERMT3	KIND3	MIG2B	URP2	FERMT3	KIND3	MIG2B	URP2
GCEVVVSGK(1)LR_1	OK/SW-cl.26	RPS3	RPS3	RPS3
GCGVVK(1)FESPEVAER_1	HNRNPM	HNRPM	NAGR1	ORF	HNRNPM	HNRPM	NAGR1	DKFZp547H118
GCK(1)GLGLGTEGPQGTGGLEPDLAR_1	RNF31	ZIBRA	hCG_40195	hoip	RNF31	ZIBRA
GCK(1)VLLNIGQQMLR_1	ATRC1	ERR	REC1L	SLC7A1	RP11-274A8.1-003	SLC7A1
GCLGNSK(1)TEDQRNEEK_1	GNAS	GNAS	GNAS1	GSP	hCG_1788380	GNAS	GNAS1	GSP	GNAS	GNAS1	GSP	GNAS	RP4-543J19.6-038
GCMDSIYLNGQELPLNSK(1)PR_1	CDHF7	FAT	FAT1	ME5
GCRPGK(1)IVQMTEAEVR_1	PPP1CB	PPP1CB	PPP1CB
GCTATLGNFAK(1)ATFDAISK_1	RPS2	RPS4	LOC392781	tcag7.979	rps2	OK/KNS-cl.6
GDDLSTAILK(1)QK_1	VCP	DKFZp434K0126
GDGK(1)WCKFDDDVVSR_1	HAUSP	USP7
GDLFGK(1)ALNLNTDFVSLR_1	ZFP1	ZFP1
GDLGIEIPAEK(1)VFLAQK_1	OIP3	PK2	PK3	PKM	PKM2	PKM2	hCG_16134	PKLR	RP11-263K19.15-001	PK1	PKL	PKLR	PK1	PKL	PKLR	RP11-263K19.15-002	OIP3	PK2	PK3	PKM	PKM2	PKM2
GDLGIEIPAEKVFLAQK_1	OIP3	PK2	PK3	PKM	PKM2	PKM2	hCG_16134	PKLR	RP11-263K19.15-001	PK1	PKL	PKLR	PK1	PKL	PKLR	RP11-263K19.15-002	OIP3	PK2	PK3	PKM	PKM2	PKM2
GDLLVLTK(1)K_1	MYO7B	MYO7B	MYO7B	MYO7B	MYO7B	DKFZp686A08248
GDTAKPYFVK(1)R_1	HS2	KIAA1711	TUT7	ZCCHC6	HS2	KIAA1711	TUT7	ZCCHC6	HS2	KIAA1711	TUT7	ZCCHC6	HS2	KIAA1711	TUT7	ZCCHC6	HS2	KIAA1711	TUT7	ZCCHC6	RP11-507D14.3-006	HS2	KIAA1711	TUT7	ZCCHC6
GDTVLLK(1)GK_1	VCP	DKFZp434K0126	VCP	VCP
GDVHDIGK(1)NIVGVVLGCNNFR_1	MTR	MTR	RP11-182B22.1-002	DKFZp686A22123
GDVK(1)NFLYAWCGK_1	DDX9	DHX9	LKP	NDH2
GDVVPK(1)DVNAAIATIK_1	TUBA1B	TUBA1B	TUBA1A	TUBA3	TUBA2	TUBA3C	TUBA3D	hCG_19100	TUBA2	TUBA3C	TUBA3D	TUBA3E	TUBA1C	TUBA6	TUBA1C
GEADILAALK(1)K_1	RNF95	TRIM26	ZNF173	DAAP-200B17.5-001	DADB-23P23.6-001	DAMA-361I19.5-001	DAMC-72C9.6-001	DAQB-44E15.6-002	DASS-211F20.5-001	hCG_23771	XXbac-BCX300M20.2-003	XXbac-BPG254M11.2-001	DAAP-200B17.5-005	DADB-23P23.6-005	DAMA-361I19.5-005	DAMC-72C9.6-005	DAQB-44E15.6-005	DASS-211F20.5-005	TRIM26	XXbac-BCX300M20.2-005	XXbac-BPG254M11.2-005	DAAP-200B17.5-009	DADB-23P23.6-009	DAMA-361I19.5-009	DAMC-72C9.6-009	DASS-211F20.5-009	TRIM26	XXbac-BCX300M20.2-009	XXbac-BPG254M11.2-009
GEEPGK(1)SCGYSVR_1	DDX9	DHX9	LKP	NDH2
GEEVTLSNPK(1)GSQEGTK_1	TRIP12	KIAA0045	TRIP12	TRIP12
GEEVTLSNPKGSQEGTK_1	TRIP12	KIAA0045	TRIP12	TRIP12
GEGERPAQNEK(1)R_1	HNRNPM	HNRPM	NAGR1	ORF	HNRNPM	HNRPM	NAGR1	DKFZp547H118
GEIIAK(1)QGGGGGGGSVPGIER_1	HNRNPM	HNRPM	NAGR1	ORF	HNRNPM	HNRPM	NAGR1	DKFZp547H118
GEIK(1)VSPDYNWFR_1	ACP33	BM-019	GL010	SPG21
GELVESLK(1)R_1	AUP1	AUP1	AUP1	DKFZp686P12272
GEQDLIEDLK(1)LAR_1	ARHGEF8	NET1	hCG_19072	RP11-116G8.1-005	ARHGEF8	NET1	hCG_19072	RP11-116G8.1-006
GETK(1)GMIY_1	IFI5111	PSME1	hCG_40175
GEVSGLTK(1)DFR_1	CDKAL1	CDKAL1
GFCANSSLAFPTK(1)ER_1	CHST12	UNQ500/PRO1017	CHST12
GFDEYMK(1)ELGVGIALR_1	FABP5
GFFEGTIASK(1)GK_1	COPA	COPA
GFGDPFSGKDPFVPSSAAKPSK_1	EPS15L1	EPS15R
GFGDVGEAK(1)GGSTTGSQFLEQFK_1	KIAA0144	NICE4	UBAP2L	KIAA0144	NICE4	UBAP2L	KIAA0144	NICE4	UBAP2L	KIAA0144	NICE4	UBAP2L
GFGFVTFDDHDPVDK(1)IVLQK_1	HNRNPA2B1	HNRPA2B1	HNRNPA2B1	HNRNPA2B1	HNRPA2B1
GFGFVTYATVEEVDAAMNARPHK(1)VDGR_1	HNRNPA1	HNRPA1	HNRNPA1	HNRPA1	HNRPA1L3	HNRNPA1	HNRPA1	HNRPA1
GFGFVYFQNHDAADK(1)AAVVK_1	HNRNPA0	HNRPA0
GFGHIGIAVPDVYSACK(1)R_1	GLO1
GFGYK(1)GSCFHR_1	CYPA	PPIA	PPIA
GFK(1)DQIYDIFQK_1	DDX2A	EIF4A	EIF4A1
GFK(1)GQLSR_1	C6orf109	KLIP1	YIPF3	RP3-337H4.3	RP3-337H4.3-003	RP3-337H4.3	RP3-337H4.3-004
GFLEK(1)ESAIVSRPLNPFTAK_1	CGI-25	NOSIP
GFNK(1)VVLK_1	HYRC	HYRC1	PRKDC	HYRC	HYRC1	PRKDC
GFSIGIGDVTPGQGLLKAK_1	POLR3A
GFVK(1)VVK_1	MSTP030	RPL5	hCG_2028912
GGAGNISLK(1)VLGCPEALTGSYK_1	POLA2
GGAK(1)GQWR_1	0
GGFCNFMHLK(1)PISR_1	U2AF1	U2AF35	U2AFBP	DKFZp313J1712	hCG_401287	U2AF1	hCG_401287	U2AF1
GGFDGFQGCCPDLCSEAPAPALPPTGDK(1)TSR_1	DUSP2	PAC1
GGFDIK(1)VPR_1	CYFIP2	KIAA1168	PIR121	DKFZp761H087	CYFIP2	KIAA1168	PIR121
GGGGGGPGEGFDVAK(1)TGDAR_1	DRG1	NEDD3	DKFZp434N1827
GGGLPMTTEVLK(1)SLAAPPALEK_1	PLEKHA2	TAPP2	PLEKHA2
GGGVGGFLPAMK(1)QIGNVAALPGIVHR_1	C22orf28	HSPC117	ANKRD54	Z97630.4-011
GGGVTNLLWSPDGSK(1)ILATTPSAVFR_1	AAAS	ADRACALA	GL003
GGIFK(1)QGVPAFTVLQPEGPLAVLR_1	FPGS	FPGS	RP11-228B15.1-001	FPGS	RP11-228B15.1-012	FPGS	RP11-228B15.1-017	FPGS	RP11-228B15.1-020
GGIFQPELLSSYK(1)EGLLDQQQGDVK_1	KIAA0133	URB2
GGIMLPEK(1)SQGK_1	HSPE1	EPFP1	hCG_21429	HSPE1
GGK(1)PEPPAMPQPVPTA_1	OK/SW-cl.26	RPS3	RPS3
GGK(1)PSPVLK_1	ZNF324B	ZNF584	ZNF324B
GGNRFEPYANPTK(1)R_1	HNRNPM	HNRPM	NAGR1	ORF	HNRNPM	HNRPM	NAGR1	DKFZp547H118
GGPYK(1)TEPATDLGR_1	LSS	OSC	LSS
GGQHSQAAPVK(1)WIFQDNLQPFTPSLVPVK_1	C1orf103	RIF1
GGSVIK(1)TQPSR_1	SPRED2	SPRED2
GGTGFAGSGVK(1)LQAEK_1	CGI-25	NOSIP
GGVVGIK(0.5)VDK(0.5)GVVPLAGTNGETTTQGLDGLSER_1	ALDA	ALDOA
GGVVGIK(1)VDK_1	ALDA	ALDOA
GGVVGIKVDK(1)GVVPLAGTNGETTTQGLDGLSER_1	ALDA	ALDOA
GGVVLK(1)EDALPGQK_1	BSG	UNQ6505/PRO21383	BSG	UNQ6505/PRO21383	hCG_20562	hEMMPRIN	BSG
GGYGK(1)LAQNQ_1	CBP20	NCBP2	PIG55	CBP20	NCBP2	PIG55	hCG_40296	NCBP2
GHAK(1)CVEFVK_1	HDAC1	RPD3L1	DKFZp686H12203	hCG_41610	RP4-811H24.2-001
GHETCPDDPCEDPGPTPPVQLAK(1)NWTFPNTR_1	FP1193	KIAA1602	NCKAP5L	FP1193	KIAA1602	NCKAP5L	FP1193	KIAA1602	NCKAP5L
GHFEAFGTLTDCVVVVNPQTK(1)R_1	HNRNPA0	HNRPA0
GHRIEEVPELPLVVEDK(0.5)VEGYKK_1	RPL1	RPL4
GHTTALVEDVCQGYK(1)EK_1	RNF15	RORET	TRIM38	DKFZp686F23130
GHYTIGK(1)EIIDLVLDR_1	TUBA1B	TUBA1A	TUBA3	TUBA1C	TUBA6	TUBA1C
GIAQMLEK(1)YQQGDFGYCPR_1	CSNK2B	DADB-127H9.2-004	DAMA-236L13.2-004	DAMC-157M7.2-004	DAQB-195H10.8-004	DASS-336N12.7-004	hCG_43725	XXbac-BCX88C14.4-004	CK2N	CSNK2B	G5A	DADB-127H9.2-001	DAMA-236L13.2-001	DAMC-157M7.2-001	DASS-336N12.7-001	hCG_43725	CSNK2B	DADB-127H9.2-002	DAMA-236L13.2-002	DAMC-157M7.2-002	DAQB-195H10.8-002	DASS-336N12.7-002	XXbac-BCX88C14.4-002	XXbac-BPG32J3.6-002
GIDLLKK(1)DK_1	MATR3	KIAA0723	MATR3	DKFZp686K0542	DKFZp686K23100
GIEK(1)HIIEDTEEAR_1	MTR	MTR	RP11-182B22.1-002	DKFZp686A22123
GIEKPPFELPDFIK(1)R_1	SAP145	SF3B2	DKFZp781L0540	SAP145	SF3B2
GIFGSSAVPQPK(1)ETVVSR_1	AOF2	KDM1	KDM1A	KIAA0601	LSD1	AOF2	KDM1	KDM1A	KIAA0601	LSD1
GIFPVLCK(1)DPVQEAWAEDVDLR_1	OIP3	PK2	PK3	PKM	PKM2	PKM2	OIP3	PK2	PK3	PKM	PKM2	PKM2
GIFTSEIGTK(1)QITQSALLAEAR_1	HYRC	HYRC1	PRKDC	HYRC	HYRC1	PRKDC
GIGDELYNPETHK(1)R_1	AFURS1	ATP13A3	AFURS1	ATP13A3
GIGMGNIGPAGMGMEGIGFGINK(1)MGGMEGPFGGGMENMGR_1	HNRNPM	HNRPM	NAGR1	ORF	HNRNPM	HNRPM	NAGR1	DKFZp547H118
GIHPTIISESFQK(1)ALEK_1	CCT4	CCTD	SRB	CCT4
GIHPTIISESFQKALEK_1	CCT4	CCTD	SRB	CCT4
GIK(1)DFENDPPLSSCGIFQSR_1	STS2	UBASH3A	STS2	UBASH3A	UBASH3A
GIK(1)QVYMSLPQGEK_1	GLNS	GLUL	hCG_24393	PIG59	PIG43	DKFZp434M0813
GILAADESTGSIAK(1)R_1	ALDA	ALDOA
GILAADESVGSMAK(1)R_1	ALDC	ALDOC	ALDOC	ALDOC
GILAK(1)VEGQR_1	ELF2	NERF	ELF2	NERF	ELF2	NERF	ELF2	NERF	hCG_1641148	ELF2	NERF	ELF4	ELFR	MEF	ELF1	ELF1	RP11-2P5.1-002	DKFZp686H0575
GILLYGPPGTGK(1)TLIAR_1	VCP	DKFZp434K0126
GILTLK(1)YPIEHGIITNWDDMEK_1	ACTC	ACTC1	ACTA	ACTA1	ACTA2	ACTSA	ACTVS	GIG46	ACT	ACTA3	ACTG2	ACTL3	ACTSG	ACTA1	RP5-1068B5.2-003	ACTA1	ACTA2	ACTA2	RP11-399O19.2-002	ACTG2	ACTG2
GISIK(1)LQEEER_1	RPS17
GITGVEDK(0.5)ESWHGKPLPK_1	TKT	DKFZp686J13123
GITGVEDK(1)ESWHGKPLPK_1	TKT	DKFZp686J13123
GITLVCLK(1)CDFLADSSGLDR_1	SUHW3	ZNF280C	RP3-438D16.3-002	ZNF280C
GIVEFSGK(1)PAAR_1	NONO	NRB54	NONO
GIVLEK(1)VGVEAK_1	RPS23	hCG_38189
GIYAYGFEK(1)PSAIQQR_1	DDX2A	EIF4A	EIF4A1	DKFZp566L241	EIF4A1	DDX48	EIF4A3	KIAA0111	DDX2B	EIF4A2	EIF4F	DDX2B	EIF4A2	EIF4F
GIYQK(1)AIEVLSDEHAR_1	HCNP	KIAA1177	PP3898	SYF1	XAB2	DKFZp762C1015
GK(1)AEVNQETIQR_1	SS18L2
GK(1)AHAAVWNAQEAQADFAK_1	AIP	AIP	XAP2	AIP
GK(1)ATISNDGATILK_1	CCT7	CCTH	NIP7-1	CCT7	hCG_1997313	CCT7	hCG_1997313
GK(1)AVVLMGK_1	RPLP0	RPLP0	RPLP0
GK(1)DCAVIVTQK_1	PROS27	PSMA6	hCG_21177	PSMA6
GK(1)DPTEHIPEIILNNFTTR_1	BXDC5	RPF1
GK(1)EDALVTK_1	FBL	FIB1	FLRN
GK(1)FAQDVSQDDLIR_1	EAP30	SNF8	EAP30	SNF8
GK(1)FGNVYLAR_1	AIK2	AIM1	ARK2	AURKB	STK12	aurkb	AIE2	AIK3	ARK3	AURKC	STK13	AURKC	AIE2	AIK3	ARK3	AURKC	STK13	aurkb-sv2	AIK	ARK1	AURA	AURKA	BTAK	STK15	STK6	AURKA	RP5-1167H4.6-011	AURKA	RP5-1167H4.6-002	AURKA	RP5-1167H4.6-009
GK(1)FLEMCNDLLAR_1	APG2	HSPA4	HS24/p52	HS24/P52
GK(1)GEDSTLASSMGEATNSK_1	ARIP4	KIAA0809	RAD54L2
GK(1)GFSVVADTPELQR_1	LASP1	MLN50	LASP1	MLN50	LASP1	LASP1
GK(1)GHDGLYQGLSTATK_1	CD247	CD3Z	T3Z	TCRZ	CD247	CD3Z	T3Z	TCRZ
GK(1)GPAAEEPLSLLDDMNHCYSR_1	1R21	BHLHB25	HEIR1	ID3
GK(1)ITFCTGIR_1	MCB1	PSMD4	MCB1	PSMD4	hCG_1741224	RP11-126K1.1-002	PSMD4	RP11-126K1.1-014
GK(1)LEAIITPPPAK_1	H2AFY	MACROH2A1	H2AFY	MACROH2A1	H2AFY	MACROH2A1
GK(1)LEAIITPPPAKK_1	H2AFY	MACROH2A1	H2AFY	MACROH2A1	H2AFY	MACROH2A1
GK(1)LGGQDSFESIESYDSCDR_1	ETS1	EWSR2	hCG_1732038	DKFZp686D0662	ETS1
GK(1)LPIVNEDDELVAIIAR_1	IMPD2	IMPDH2	IMPDH2	IMPDH2
GK(1)LSAEENPDDSEVPSSSGINSTK_1	GTF3C3	GTF3C3
GK(1)NASDMPETITSR_1	H13	HM13	IMP1	MSTP086	PSL3	SPP	H13	HM13	IMP1	MSTP086	PSL3	SPP	hCG_37392	H13	HM13	IMP1	MSTP086	PSL3	SPP	H13	HM13	IMP1	MSTP086	PSL3	SPP
GK(1)NCELLLVVPEEVEAHQSWR_1	JOSD1	JSPH1	KIAA0063
GK(1)NVVHQLSVTLEDLYNGATR_1	DNAJ2	DNAJA1	HDJ2	HSJ2	HSPF4	hCG_30269	RP11-54K16.1-001
GK(1)PANQLLALR_1	PLAA	PLAP
GK(1)PLPEYHVR_1	HYRC	HYRC1	PRKDC	HYRC	HYRC1	PRKDC
GK(1)QLIVANAGDSR_1	PPM1C	PPM1G	hCG_21229
GK(1)QMEDGHTLFDYEVR_1	UHRF1	ICBP90	NP95	RNF106	UHRF1	hCG_23497	hNp95
GK(1)SALLER_1	TRAPPC5
GK(1)SDPYGIIR_1	ESYT2	FAM62B	KIAA1228	ESYT2	FAM62B	KIAA1228	ESYT2	FAM62B	KIAA1228	ESYT2	FAM62B	KIAA1228	ESYT2
GK(1)SGFLVWR_1	UHRF1	ICBP90	NP95	RNF106	UHRF1	hCG_23497	hNp95
GK(1)SISLLCLEGLQK_1	FANCI	KIAA1794	FANCI	KIAA1794	FANCI	KIAA1794
GK(1)SVVCEAVIPAK_1	HMGCR	HMGCR
GK(1)TDYGLMVFADKR_1	ERCC2	XPD	XPDC	ERCC2	ERCC2
GK(1)TPEEIRK_1	EMC19	OCP2	SKP1	SKP1A	TCEB1L	EMC19	OCP2	SKP1	SKP1A	TCEB1L
GK(1)VAGALLR_1	FANCI	KIAA1794	FANCI	KIAA1794	FANCI	KIAA1794	FANCI	KIAA1794
GK(1)VCFEMK_1	HNRNPU	HNRPU	SAFA	U21.1	RP11-11N7.3-002	HNRNPU	HNRPU	SAFA	U21.1	HNRNPU	RP11-11N7.3-003	HNRNPU	RP11-11N7.3-004	hCG_22289	HNRPU
GK(1)VEIDQQQLTQQQLNGN_1	AC004383.6-002	hCG_1783600	PHF6	KIAA1823	PHF6
GK(1)VPITYLELLN_1	CGI-61	KIAA0491	SH3GLB1	CGI-61	KIAA0491	SH3GLB1
GK(1)VVIDAFR_1	POH1	PSMD14
GK(1)WNPDCLMIDGLVSQLGER_1	AHCTF1	ELYS	MSTP108	TMBS62	AHCTF1	ELYS	MSTP108	TMBS62
GK(1)YGQFSGLNPGGRPITPPR_1	PPP1A	PPP1CA	PPP1CA
GK(1)YGTMAEGR_1	GIMAP5	IAN4L1	IAN5	IMAP3
GKAAVK(0.5)DVEEEKFPTQLSR_1	SMU1	hCG_30278
GKLWPFIK(1)K_1	FBP17	FNBP1	KIAA0554	FBP17	FNBP1	KIAA0554	FNBP1	RP11-409K20.4-004	FBP17	FNBP1	KIAA0554	FNBP1	FBP17	FNBP1	KIAA0554
GKNICEGGEEMDNKFGVEQPEGDEDLTK(1)EK_1	POLR2	POLR2A
GKNIK(1)IISK_1	OIP3	PK2	PK3	PKM	PKM2	PKM2	OIP3	PK2	PK3	PKM	PKM2	PKM2
GLAAITMDKEYQQK(1)R_1	KIAA1421	VPS13C	KIAA1421	VPS13C	KIAA1421	VPS13C	KIAA1421	VPS13C
GLAPDLPEDLYHLIK(1)K_1	RPS13
GLDNTEFQGK(1)R_1	RBM4	RBM4A	RBM30	RBM4B
GLEELINK(1)QMQPFFR_1	SLFN11
GLEK(1)QGNCYLAALNCLR_1	KIAA0197	NUP120	NUP160	NUP160
GLEVNK(1)CEIAR_1	CORO1	CORO1A
GLFIIDDK(1)GILR_1	PAGA	PAGB	PRDX1	TDPX2	PRDX4	PRDX4
GLFQK(1)EQPAGER_1	TM7SF3
GLGAEIAK(1)NLILAGVK_1	AOS1	SAE1	SUA1	UBLE1A	hCG_20373	SAE1
GLGEHEMEEDEEDYESSAK(1)LLGMSFMNR_1	LNPEP	OTASE	LNPEP	OTASE	LNPEP	OTASE
GLGNLK(1)ILK_1	NUP358	RANBP2	RGP3	RGPD3	RGPD3	RGP4	RGPD4	RGPD4	RANBP2L2	RANBP2L6	RGP1	RGP2	RGPD1	RGPD2	RANBP2L2	RANBP2L6	RGP1	RGP2	RGPD1	RGPD2	RANBP2ALPHA	RANBP2L1	RANBP2L3	RGPD8	RANBP2L1	RANBP2L2	RGP5	RGP6	RGP7	RGPD5	RGPD6	RGPD7	RGPD3	RANBP2L2	RANBP2L6	RGP1	RGP2	RGPD1	RGPD2
GLGVSALCFK(1)SR_1	WDR6	WDR6	DKFZp434F1720
GLIK(1)LVSK_1	RPS25
GLK(1)DGTILCTLMNK_1	CNN2	CNN2	hCG_21577
GLK(1)EGIPALDNFLDKL_1	EEF2	EF2
GLK(1)MAVTFIGNSTAIQELFK_1	DAAP-285E11.4-003	DADB-118P11.3-003	DAMA-26D6.3-003	DAMC-316D20.4-003	DAQB-47P19.9-003	DASS-191K16.2-003	TUBB	XXbac-BCX111D4.2-003	XXbac-BPG252P9.4-003	OK/SW-cl.56	TUBB	TUBB5	DAAP-285E11.4-001	DADB-118P11.3-001	DAMA-26D6.3-001	DAMC-316D20.4-001	DAQB-47P19.9-001	DASS-191K16.2-001	hCG_26016	XXbac-BCX111D4.2-001	XXbac-BPG252P9.4-001	XTP3TPATP1	DAAP-285E11.4-002	DADB-118P11.3-002	DAMA-26D6.3-002	DAMC-316D20.4-002	DAQB-47P19.9-002	DASS-191K16.2-002	TUBB	XXbac-BCX111D4.2-002	XXbac-BPG252P9.4-002
GLLDNPISEK(1)STK_1	CASC5	KIAA1570	KNL1	CASC5	KIAA1570	KNL1	CASC5	KIAA1570	KNL1	CASC5	KIAA1570	KNL1
GLLEK(1)DFQK_1	SHMT1	SHMT1	SHMT1	SHMT
GLLNDAFQK(1)GGPEGATTR_1	EPHX2
GLNLTTPGESDGFCANK(1)LR_1	CORO7	hCG_1787779	CORO7
GLPYK(1)ATENDIYNFFSPLNPVR_1	HNRNPF	HNRPF	OK/SW-cl.23
GLQCHPSK(1)PLLASCGLDR_1	NSA1	WDR74	NSA1	WDR74
GLQSK(1)NFSEDDFASALR_1	KIAA1980	TTC14	UNQ5813/PRO19630	KIAA1980	TTC14	UNQ5813/PRO19630	DKFZp313K2110	DKFZp451L0319	FLJ00166
GLQVVAVK(1)K_1	0
GLSSLLCNFTK(1)SMEEDPQTSR_1	HYRC	HYRC1	PRKDC	HYRC	HYRC1	PRKDC
GLTELVEFYQQNSLK(1)DCFK_1	VAV	VAV1
GLTK(1)ADIEQLPSYR_1	RNF38	RNF38	RNF38	RP11-84P7.4-003	KIAA1100	RNF44	RNF38
GLTSVINQK(1)LKDDEVAQLK_1	LDHB	hCG_24788
GLTSVINQK(1)LKDDEVAQLKK_1	LDHB	hCG_24788
GLTSVINQKLKDDEVAQLKK_1	LDHB	hCG_24788
GLVQALQTK(1)VTQQGLK_1	FAS	FASN
GLYIAK(1)QATGGAAK_1	KIAA0610	SPG20	TAHCCP1	hCG_32832
GMDASLSHQSLVALSEK(1)LAR_1	CCDC5	HAUS1	HEIC	CCDC5	HAUS1	HEIC
GMDK(1)LIVDGR_1	CCT7	CCTH	NIP7-1	CCT7	hCG_1997313
GMGDPVQSWK(1)GPGLPR_1	OAS3	OAS3	P/OKcl.4
GMGYMPK(1)R_1	CORO1	CORO1A	CORO1C	CORO1C	CRNN4
GMNQVLDVPLTVK(1)IR_1	DUS3L	DUS3L	DUS3L
GNILIPGLSQK(1)PISSFADFER_1	KID	KIF22	KNSL4	hCG_2039829	A-328A3.5	OBP-1	OBP-2
GNK(1)ACSPCSSQSSSSGICTDFWDLLVK_1	HSPC272	HUWE1	KIAA0312	KIAA1578	UREB1	HSPC272	HUWE1	KIAA0312	KIAA1578	UREB1	HSPC272	HUWE1	KIAA0312	KIAA1578	UREB1	RP3-339A18.4-005	HUWE1	RP3-339A18.4-002
GNLYSFGCPEYGQLGHNSDGK(1)FIAR_1	KIAA1470	RCC2	TD60
GNNFLYTNGK(1)CVILR_1	WDR1	WDR1	hCG_19377	WDR1	WDR1
GNPTVEVDLFTSK(1)GLFR_1	ENO1	ENO1L1	MBPB1	MPB1
GNPTVEVDLYTAK(1)GLFR_1	ENO2	hCG_25937
GNQWVGYDDVK(1)SMETK_1	CHI3L2	CHI3L2	CHI3L2	hCG_1760561
GNVGFVFTK(1)EDLTEIR_1	RPLP0	RPLP0	RPLP0
GNVQVVIPFLTESYSSSQDPPEK(1)SIPICTLK_1	A1S9T	UBA1	UBE1
GNVQVVIPFLTESYSSSQDPPEKSIPICTLK_1	A1S9T	UBA1	UBE1
GNWYPYNGQCLPDIDSEEYFCVK(1)R_1	HERC4	KIAA1593	HERC4	KIAA1593	HERC4	KIAA1593	HERC4	KIAA1593	RP11-57G10.4-002	DKFZp564G092
GPAK(1)DLGSQPR_1	RNF92	TRIM11
GPAK(1)NSEPEEVIPSR_1	YARS
GPASCSSLSK(1)TSSSSCSAHSSFSSTGQPR_1	ARHGEF6	COOL2	KIAA0006	PIXA	ARHGEF6	COOL2	KIAA0006	PIXA	hCG_33104	RP3-527F8.4-002
GPELLSK(1)YIGASEQAVR_1	PEX1	PEX1Q261Ter	PEX1R633Ter
GPFADENFK(1)LR_1	CYP20	CYPH	PPIH	hCG_21746	PPIH	hCG_21746	PPIH
GPLDK(1)WR_1	RPL10	XX-FW83563B9.1-011	DXS648E	QM	RPL10	RPL10	RPL10L
GPLMMYISK(1)MVPTSDKGR_1	EEF2	EF2
GPLSK(1)SLLEK_1	BAL2	KIAA1268	PARP14	BAL2	KIAA1268	PARP14	BAL2	KIAA1268	PARP14	PARP14	BAL2	KIAA1268	PARP14	BAL2	KIAA1268	PARP14
GPNAAYDFSQAATTGELAANKSEMAFK(0.5)AQNATTK_1	MAGED1	NRAGE	PP2250	PRO2292	MAGED1	NRAGE	PP2250	PRO2292	FLJ00163
GPSYGEDVSNTTTAQK(1)R_1	MYL	PML	RNF71	TRIM19	MYL	PML	RNF71	TRIM19	MYL	PML	RNF71	TRIM19	PML	MYL	PML	RNF71	TRIM19	MYL	PML	RNF71	TRIM19	MYL	PML	RNF71	TRIM19
GPVLSLAFSPNGK(1)YLASAGEDQR_1	PAF65B	TAF5L
GQDWIALVK(1)AAAAAAAK_1	CGI-72	PHF20L1
GQEDLLSEFGQFLPEAK(1)R_1	KIAA0700	SIN3B	KIAA0700	SIN3B	KIAA0700	SIN3B
GQK(1)LSADGHLQVLHK_1	CCDC141
GQK(1)VLDSGAPIKIPVGPETLGR_1	ATP5B	ATPMB	ATPSB
GQLEPQWK(1)MLQCHPHLVA_1	HDAC10	HDAC10	HDAC10
GQNK(1)ERPPPVPNPDYEPIR_1	CD3E	T3E
GQQK(1)TV_1	H2AFZ	H2AZ
GQREEVEQMK(1)SCLR_1	HSPBP	HSPBP1	PP1845	HSPBP	HSPBP1	PP1845	HSPBP1
GQSPLDLCPDPNLCKALAK_1	DIP1	KIAA1323	MIB1	ZZANK2
GQSVGK(1)LGVLHPDVITK_1	FARSB	FARSLB	FRSB	HSPC173	hCG_2012454
GQVFVEYANAGDSK(1)AAQK_1	KIS	KIST	UHMK1	DKFZp667I0511
GQVFVEYANAGDSKAAQK_1	KIS	KIST	UHMK1	DKFZp667I0511
GQWINLPVLQLTK(1)DPLKTPGR_1	AAAS	ADRACALA	GL003
GQYVK(1)FLAQTA_1	ADI1	HMFT1638	MTCBP1	ADI1	HMFT1638	MTCBP1
GRFQDNLDFIQWFK(1)K_1	MAPRE2	RP1	MAPRE2	RP1
GRLPQLGEK(1)VLVK_1	DBC1	KIAA1967	DBC1	KIAA1967
GRPCK(1)IVEMSTSK_1	EIF5A	EIF5A	EIF5A2	EIF5A2	EIF5A2
GRPSGK(1)GIVEFSGKPAAR_1	NONO	NRB54	NONO
GSAFLK(1)AVQGSGDTSR_1	RAP80	RXRIP110	UIMC1	RAP80	RXRIP110	UIMC1
GSAFSTSISK(1)QETELSPEMISSGSWR_1	FARS	FARSA	FARSL	FARSLA	hCG_172485
GSAITGPVAK(1)ECADLWPR_1	RPL23
GSCYPCPETVDVK(1)CNCGNTK_1	NFXL1	OZFP	URCC5	HOZFP	NFXL1	OZFP
GSDTDVWK(1)TILSEVR_1	POMT1	POMT1	POMT1	POMT1	RP11-334J6.2-008	POMT1	RP11-334J6.2-012
GSEHLNSYEAEWDMVNTVSFK(1)R_1	TBC1D15	TBC1D15	hCG_25175	TBC1D15	DKFZp761D0223
GSEK(1)EEYFI_1	SMAGP	LOC57228
GSELQNYFTK(1)ILEDDLK_1	ABCE1	OK/SW-cl.40	RLI	RNASEL1	RNASELI	RNS4I
GSGTAEVELK(1)K_1	OIP3	PK2	PK3	PKM	PKM2	OIP3	PK2	PK3	PKM	PKM2
GSIVLK(1)YEPDSANPDALQCPIVLCGWR_1	NSUN2	SAKI	TRM4	hCG_18368
GSK(1)APALAST_1	MYO7B	MYO7B	MYO7B	MYO7B
GSK(1)PEDANFYLYLR_1	CD3E	T3E
GSK(1)VSEEQTQPPSPAGAGMSTAMGR_1	IFI16	IFNGIP1	IFI16	IFNGIP1	IFI16	IFNGIP1	IFI16	IFNGIP1
GSKPGK(1)NVQLQENEIR_1	PPP1CC	PPP1CC
GSLDPESIFEMMETGK(1)R_1	EXOSC7	KIAA0116	RRP42
GSLVSPGGLQMLLVK(1)EGVQNAK_1	BAL2	KIAA1268	PARP14	BAL2	KIAA1268	PARP14	BAL2	KIAA1268	PARP14	PARP14	BAL2	KIAA1268	PARP14
GSLYCEDCLNK(1)PAR_1	KIAA0430	LKAP	KIAA0430	LKAP	KIAA0430	LKAP	KIAA0430	LKAP	KIAA0430	LKAP
GSQAWVLSCSPSSQGQHK(1)HK_1	RFWD3	RNF201
GSQEGTK(1)YIQNLQGLFALPFGR_1	TRIP12	KIAA0045	TRIP12	TRIP12
GSQK(1)PQDPR_1	G16	NG2	RMA1	RNF5	RNF5	RNF5
GSSLK(1)ILSK_1	CXCR4	CXCR4
GSSSYSQLLAATCLTK(1)LVSR_1	KIAA0745	RANBP16	XPO7
GSSYK(1)LLVEQAK_1	BIRC6	KIAA1289
GSTK(1)WVHQACLQR_1	2015-03-05	RNF153
GSTLDLSDLEAEK(1)LVMFQR_1	SCD
GSTSAYTK(1)SGYCVNR_1	SNUPN	RNUT1	SNUPN	SPN1
GSVLLFPSRPGLLK(1)DPGVGGK_1	WDR6	WDR6	DKFZp434F1720
GSVLLFPSRPGLLK(1)DPGVGGKAR_1	WDR6	WDR6	DKFZp434F1720
GTEITHAVVIK(1)K_1	EIF3CL	EIF3C	EIF3CL	EIF3S8	EIF3CL	EIF3CL
GTEVQVDDIK(1)R_1	CGI-46	INO80J	RUVBL2	TIP48	TIP49B	hCG_16214
GTFK(1)DYVR_1	ETS1	EWSR2	hCG_1732038	DKFZp686D0662	ETS1
GTGAASFDEFGNSK(1)YQNR_1	GTF2B	TF2B	TFIIB	GTF2B	RP11-82K18.1-002	GTF2B	RP11-82K18.1-003
GTGIVSAPVPK(1)K_1	RPS2	RPS4	LOC392781	tcag7.979	rps2	OK/KNS-cl.6
GTICK(1)EANVYPAECR_1	POLR1B	POLR1B	POLR1B	POLR1B
GTITVSAQELK(1)DNR_1	CPNE1	hCG_38213	RP1-309K20.2-005	CPN1	CPNE1	CPNE1	RP1-309K20.2-032	CPNE1	RP1-309K20.2-007	CPNE1	RP1-309K20.2-009	CPNE1	RP1-309K20.2-008	CPNE1	RP1-309K20.2-016	CPNE1	RP1-309K20.2-012	CPNE1	RP1-309K20.2-010
GTK(0.5)VILHLK(0.5)EDQTEYLEER_1	HSP90A	HSP90AA1	HSPC1	HSPCA	HSP90A	HSP90AA1	HSPC1	HSPCA	HSP90AB1	HSP90B	HSPC2	HSPCB	HSP90AB3P	HSP90BC	HSP90AB1	RP1-302G2.1-006
GTLAYLPEEYIK(1)TGR_1	IRAK	IRAK1	IRAK	IRAK1	IRAK	IRAK1	IRAK1
GTLDPVEK(1)ALR_1	HSC70	HSP73	HSPA10	HSPA8	HSC70	HSP73	HSPA10	HSPA8
GTLK(1)EYESCHEGR_1	TRAF2	TRAP3	hCG_27634	RP11-523A20.1-007	RP11-523A20.1-002	TRAF2	RP11-523A20.1-008	TRAF2	DKFZp686H1465
GTLK(1)GHNGWVTQIATTPQFPDMILSASR_1	GNB2L1	HLC7	PIG21
GTLVQTK(1)GTGASGSFK_1	H1F2	HIST1H1C	hCG_1640485	H1F1	HIST1H1A	H1F3	HIST1H1D	H1F4	HIST1H1E	hCG_1645742	H1F5	HIST1H1B
GTLWQCK(1)E_1	THUMPD3
GTPQK(1)DVIIK_1	RABGGTB	RP4-682C21.3-012	GGTB	RABGGTB	hCG_22856	RP4-682C21.3-001
GTTIQGLPGK(1)NVVTTLLNAGGEK_1	C11orf30	hCG_2018629	C11orf30	EMSY	GL002	C11orf30	C11orf30	EMSY	GL002
GTVLAEDQLAQMSK(1)QLDMFK_1	EAP30	SNF8	EAP30	SNF8
GVAINMVTEEDK(1)R_1	DDX2A	EIF4A	EIF4A1
GVCSCVEAGK(1)ACDPAAR_1	AIM	CXXC9	DNMT	DNMT1	AIM	CXXC9	DNMT	DNMT1	AIM	CXXC9	DNMT	DNMT1
GVDFFK(1)QR_1	WHIP	WRNIP1	WHIP	WRNIP1	WHIP	WRNIP1	WHIP	WRNIP1
GVEIENLGNLK(1)CLNDHLEAK_1	ARA70	ELE1	NCOA4	RFG	hCG_1982904	RP11-481A12.4-001	OK/SW-cl.6	NCOA4	RP11-481A12.4-002
GVEITGFPEAQALGLEVFHAGTALK(1)NGK_1	GART	PGFT	PRGS	GART	PGFT	PRGS
GVFTK(1)ELPSGK_1	AOP2	KIAA0106	PRDX6
GVGTQK(1)IIGR_1	DDI2	DDI2
GVIATK(1)QFSR_1	KMT5A	PRSET7	SET07	SET8	SETD8	KMT5A	PRSET7	SET07	SET8	SETD8	SETD8
GVIVAK(1)SKEEACK_1	GART	PGFT	PRGS	GART	PGFT	PRGS	GART	GART
GVLFYGPPGCGK(1)TLLAK_1	VCP	DKFZp434K0126
GVLFYGPPGCGKTLLAK_1	VCP	DKFZp434K0126
GVLK(1)VFLENVIR_1	H4/A	H4/B	H4/C	H4/D	H4/E	H4/G	H4/H	H4/I	H4/J	H4/K	H4/M	H4/N	H4/O	H4F2	H4FA	H4FB	H4FC	H4FD	H4FE	H4FG	H4FH	H4FI	H4FJ	H4FK	H4FM	H4FN	H4FO	HIST1H4A	HIST1H4B	HIST1H4C	HIST1H4D	HIST1H4E	HIST1H4F	HIST1H4H	HIST1H4I	HIST1H4J	HIST1H4K	HIST1H4L	HIST2H4	HIST2H4A	HIST2H4B	HIST4H4
GVLLAGPPGVGK(1)TQLVQAVAR_1	SPATA5L1	SPATA5L1	SPATA5L1
GVLLAGPPGVGK(1)TQLVR_1	SPATA5L1
GVLLFGPPGTGK(1)TLCAR_1	MSS1	PSMC2
GVNASAQK(1)FATDGEGYKPCDPQVIR_1	SPTB2	SPTBN1	hCG_17370	SPTB2	SPTBN1	SPTB2	SPTBN1
GVSK(1)AVEHINK_1	ENO1	ENO1L1	MBPB1	MPB1
GVSK(1)IIGGDPK_1	WDR1	WDR1	hCG_19377	WDR1	WDR1
GVTIASGGVLPNIHPELLAK(0.5)K(0.5)R_1	H2AFY	MACROH2A1	H2AFY	MACROH2A1	H2AFY	MACROH2A1
GVTIASGGVLPNIHPELLAK(1)K_1	H2AFY	MACROH2A1	H2AFY	MACROH2A1	H2AFY	MACROH2A1
GVTIASGGVLPNIHPELLAK(1)KR_1	H2AFY	MACROH2A1	H2AFY	MACROH2A1	H2AFY	MACROH2A1
GVTIASGGVLPNIHPELLAKK(1)R_1	H2AFY	MACROH2A1	H2AFY	MACROH2A1	H2AFY	MACROH2A1
GVTIIGPATVGGIK(1)PGCFK_1	ACLY	ACLY variant protein
GVTQFGNK(1)YIQQTKPLTLER_1	CFIM25	CPSF25	CPSF5	NUDT21	DKFZp313O211
GVYLLK(1)FDNSYSLWR_1	ACBD3	GCP60	GOCAP1	GOLPH1
GWFDAEGQALDGVSISDLK(1)SGGVGGSNTNWK_1	REPA1	RPA1	RPA70
GWGALPAEDLLLYLK(1)R_1	CNTROB	LIP8	PP1221	CNTROB	LIP8	PP1221	CNTROB	LIP8	PP1221	CNTROB	LIP8	PP1221
GWK(1)TGDVEDSTVLK_1	CGI-03	FAF1	UBXD12	UBXN3A	hCG_38903	RP5-850O15.2-001	CGI-03	FAF1	UBXD12	UBXN3A	FAF1	RP5-850O15.2-003
GWLK(1)SNVSDAVAQSTR_1	TPI	TPI1
GWPLELLCEK(1)SIGTANRPMGAGEALR_1	DRBF	ILF3	MPHOSPH4	NF90	DRBF	ILF3	MPHOSPH4	NF90	DRBF	ILF3	MPHOSPH4	NF90	DRBF	ILF3	MPHOSPH4	NF90	DRBF	ILF3	MPHOSPH4	NF90	DRBF	ILF3	MPHOSPH4	NF90
GWYDK(1)VVYK_1	FCRL2	FCRLB	FCRLM2	FCRY	FREB2	FCRL2	FCRLB	FCRLM2	FCRY	FREB2	FCRL2	FCRLB	FCRLM2	FCRY	FREB2	FCRL2	FCRLB	FCRLM2	FCRY	FREB2	FCRL2	FCRLB	FCRLM2	FCRY	FREB2
GYADIVQLLLAK(1)GAR_1	OSTF1
GYCSNQLAAK(1)ALLDQK_1	ARHGEF8	NET1	hCG_19072	RP11-116G8.1-005	ARHGEF8	NET1	hCG_19072	RP11-116G8.1-006	NET1	RP11-116G8.1-003
GYFEYIEENK(1)YSR_1	HNRNPU	HNRPU	SAFA	U21.1	RP11-11N7.3-002	HNRNPU	HNRPU	SAFA	U21.1	HNRNPU	RP11-11N7.3-003
GYIK(1)ELCFSPDGR_1	DCAF10	WDR32	DCAF10	WDR32
GYISPYFINTSK(1)GQK_1	HSP60	HSPD1	HSPD1	HSPD1
GYPGDYTK(1)GVEITGFPEAQALGLEVFHAGTALK_1	GART	PGFT	PRGS	GART	PGFT	PRGS
GYSSLLK(1)R_1	DDX5	G17P1	HELR	HLR1	DKFZp686J01190
GYVK(1)EQFAWR_1	RPS10	RP11-375E1__A.4-005	RPS10
HAAENPGK(1)YNILGTNTIMDK_1	HNRNPU	HNRPU	SAFA	U21.1	RP11-11N7.3-002	HNRNPU	HNRPU	SAFA	U21.1	HNRNPU	RP11-11N7.3-003	HNRNPU	RP11-11N7.3-004	hCG_22289	HNRPU
HAFSLK(1)QLDNPAR_1	ISOT	USP5	ISOT	USP5
HAHGDQYK(1)ATDFVADR_1	IDH2
HAIEVNK(1)R_1	ANAPC8	CDC23	ANAPC8	CDC23
HALAAQEIK(1)YGPLK_1	MYB	RP1-32B1.1-002	MYB	c-myb	MYB	c-myb	hCG_32380	RP1-32B1.1-001	MYB	MYB	c-myb	hCG_32380
HALDAHQQSIPAVLEIPSK(1)EHPYDAAK_1	ATP6V1F	ATP6S14	ATP6V1F	VATF	hCG_41657	tcag7.419
HANAK(1)PFEVPFLKF_1	NUDT5	HSPC115	NUDT5
HANAKPFEVPFLK(1)F_1	NUDT5	HSPC115	NUDT5
HAVSEGTK(1)AVTK_1	H2BFC	HIST1H2BL	H2BFA	H2BFG	H2BFH	H2BFK	H2BFL	HIST1H2BC	HIST1H2BE	HIST1H2BF	HIST1H2BG	HIST1H2BI	hCG_1640484	hCG_1640985	hCG_1641780	hCG_1787353	hCG_1787365	H2BFD	HIST1H2BN	H2BFH	H2BFN	HIST1H2BO	H2BFB	HIRIP2	HIST1H2BD	HIST3H2BB	H2BFJ	HIST1H2BH	HIST2H2BF	H2BFE	HIST1H2BM	H2BFT	HIRIP1	HIST1H2BK	H2BFS
HAVSEGTKAVTK(1)YTSSK_1	H2BFC	HIST1H2BL	H2BFA	H2BFG	H2BFH	H2BFK	H2BFL	HIST1H2BC	HIST1H2BE	HIST1H2BF	HIST1H2BG	HIST1H2BI	hCG_1640484	hCG_1640985	hCG_1641780	hCG_1787353	hCG_1787365	H2BFD	HIST1H2BN	H2BFH	H2BFN	HIST1H2BO	H2BFB	HIRIP2	HIST1H2BD	HIST3H2BB	H2BFJ	HIST1H2BH	HIST2H2BF	H2BFE	HIST1H2BM
HCFLQK(1)PSVAHFGSEK_1	COASTER	KIAA0576	KIAA1702	ZNF451	COASTER	KIAA0576	KIAA1702	ZNF451
HCIPEK(1)NHTLQADSYSPNLPK_1	PTPN22	PTPN8	PTPN22	PTPN8	RP5-1073O3.1-004	PTP
HCK(1)DDVNR_1	UHRF1	ICBP90	NP95	RNF106	UHRF1	hCG_23497	hNp95
HCLPTLADAK(1)GLQDTGGTVNYFWGIPFCPDGVDPNQYTK_1	RAP80	RXRIP110	UIMC1	RAP80	RXRIP110	UIMC1
HCLVTYRPDK(1)NHTTIR_1	RFWD3	RNF201
HCQDEHDNEIK(1)IK_1	COASTER	KIAA0576	KIAA1702	ZNF451	COASTER	KIAA0576	KIAA1702	ZNF451
HCQLLETPESWAK(1)ETFLTQK_1	ADAR2	NUP98	ADAR2	NUP98	ADAR2	NUP98	ADAR2	NUP98
HDPNMK(1)YELQLANPK_1	PRPC8	PRPF8
HEAEK(1)LAAAYGMK_1	RAB39B
HEGVSCDACLK(1)GNFR_1	FIGC	KCMF1	ZZZ1
HELQANCYEEVK(1)DR_1	CFL	CFL1
HELQVEMK(1)K_1	DIAP1	DIAPH1	DIAPH1	DIAPH1	hCG_42523	DIAP1	DIAPH1
HELSSK(1)LLQPLVPR_1	DDX51
HENAIK(1)YLGQDYEQLR_1	CANPL1	CAPN1	PIG30
HETLTSLNLEK(1)K_1	C3orf28	DC16	E2IG5	FAM162A	FWP001	FAM162A
HFAAASGK(1)VSPTASR_1	OTUD7C	TNFAIP3
HFCNK(1)LWNATK_1	DAAP-21F2.2-001	DAMC-117B11.3-001	VARS	G7A	VARS	VARS2	DAAP-21F2.2-006	DADB-149K5.2-006	DAMC-117B11.3-006	DASS-324O23.5-006	VARS	XXbac-BCX40G17.6-006	XXbac-BPG32J3.9-006
HFMK(1)DPFLGFTDAR_1	BCL11B	CTIP2	RIT1	BCL11B	CTIP2	RIT1
HFNDPNADAYFTK(1)R_1	PAN3	PAN3	PAN3
HFNIHTGEK(1)PYECLQCGK_1	ZNF272	ZNF460
HFSIHTGEK(1)PYECVECGK_1	ZNF272	ZNF460	KIAA0412	ZNF264	hCG_1754547	ZNF543
HFVGMLPEK(1)DCR_1	ACTDP	DSN	DSTN	DSTN	hCG_2019292
HGEAQVK(1)IWR_1	CDABP0006	PGAM1	PGAMA	hCG_2015269	hCG_25778	RP11-452K12.8-001	PGAM3	PGAM4
HGEVCPAGWK(1)PGSDTIKPDVQK_1	PAGA	PAGB	PRDX1	TDPX2
HGFELVELSPEELPEEDDDFPESTGVK(1)R_1	AAGAB	DKFZp667D2317	DKFZp686G08119
HGIEYQEK(1)PLLR_1	FADS2	FADS2
HGK(1)APILIATDVASR_1	DDX5	G17P1	HELR	HLR1	DKFZp686J01190
HGK(1)YMACCLLYR_1	TUBA1B	TUBA1B	TUBA1	TUBA4A	hCG_2013418	TUBA1	TUBA4A	TUBA1A	TUBA3	TUBA1C	TUBA6	TUBA1C
HGK(1)YMACCLLYRGDVVPK_1	TUBA1B	TUBA1B	TUBA1	TUBA4A	hCG_2013418	TUBA1	TUBA4A	TUBA1A	TUBA3	TUBA1C	TUBA6	TUBA1C
HGNQYIQVNEPWK(1)R_1	MARS
HHFDQPSVAPGK(1)NYSFTR_1	KIAA1430	KIAA1430
HIDQLK(1)ER_1	POLR2B
HIEQWSLK(1)QAR_1	KIAA1840	SPG11	KIAA1840	SPG11
HIGYDDSSK(1)GFDYK_1	AMS2	MAT2A	MATA2	hCG_34602
HIK(1)TLSEAHEDCVNNIR_1	DCAF10	WDR32	DCAF10	WDR32
HILAAEQK(1)K_1	EXOC5	SEC10	SEC10L1	DKFZp666H126
HK(1)AELTCNGVR_1	BCD1	C1orf181	ZNHIT6
HK(1)EQLLAAEPVR_1	UBXD1	UBXDC2	UBXN6	UBXD1	UBXDC2	UBXN6
HK(1)FDLAAR_1	HERC1	HERC1
HK(1)FSLPSVDGQKR_1	IL2RG
HK(1)LDVTSVEDYK_1	CCT5	CCTE	KIAA0098
HK(1)NMSVHLSPCFR_1	RPS11
HK(1)SIEEIVR_1	FEN1	RAD2	hCG_40848
HK(1)SSSSFTPFIDPR_1	HGK	KIAA0687	MAP4K4	NIK	MAP4K4	HGK	KIAA0687	MAP4K4	NIK	HGK	KIAA0687	MAP4K4	NIK	HGK	KIAA0687	MAP4K4	NIK	HGK	KIAA0687	MAP4K4	NIK	MAP4K4	MAP4K4
HK(1)TTGQVVAMK_1	CDC2	DKFZp686L20222	CDC2	CDC2
HK(1)VISGTTLGYLSPK_1	STAU2	STAU2	STAU2 variant protein	STAU2	hCG_1810951	STAU2
HKLDVTSVEDYK(1)ALQK_1	CCT5	CCTE	KIAA0098
HLDPGK(1)CQACLQDVTR_1	OTUD7C	TNFAIP3
HLDVMDLSK(1)NQIR_1	LRRC57
HLEGTNEVAQPSREFASK(1)AK_1	LUN	TOPORS	TP53BPL	LUN	TOPORS	TP53BPL
HLNDETTSK(1)QIK_1	BM-009	FAM49B	DKFZp686B04128
HLPHAFSK(1)LENPR_1	RECQ3	RECQL2	WRN
HLPK(1)SIYSQIQEQR_1	DCAF13	HSPC064	WDSOF1
HLQLAIRNDEELNK(1)LLGK_1	H2AFO	HIST2H2AA	HIST2H2AA3	HIST2H2AA4	H2AFC	H2AFD	H2AFI	H2AFN	H2AFP	HIST1H2AG	HIST1H2AI	HIST1H2AK	HIST1H2AL	HIST1H2AM	hCG_1640463	hCG_1640467	hCG_1641458	hCG_1643754	hCG_1743060	HIST1H2AH	HIST1H2AI	hCG_1640359	H2AFE	HIST1H2AJ	H2AFG	HIST1H2AD	H2AFJ	H2AFJ	H2AFQ	HIST2H2AC
HLQLAIRNDEELNK(1)LLGR_1	H2AFL	HIST1H2AC	H2AFA	H2AFM	HIST1H2AB	HIST1H2AE	hCG_1640984	hCG_1787383	HIST3H2A
HLQLAIRNDEELNKLLGGVTIAQGGVLPNIQAVLLPK(1)K_1	H2AFX	H2AX
HLQLAIRNDEELNKLLGGVTIAQGGVLPNIQAVLLPKK_1	H2AFX	H2AX
HLQLAIRNDEELNKLLGK_1	H2AFO	HIST2H2AA	HIST2H2AA3	HIST2H2AA4	H2AFC	H2AFD	H2AFI	H2AFN	H2AFP	HIST1H2AG	HIST1H2AI	HIST1H2AK	HIST1H2AL	HIST1H2AM	hCG_1640463	hCG_1640467	hCG_1641458	hCG_1643754	hCG_1743060	HIST1H2AH	HIST1H2AI	hCG_1640359	H2AFE	HIST1H2AJ	H2AFG	HIST1H2AD	H2AFJ	H2AFJ	H2AFQ	HIST2H2AC
HLTESTNQK(1)DVLLQK_1	CDK5RAP2	CEP215	KIAA1633	hCG_27455	DKFZp686D1070	CDK5RAP2	CEP215	KIAA1633	CDK5RAP2	CEP215	KIAA1633	RP11-412P1.1-008	DKFZp686E2242	CDK5RAP2	RP11-412P1.1-013	CDK5RAP2	RP11-412P1.1-014	CDK5RAP2	CEP215	KIAA1633	DKFZp686M1993	CDK5RAP2	RP11-412P1.1-007
HLWDYTFGPEK(1)LNIDTR_1	ACTR2	ARP2
HMSEFMECNLNELVK(1)HGLR_1	HC2	NU	PROS30	PSC2	PSMA1	HC2	NU	PROS30	PSC2	PSMA1
HNGTGGK(1)SIYGEKFEDENFILK_1	CYPA	PPIA	PPIA	PPIA
HNLHK(1)IAPLVK_1	FADS2	FADS2
HNVK(1)QASDSGTGDQV_1	C3orf38	C3orf38
HPALFK(1)AIGVKPPR_1	VCP	DKFZp434K0126
HPFFK(1)EIDWAQLNHR_1	PKCL	PRKCH	PRKCL	hCG_22361
HPGSFDVVHVK(1)DANGNSFATR_1	CCG2	RPS4	RPS4X	SCAR	hCG_18634	PRO2646	RPS4Y	RPS4Y1	RPS4Y1
HPQLLYESK(1)LYK_1	CSNK1A1	CSNK1A1	hCG_201512
HPSK(1)PDPSGECNPDLR_1	RBAP48	RBBP4	RBBP4
HQDVPSQDDSK(1)PTQR_1	AASDHPPT	CGI-80	HAH-P	HSPC223	x0005
HQEGEIFDTEK(0.5)EK(0.5)YEITEQR_1	RPL6	TXREB1	RPL6
HQFCLAQVSWIK(1)NR_1	CD1E	CD1E	CD1E	CD1E	CD1E	CD1E	CD1E	CD1E	CD1E	CDIE	CD1E
HQGVMVGMGQK(1)DSYVGDEAQSK(1)R_2	ACTB	hCG_15971	PS1TP5BP1	ACT	ACTG1	ACTG1	ACTB	ACTA1	RP5-1068B5.2-002	ACTB	ACTB	ACTB	ACTG	ACTG1	ACTC	ACTC1	ACTA	ACTA1	ACTA2	ACTSA	ACTVS	GIG46	ACT	ACTA3	ACTG2	ACTL3	ACTSG	ACTA1	RP5-1068B5.2-003	ACTA1	ACTA2	RP11-399O19.2-002	ACTG2	ACTG2	ACTB
HQGVMVGMGQK(1)DSYVGDEAQSK_1	ACTB	hCG_15971	PS1TP5BP1	ACT	ACTG1	ACTG1	ACTB	ACTA1	RP5-1068B5.2-002	ACTB	ACTB	ACTB	ACTG	ACTG1	ACTC	ACTC1	ACTA	ACTA1	ACTA2	ACTSA	ACTVS	GIG46	ACT	ACTA3	ACTG2	ACTL3	ACTSG	ACTA1	RP5-1068B5.2-003	ACTA1	ACTA2	RP11-399O19.2-002	ACTG2	ACTG2	ACTB
HQGVMVGMGQK(1)DSYVGDEAQSKR_1	ACTB	hCG_15971	PS1TP5BP1	ACT	ACTG1	ACTG1	ACTB	ACTA1	RP5-1068B5.2-002	ACTB	ACTB	ACTB	ACTG	ACTG1	ACTC	ACTC1	ACTA	ACTA1	ACTA2	ACTSA	ACTVS	GIG46	ACT	ACTA3	ACTG2	ACTL3	ACTSG	ACTA1	RP5-1068B5.2-003	ACTA1	ACTA2	RP11-399O19.2-002	ACTG2	ACTG2	ACTB
HQPNWSPK(1)VVELCK_1	ADA
HQPNWSPK(1)VVELCKK_1	ADA
HQPTAIIAK(1)TFK_1	TKT	DKFZp686J13123
HSAQTEEPVQAK(1)VFSR_1	PCM1
HSATFSSIVK(1)GQR_1	BPY2IP1	C19orf5	MAP1S	MAP8	VCY2IP1
HSLDMK(1)FSYCDER_1	hCG_21199	HIF1A	BHLHE78	HIF1A	MOP1	PASD8	BHLHE78	HIF1A	MOP1	PASD8
HSQYHVDGSLEK(1)DR_1	PGAM5	PGAM5-L	PXMP2	PGAM5
HTLAYDK(1)GWR_1	PRPC8	PRPF8
HTPLSK(1)LMK_1	SMT3B	SMT3H2	SUMO2	SUMO3	hCG_401304	SUMO3	SMT3A	SMT3H1	SUMO3
HVFGQPAK(1)ADQCYEDVR_1	CORO1	CORO1A
HVK(1)TYEVSLR_1	DDB1	XAP1
HVK(1)YCQYAFDLK_1	DPC4	MADH4	SMAD4
HVLDALDPNAYEAFK(1)ASR_1	LIG3	LIG3
HVLDNSGEWSVTK(1)R_1	DCAKD
HVLDTLIQLAK(1)VFPSHFTQQR_1	HSPC272	HUWE1	KIAA0312	KIAA1578	UREB1	HSPC272	HUWE1	KIAA0312	KIAA1578	UREB1	HSPC272	HUWE1	KIAA0312	KIAA1578	UREB1	RP3-339A18.4-005	HUWE1	RP3-339A18.4-002
HVSLNK(1)AK_1	HYRC	HYRC1	PRKDC	HYRC	HYRC1	PRKDC
HVVFGK(1)VK_1	CYPA	PPIA	PPIA	RP11-431O22.2-001
HVVLYPLVAK(1)SLR_1	AIP	AIP	XAP2
HWFFK(1)GQLHVDGQK_1	KIAA0361	PFAS	hCG_31283	PFAS
HWGGNVLGPK(1)SVAR_1	RPL7A	SURF3	SURF-3	hCG_2032998	RP11-244N20.10-009	RP11-244N20.10-005	RPL7A	RP-L7a
HYAK(1)ISDFGLSK_1	SRK	ZAP70	SRK	ZAP70	SRK	ZAP70
HYCGK(1)CCLTYCFNKPEDK_1	RPS27A	UBA80	UBCEP1	hCG_1987923
HYGGLTGLNK(1)AETAAK_1	CDABP0006	PGAM1	PGAMA	hCG_2015269	hCG_25778	RP11-452K12.8-001	PGAM3	PGAM4	PGAM2	PGAMM
HYNDEDPEK(1)EKR_1	MYB	RP1-32B1.1-002	MYB	c-myb	MYB	c-myb	hCG_32380	RP1-32B1.1-001	MYB	MYB	c-myb	hCG_32380	MYB	RP1-32B1.1-004	c-myb	hCG_32380	MYB	RP1-32B1.1-005
HYSPTDYVNWLEEYK(1)VR_1	FBX21	FBXO21	KIAA0875	FBX21	FBXO21	KIAA0875	FBXO21	FBXO21	hCG_40351
HYTFASGSPDNIK(1)QWK_1	PLRG1	PLRG1	PLRG1
HYTVNLNTYTATDTK(1)GHSLSVQR_1	BAL2	KIAA1268	PARP14	BAL2	KIAA1268	PARP14	BAL2	KIAA1268	PARP14	PARP14	BAL2	KIAA1268	PARP14	BAL2	KIAA1268	PARP14	PARP14
HYWEVEVGDK(1)AK_1	RFP	RNF76	TRIM27	DAAP-182E11.3-003	DAQB-5M14.1-003	DASS-46L4.6-003	TRIM27	XXbac-BCX196D17.2-003	XXbac-BPG322C17.1-003	DAMC-279M23.3-003	TRIM27	DAMC-279M23.3-001	TRIM27
IAAQAVTK(1)NCQK_1	GIMAP7	IAN7
IAAYK(1)SILQER_1	G22P2	XRCC5
IACLDFSLQK(1)TK_1	CCT1	CCTA	TCP1
IACLDFSLQKTK_1	CCT1	CCTA	TCP1
IADAIENK(1)TTVYK_1	GNL3L	GNL3L
IADFGMCK(1)ENMLGDAK_1	PRKCQ	PRKCT	PRKCQ	PRKCT	PRKCQ	RP11-563J2.1-002
IADMGHLK(1)YYLAPK_1	PCNA
IADMGHLK(1)YYLAPKIEDEEGS_1	PCNA
IAEGEHPK(1)DIR_1	SIMP	STT3B
IAELESK(1)TNTLR_1	C10orf3	CEP55	URCC6	C10orf3	CEP55	URCC6	CEP55
IAEVGGVPYLLPLVNQK(1)K_1	C11orf54	LP4947	PTD012	C11orf54	LP4947	PTD012	C11orf54	LP4947	PTD012
IAFNTPTAVQK(1)EEAR_1	ITM2A	UNQ603/PRO1189
IAFNTPTAVQK(1)EEARQDVEALLSR_1	ITM2A	UNQ603/PRO1189
IAGFDSIFK(1)K_1	ARC240	CAGH45	HOPA	KIAA0192	MED12	TNRC11	TRAP230	ARC240	CAGH45	HOPA	KIAA0192	MED12	TNRC11	TRAP230	hCG_19960	ARC240	CAGH45	HOPA	KIAA0192	MED12	TNRC11	TRAP230
IAIEDPYSVK(1)R_1	HS2	KIAA1711	TUT7	ZCCHC6	HS2	KIAA1711	TUT7	ZCCHC6	HS2	KIAA1711	TUT7	ZCCHC6
IAK(1)EEIFGPVQEILR_1	ALDH1A2	RALDH2	ALDH1A2	RALDH2	RALDH2
IAK(1)QLENDTR_1	RB1
IAMHSDSQTFSK(1)DNSFR_1	CAPN7	PALBH
IAPAEAPDAK(1)VR_1	IGF2BP3	IMP3	KOC1	VICKZ3	IGF2BP3	IMP3	KOC1	VICKZ3
IAPCYQDYVK(1)K_1	CD49D	ITGA4	IA4	ITGA4	IA4
IAPLVK(1)SLCAK_1	FADS2	FADS2
IASDGLK(1)GR_1	FTE1	MFTL	RPS3A
IASK(1)PIIVGSSK_1	MTMR6	MTMR6
IASPEGQDYLK(1)GMAAAGNYAWVNR_1	C22orf28	HSPC117
IATCSDDNTLK(1)IWR_1	CDT2	CDW1	DCAF2	DTL	L2DTL	RAMP
IATEK(1)DFLEAVNK_1	MSS1	PSMC2
IATEKDFLEAVNK(1)VIK_1	MSS1	PSMC2
IATGHGQQGVTQVVLK(1)GAPGQPGTILR_1	HCFC1	HCF1	HCFC1	HFC1	HCF1	HCFC1	HFC1
IATGSFLK(1)R_1	ADE2	AIRC	PAICS	PAIS	DKFZp781N1372
IATK(1)MGFAPGK_1	JARID1B	KDM5B	PLU1	RBBP2H1	JARID1B	KDM5B	PLU1	RBBP2H1	HRIHFB2060	PLU-1	DKFZp434I2412	DKFZp434D0815	DKFZp434N0335	DKFZp434I0617
IAVAAQNCYK(1)VTNGAFTGEISPGMIK_1	TPI	TPI1	TPI	TPI1
IAVFNGK(1)CIYEIFSK_1	TDG
IAVYSCPFDGMITETK(1)GTVLIK_1	C21orf112	CCT8	CCTQ	KIAA0002	hCG_1810843
IAWQK(1)GGIFK_1	FPGS	FPGS	RP11-228B15.1-001	FPGS	RP11-228B15.1-012	FPGS	RP11-228B15.1-017	FPGS	RP11-228B15.1-020
IAYEFVEMK(1)AK_1	ADA
ICANHYITPMMELK(1)PNAGSDR_1	RANBP1	RANBP1	hCG_17886	RANBP1	RANBP1
ICANK(1)YMVK_1	RPL10	XX-FW83563B9.1-011	DXS648E	QM	RPL10	RPL10	RPL10L	RPL10	XX-FW83563B9.1-009	RPL10	XX-FW83563B9.1-017
ICCGIIYK(1)GR_1	C12orf14	FAM60A	L4	C12orf14	FAM60A	L4
ICDDELILIK(1)NTK_1	CCT1	CCTA	TCP1
ICDDELILIKNTK_1	CCT1	CCTA	TCP1
ICLDILK(0.5)DK(0.5)WSPALQIR_1	BLU	UBE2N
ICLDILK(1)DK_1	BLU	UBE2N
ICLDILK(1)DKWSPALQIR_1	BLU	UBE2N
ICLDILKDK(1)WSPALQIR_1	BLU	UBE2N
ICLDVLK(1)LPPK_1	HSPC150	PIG50	UBE2T
ICRDLSHIGDAVVISCAK(1)DGVK_1	PCNA
ICRPLLIVEK(1)QK_1	POLR2B
ICSK(1)PVVLPK_1	HYRC	HYRC1	PRKDC	HYRC	HYRC1	PRKDC
IDAHLNK(1)VCPTTETIYNDEFYTK_1	MOP4	UBA6	UBE1L2	MOP4	UBA6	UBE1L2
IDAHLNK(1)VCPTTETIYNDEFYTKQDVIITALDNVEAR_1	MOP4	UBA6	UBE1L2	MOP4	UBA6	UBE1L2
IDCFSEVPTSVFGEK(1)LR_1	NOL5A	NOP56	NOL5A	RP4-686C3.1-010
IDDFK(1)AEDFQIEGYNPHPTIK_1	OK/SW-cl.29	TS	TYMS	hCG_1994842	hCG_1994842	TS	TYMS	hCG_1994842	TS	TYMS
IDDFKAEDFQIEGYNPHPTIK(1)MEMAV_1	OK/SW-cl.29	TS	TYMS	hCG_1994842	hCG_1994842	TS	TYMS	hCG_1994842	TS	TYMS
IDEELTGK(1)SR_1	NUP75	NUP85	PCNT1
IDEK(1)NFVVVMVTK_1	RAD23B	RAD23B	RP11-131A5.1-002	RAD23B	RP11-131A5.1-003	RAD23A
IDEKNFVVVMVTK(1)TK_1	RAD23A
IDFFDYSK(1)LTPLDQR_1	RNF216	TRIAD3	UBCE7IP1	ZIN	RNF216	TRIAD3	UBCE7IP1	ZIN	RNF216	TRIAD3	UBCE7IP1	ZIN
IDFK(1)DVTYLTEEK_1	E6AP	EPVE6AP	HPVE6A	UBE3A	E6AP	EPVE6AP	HPVE6A	UBE3A	E6AP	EPVE6AP	HPVE6A	UBE3A	hCG_18679
IDFSK(1)LTSLNVK_1	hCG_20560	PTBP1	PTB	PTBP1	PTB	PTBP1	ROD1	RP11-165N19.1-001	ROD1	RP11-165N19.1-003	ROD1	ROD1	RP11-165N19.1-004	ROD1	ROD1	RP11-165N19.1-005	ROD1
IDFYFDENPYFENK(1)VLSK_1	SET	SET	hCG_40357	RP11-216B9.3-001	RP11-216B9.3-003	SET	SET	RP11-216B9.3-010	SET
IDISNVK(1)IPK_1	RPL6	TXREB1	RPL6
IDISQLVITK(1)ELTR_1	POLD	POLD1
IDK(1)TDYMVGSYGPR_1	ARHGDIA	GDIA1
IDLK(1)FIDTTSK_1	OK/SW-cl.32	RPL3	RPL3	hCG_2015191	hCG_2015191	RPL3	rpl3
IDLPEYQGEPDEISIQK(1)CQEAVR_1	C20orf37	ITPA	My049	OK/SW-cl.9	ITPA
IDPNPADSQK(1)STQVE_1	TIPRL
IDQVNQLLELDHQK(1)R_1	COPS2	CSN2	TRIP15	COPS2	CSN2	TRIP15
IDQYQGADAVGLEEK(1)IK_1	TRP32	TXL	TXNL	TXNL1
IDSK(1)LGHVVMGNNAVSPYQQVIEK_1	EIF3E	EIF3S6	INT6	hCG_2008794
IDTTSFLANLK(1)LHTEDSR_1	CASC5	KIAA1570	KNL1	CASC5	KIAA1570	KNL1	CASC5	KIAA1570	KNL1	CASC5	KIAA1570	KNL1
IDWNK(1)ILSYK_1	CAPZA1	CAPZA2	hCG_37884	tcag7.31	CAPZA2
IEAMDPATVEQQEHWFEK(1)ALR_1	OTUD5	OTUD5	OTUD5
IEDLSQQAQLAAAEK(1)FK_1	HSD48	NACA	hCG_2016482
IEEELGSK(1)AK_1	ENO1	ENO1L1	MBPB1	MPB1	ENO1	ENO1L1	MBPB1	MPB1
IEEELGSKAK_1	ENO1	ENO1L1	MBPB1	MPB1	ENO1	ENO1L1	MBPB1	MPB1
IEEFVYEK(1)LDR_1	CGI-61	KIAA0491	SH3GLB1	CGI-61	KIAA0491	SH3GLB1
IEEIK(1)DFLLTAR_1	RPL38
IEEVPELPLVVEDK(0.5)VEGYKK_1	RPL1	RPL4
IEEVPELPLVVEDK(1)VEGYKK_1	RPL1	RPL4
IEEVPELPLVVEDKVEGYKK_1	RPL1	RPL4
IEGDPQGVQQAK(1)R_1	HBP	HDLBP	VGL	HDLBP
IEGFTNVK(1)ELYGK_1	C19orf3	GIPC	GIPC1	RGS19IP1
IENSPTPFCVGDK(1)FFVPLQR_1	C1orf59	RP11-256E16.2-003	C1orf59
IESLSSQLSNLQK(1)ESR_1	LMN2	LMNB	LMNB1	LMNB1
IEYAK(1)PTR_1	HNRNPL	HNRPL	P/OKcl.14	HNRNPL
IFAFDLDAK(1)R_1	NSUN5	WBSCR20	WBSCR20A	NSUN5	WBSCR20	WBSCR20A	hCG_39703	NSUN5
IFALLAGKPVWQLSEKK_1	ADAR2	NUP98	ADAR2	NUP98	ADAR2	NUP98	ADAR2	NUP98
IFASNLK(1)ER_1	BYSL	RP5-973N23.2-001
IFDEILVNAADNK(1)QR_1	TOP2B	topIIb	TOP2B	top2beta	TOP2	TOP2A	TOP2	TOP2A	TOP2	TOP2A	TOP2A	TOP2A	TOP2	TOP2A
IFEDIPTLEDLAETLK(1)K_1	IFI16	IFNGIP1	IFI16	IFNGIP1	IFI16	IFNGIP1	IFI16	IFNGIP1
IFGSNK(1)WTTEQQQR_1	ARL6IP	ARL6IP1	KIAA0069
IFGTDSQYNAYNEK(1)R_1	DESP4	ERG25	SC4MOL	SC4MOL
IFHGLK(1)STDVAK_1	LCP1	PLS2	LCP1	RP11-139H14.1-001
IFLITLDNSDPSLK(1)SGNGIPSR_1	KIAA0126	UBE4A	KIAA0126	UBE4A
IFQK(1)APDGVR_1	DDX38	DHX38	KIAA0224	PRP16	hCG_33013
IFSNQPDSPISASQDK(1)R_1	KIAA0673	NPHP4	RP11-33M12.1-001	hCG_22639	NPHP4
IFTNK(1)CER_1	ZFAND2B	hCG_1780765	ZFAND2B	ZFAND2B	ZFAND2B
IFVEAK(1)LRPSADELLR_1	MAP3K2	MAPKKK2	MEKK2	MAP3K2
IFVGGLSPDTPEEK(1)IR_1	AUF1	HNRNPD	HNRPD	AUF1	HNRNPD	HNRPD	AUF1	HNRNPD	HNRPD	AUF1	HNRNPD	HNRPD	HNRNPD
IGAEVYHNLK(1)NVIK_1	ENO1	ENO1L1	MBPB1	MPB1	ENO1	ENO1L1	MBPB1	MPB1
IGAFGYMECSAK(1)TK_1	ARH12	ARHA	RHO12	RHOA
[truncated: 3,534 more rows]
[truncated: 615 more columns]
