# Supplementary material for: Open-gate mutants of the mammalian proteasome show enhanced ubiquitin-conjugate degradation
Source: Nat Commun. 2016 Mar 9;7:10963. doi: 10.1038/ncomms10963 (PMC4786872; doi:10.1038/ncomms10963)
Supplement: Supplementary Table 4 — GO enrichment by DAVID functional annotation tool [file ncomms10963-s5.xlsx]

## Sheet: chart_D2200079CE041432722920676
Supplementary Table 4. GO enrichment by DAVID functional annotation tool
Category	Term	Count	%	PValue	Genes	List Total	Pop Hits	Pop Total	Fold Enrichment	Bonferroni	Benjamini	FDR
GOTERM_BP_FAT	GO:0008202~steroid metabolic process	14	4.47284	7.3675e-05	LDLR, OSBPL8, CYP51A1, HSD17B12, FDXR, COMT, C14ORF1, TECR, FDFT1, APOB, SULT1A1, DHCR7, SCARB1, IDI1	244	202	13528	3.84256	0.107263	0.107263	0.122733
GOTERM_BP_FAT	GO:0008610~lipid biosynthetic process	18	5.7508	7.55912e-05	CYP51A1, GNE, SCD, ABHD5, HSD17B12, FDXR, C14ORF1, LPCAT3, TECR, BRCA1, FDFT1, DHCR7, MBOAT2, LCLAT1, SCARB1, IDI1, ACSL3, AGPAT3	244	323	13528	3.08968	0.109894	0.0565458	0.125923
GOTERM_BP_FAT	GO:0006694~steroid biosynthetic process	9	2.8754	0.000141207	CYP51A1, DHCR7, HSD17B12, FDXR, SCARB1, C14ORF1, IDI1, TECR, FDFT1	244	85	13528	5.8704	0.195452	0.0699262	0.235107
GOTERM_BP_FAT	GO:0016125~sterol metabolic process	9	2.8754	0.000463741	APOB, LDLR, CYP51A1, DHCR7, FDXR, SCARB1, C14ORF1, IDI1, FDFT1	244	101	13528	4.94043	0.510478	0.163544	0.770173
GOTERM_BP_FAT	GO:0008203~cholesterol metabolic process	8	2.55591	0.00132638	APOB, LDLR, CYP51A1, DHCR7, FDXR, SCARB1, IDI1, FDFT1	244	92	13528	4.8211	0.870489	0.335551	2.18802
GOTERM_BP_FAT	GO:0022610~biological adhesion	25	7.98722	0.00183161	GNE, LMO7, SCARF2, CD47, CD9, APP, FAT2, SCARB1, FNDC3A, FN1, PIK3CB, PCDH11X, FBLIM1, ITGA4, MCAM, EMILIN2, COL14A1, LAMA3, ATP2A2, SUSD5, CNTN1, SEMA4D, ANTXR1, UNCX, FEZ1	244	701	13528	1.97727	0.940588	0.375338	3.00955
GOTERM_BP_FAT	GO:0007155~cell adhesion	25	7.98722	0.0018474	GNE, LMO7, SCARF2, CD47, CD9, APP, FAT2, SCARB1, FNDC3A, FN1, PIK3CB, PCDH11X, FBLIM1, ITGA4, MCAM, EMILIN2, COL14A1, LAMA3, ATP2A2, SUSD5, CNTN1, SEMA4D, ANTXR1, UNCX, FEZ1	244	700	13528	1.98009	0.942019	0.334226	3.03513
GOTERM_BP_FAT	GO:0016126~sterol biosynthetic process	5	1.59744	0.00343415	CYP51A1, DHCR7, C14ORF1, IDI1, FDFT1	244	35	13528	7.92037	0.994997	0.484291	5.57269
GOTERM_BP_FAT	GO:0015696~ammonium transport	3	0.958466	0.00459584	SLC12A2, SLC12A5, RHBG	244	6	13528	27.7213	0.99917	0.545343	7.39075
GOTERM_BP_FAT	GO:0006928~cell motion	18	5.7508	0.00539402	SGPL1, ANXA1, DCDC2, DNAH1, ITGA4, GAS1, PRKG1, CD9, PTK2, APOB, APP, UNC5B, SPINT2, HSPB1, SCARB1, PPAP2B, FN1, FEZ1	244	475	13528	2.10098	0.999759	0.565225	8.62079
GOTERM_BP_FAT	GO:0010883~regulation of lipid storage	4	1.27796	0.005994	APOB, ABHD5, PNPLA2, SCARB1	244	21	13528	10.5605	0.999905	0.569016	9.53526
GOTERM_BP_FAT	GO:0006695~cholesterol biosynthetic process	4	1.27796	0.0109712	CYP51A1, DHCR7, IDI1, FDFT1	244	26	13528	8.52963	1	0.757256	16.7965
GOTERM_BP_FAT	GO:0046942~carboxylic acid transport	8	2.55591	0.0168951	SLC16A2, SLC38A2, PLIN2, SLC7A2, SLC7A1, ANXA1, SLC6A15, SLC19A1	244	147	13528	3.01729	1	0.867148	24.7247
GOTERM_BP_FAT	GO:0015849~organic acid transport	8	2.55591	0.0174721	SLC16A2, SLC38A2, PLIN2, SLC7A2, SLC7A1, ANXA1, SLC6A15, SLC19A1	244	148	13528	2.9969	1	0.85614	25.4577
GOTERM_BP_FAT	GO:0006644~phospholipid metabolic process	9	2.8754	0.0215219	PIK3CB, ABHD5, LCLAT1, MBOAT2, LPCAT3, AGPAT3, PPAP2B, SACM1L, FDFT1	244	190	13528	2.62623	1	0.892869	30.4169
GOTERM_BP_FAT	GO:0055114~oxidation reduction	20	6.38978	0.0217469	TMX1, PCYOX1L, HTATIP2, CYP51A1, SCD, HSD17B12, CYC1, FDXR, TECR, POR, FTH1, DHRS7, FDFT1, DHRS1, ACADVL, RDH11, CYBA, UQCR10, DHCR7, FTL	244	639	13528	1.73529	1	0.879515	30.6831
GOTERM_BP_FAT	GO:0046907~intracellular transport	20	6.38978	0.0279375	STON2, BID, TMX1, DERL2, HTATIP2, SEC31A, AP1G2, ERGIC1, FTH1, APP, SEC61B, ATP2A2, STX18, HOMER3, TRPS1, TIMM9, BCAP29, SCG5, SSR4, FTL	244	657	13528	1.68775	1	0.923222	37.6432
GOTERM_BP_FAT	GO:0019637~organophosphate metabolic process	9	2.8754	0.0281307	PIK3CB, ABHD5, LCLAT1, MBOAT2, LPCAT3, AGPAT3, PPAP2B, SACM1L, FDFT1	244	200	13528	2.49492	1	0.912947	37.8495
GOTERM_BP_FAT	GO:0010035~response to inorganic substance	9	2.8754	0.0319342	A2M, APOB, SEC31A, PPP2CB, NDRG1, CA2, ITPR3, TTN, STAT1	244	205	13528	2.43407	1	0.927963	41.7817
GOTERM_BP_FAT	GO:0034381~lipoprotein particle clearance	3	0.958466	0.0326745	APOB, LDLR, SCARB1	244	16	13528	10.3955	1	0.922537	42.5194
GOTERM_BP_FAT	GO:0008219~cell death	21	6.70927	0.0346207	BID, SGPL1, HTATIP2, SLC33A1, LGALS1, GAS1, SYCP2, STAT1, ITM2B, BRCA1, CASP10, APP, TSC22D3, UNC5B, BNIP1, TIAM1, HSPB8, BAG2, BCAP29, HSPB1, MAPK7	244	719	13528	1.61933	1	0.924516	44.417
GOTERM_BP_FAT	GO:0016265~death	21	6.70927	0.0362503	BID, SGPL1, HTATIP2, SLC33A1, LGALS1, GAS1, SYCP2, STAT1, ITM2B, BRCA1, CASP10, APP, TSC22D3, UNC5B, BNIP1, TIAM1, HSPB8, BAG2, BCAP29, HSPB1, MAPK7	244	724	13528	1.60814	1	0.924578	45.9604
GOTERM_BP_FAT	GO:0001944~vasculature development	10	3.19489	0.0377321	SGPL1, ARHGAP22, TYMP, APOB, PTK2, HTATIP2, DHCR7, EFNB2, ITGA4, PPAP2B	244	251	13528	2.20887	1	0.92387	47.3288
GOTERM_BP_FAT	GO:0006888~ER to Golgi vesicle-mediated transport	4	1.27796	0.0393235	TMX1, SEC31A, STX18, ERGIC1	244	42	13528	5.28025	1	0.923786	48.762
GOTERM_BP_FAT	GO:0030003~cellular cation homeostasis	10	3.19489	0.0402342	APP, ATP2A2, PIK3CB, SLC30A1, SLC12A5, LTF, ITPR3, APLP2, FTH1, FTL	244	254	13528	2.18278	1	0.920314	49.5657
GOTERM_BP_FAT	GO:0016044~membrane organization	13	4.15335	0.042668	BID, STON2, CD9, APP, SEC31A, BNIP1, LDLR, TIMM9, COLEC12, SCARB1, GCA, FTH1, FTL	244	381	13528	1.89174	1	0.924435	51.6556
GOTERM_BP_FAT	GO:0006720~isoprenoid metabolic process	4	1.27796	0.0442086	RDH11, RBP1, IDI1, FDFT1	244	44	13528	5.04024	1	0.924147	52.9361
GOTERM_BP_FAT	GO:0040008~regulation of growth	12	3.83387	0.0442831	SGPL1, TMEM97, TMX1, ACVR1B, BLZF1, APP, PTK2, DERL2, CD320, LTBP4, SIPA1, HMGA2	244	341	13528	1.95106	1	0.917185	52.9972
GOTERM_BP_FAT	GO:0012501~programmed cell death	18	5.7508	0.0492088	BID, SGPL1, HTATIP2, LGALS1, GAS1, ITM2B, STAT1, SYCP2, BRCA1, CASP10, APP, TSC22D3, UNC5B, BNIP1, TIAM1, BAG2, BCAP29, MAPK7	244	611	13528	1.63333	1	0.931412	56.8761
GOTERM_BP_FAT	GO:0030005~cellular di-, tri-valent inorganic cation homeostasis	9	2.8754	0.0526866	APP, ATP2A2, PIK3CB, SLC30A1, LTF, ITPR3, APLP2, FTH1, FTL	244	227	13528	2.19817	1	0.937864	59.4313
GOTERM_BP_FAT	GO:0070634~transepithelial ammonium transport	2	0.638978	0.0529299	SLC12A2, RHBG	244	3	13528	36.9617	1	0.9329	59.6046
GOTERM_BP_FAT	GO:0009566~fertilization	5	1.59744	0.0537127	CD9, APOB, CLGN, SYCP2, FNDC3A	244	79	13528	3.50903	1	0.929837	60.1576
GOTERM_BP_FAT	GO:0019748~secondary metabolic process	5	1.59744	0.0537127	RDH11, RBP1, QPRT, IDI1, NAPRT1	244	79	13528	3.50903	1	0.929837	60.1576
GOTERM_BP_FAT	GO:0010817~regulation of hormone levels	7	2.23642	0.0550156	RDH11, SLC16A2, RBP1, LTBP4, SCARB1, SCG5, COMT	244	151	13528	2.57019	1	0.92869	61.0622
GOTERM_BP_FAT	GO:0006917~induction of apoptosis	11	3.51438	0.0631744	BID, CASP10, ACVR1B, APP, HTATIP2, BNIP1, TIAM1, IFI16, ITM2B, STAT1, BRCA1	244	320	13528	1.90584	1	0.947964	66.3023
GOTERM_BP_FAT	GO:0015695~organic cation transport	3	0.958466	0.063495	SLC12A2, SLC12A5, RHBG	244	23	13528	7.23165	1	0.944224	66.4939
GOTERM_BP_FAT	GO:0012502~induction of programmed cell death	11	3.51438	0.0644292	BID, CASP10, ACVR1B, APP, HTATIP2, BNIP1, TIAM1, IFI16, ITM2B, STAT1, BRCA1	244	321	13528	1.8999	1	0.942094	67.0468
GOTERM_BP_FAT	GO:0055066~di-, tri-valent inorganic cation homeostasis	9	2.8754	0.0670098	APP, ATP2A2, PIK3CB, SLC30A1, LTF, ITPR3, APLP2, FTH1, FTL	244	239	13528	2.0878	1	0.944251	68.5295
GOTERM_BP_FAT	GO:0030433~ER-associated protein catabolic process	3	0.958466	0.0684702	DERL2, SEC61B, OS9	244	24	13528	6.93033	1	0.943551	69.3406
GOTERM_BP_FAT	GO:0010891~negative regulation of sequestering of triglyceride	2	0.638978	0.0699456	ABHD5, PNPLA2	244	4	13528	27.7213	1	0.94292	70.1401
GOTERM_BP_FAT	GO:0034383~low-density lipoprotein particle clearance	2	0.638978	0.0699456	APOB, LDLR	244	4	13528	27.7213	1	0.94292	70.1401
GOTERM_BP_FAT	GO:0055080~cation homeostasis	10	3.19489	0.0734256	APP, ATP2A2, PIK3CB, SLC30A1, SLC12A5, LTF, ITPR3, APLP2, FTH1, FTL	244	286	13528	1.93855	1	0.946925	71.9487
GOTERM_BP_FAT	GO:0006721~terpenoid metabolic process	3	0.958466	0.073569	RDH11, RBP1, IDI1	244	25	13528	6.65311	1	0.943315	72.021
GOTERM_BP_FAT	GO:0001568~blood vessel development	9	2.8754	0.074626	SGPL1, ARHGAP22, TYMP, APOB, PTK2, HTATIP2, DHCR7, ITGA4, PPAP2B	244	245	13528	2.03667	1	0.941794	72.5484
GOTERM_BP_FAT	GO:0006886~intracellular protein transport	12	3.83387	0.0750857	BID, STON2, DERL2, SEC61B, AP1G2, HOMER3, STX18, TRPS1, TIMM9, BCAP29, SCG5, SSR4	244	374	13528	1.77891	1	0.938911	72.7748
GOTERM_BP_FAT	GO:0051494~negative regulation of cytoskeleton organization	4	1.27796	0.0760414	MAP1A, SCIN, BRCA1, SPTB	244	55	13528	4.03219	1	0.937218	73.2399
GOTERM_BP_FAT	GO:0006915~apoptosis	17	5.43131	0.0765618	BID, SGPL1, HTATIP2, LGALS1, ITM2B, STAT1, SYCP2, BRCA1, CASP10, APP, TSC22D3, UNC5B, BNIP1, TIAM1, BAG2, BCAP29, MAPK7	244	602	13528	1.56566	1	0.934509	73.49
GOTERM_BP_FAT	GO:0019725~cellular homeostasis	14	4.47284	0.0784978	TMX2, TMX1, SLC12A2, PIK3CB, SLC12A5, ITPR3, APLP2, FTH1, CD9, APP, ATP2A2, SLC30A1, LTF, FTL	244	466	13528	1.66566	1	0.935226	74.4014
GOTERM_BP_FAT	GO:0006865~amino acid transport	5	1.59744	0.0787151	SLC38A2, SLC7A2, SLC7A1, SLC6A15, SLC19A1	244	90	13528	3.08015	1	0.931871	74.5018
GOTERM_BP_FAT	GO:0050770~regulation of axonogenesis	4	1.27796	0.0826741	PTK2, TIAM1, SEMA4D, RUFY3	244	57	13528	3.89071	1	0.937247	76.268
GOTERM_BP_FAT	GO:0010038~response to metal ion	6	1.91693	0.0830048	APOB, SEC31A, NDRG1, CA2, ITPR3, TTN	244	129	13528	2.57873	1	0.934348	76.4102
GOTERM_BP_FAT	GO:0006910~phagocytosis, recognition	2	0.638978	0.0866569	COLEC12, SCARB1	244	5	13528	22.177	1	0.938691	77.9283
GOTERM_BP_FAT	GO:0010886~positive regulation of cholesterol storage	2	0.638978	0.0866569	APOB, SCARB1	244	5	13528	22.177	1	0.938691	77.9283
GOTERM_BP_FAT	GO:0030970~retrograde protein transport, ER to cytosol	2	0.638978	0.0866569	DERL2, SEC61B	244	5	13528	22.177	1	0.938691	77.9283
GOTERM_BP_FAT	GO:0010898~positive regulation of triglyceride catabolic process	2	0.638978	0.0866569	ABHD5, PNPLA2	244	5	13528	22.177	1	0.938691	77.9283
GOTERM_BP_FAT	GO:0022604~regulation of cell morphogenesis	6	1.91693	0.0872851	PTK2, TIAM1, FBLIM1, SEMA4D, RUFY3, FN1	244	131	13528	2.53936	1	0.936573	78.1799
GOTERM_BP_FAT	GO:0048193~Golgi vesicle transport	6	1.91693	0.0872851	TMX1, SEC31A, STX18, ERGIC1, FTH1, FTL	244	131	13528	2.53936	1	0.936573	78.1799
GOTERM_BP_FAT	GO:0034754~cellular hormone metabolic process	4	1.27796	0.0895464	RDH11, RBP1, SCARB1, COMT	244	59	13528	3.75882	1	0.937855	79.0637
GOTERM_BP_FAT	GO:0031032~actomyosin structure organization	3	0.958466	0.0895482	LMO7, TTN, TMOD1	244	28	13528	5.94028	1	0.934515	79.0645
GOTERM_BP_FAT	GO:0016042~lipid catabolic process	7	2.23642	0.0925172	ACADVL, SGPL1, APOB, DDHD1, ECH1, PNPLA2, SCARB1	244	173	13528	2.24334	1	0.93725	80.1738
GOTERM_BP_FAT	GO:0006826~iron ion transport	3	0.958466	0.0950834	LTF, FTH1, FTL	244	29	13528	5.73544	1	0.939041	81.0879
GOTERM_BP_FAT	GO:0016192~vesicle-mediated transport	16	5.11182	0.0964994	STON2, TMX1, SEC31A, AP1G2, LDLR, COLEC12, ERGIC1, FTH1, BLZF1, APP, BNIP1, STX18, SCIN, BCAP29, SCARB1, FTL	244	576	13528	1.54007	1	0.938619	81.5751
GOTERM_BP_FAT	GO:0030100~regulation of endocytosis	4	1.27796	0.0966494	STON2, C3, SCARB1, CD63	244	61	13528	3.63558	1	0.935828	81.6261
GOTERM_BP_FAT	GO:0043123~positive regulation of I-kappaB kinase/NF-kappaB cascade	5	1.59744	0.0971566	SLC20A1, LGALS1, TSPAN6, NDFIP2, WLS	244	97	13528	2.85787	1	0.933712	81.7973
GOTERM_BP_FAT	GO:0006457~protein folding	7	2.23642	0.0998757	CLGN, LTBP4, BAG2, DNAJB12, DNAJB4, CANX, DNAJC1	244	177	13528	2.19265	1	0.935847	82.6898
