# Supplementary material for: Open-gate mutants of the mammalian proteasome show enhanced ubiquitin-conjugate degradation
Source: Nat Commun. 2016 Mar 9;7:10963. doi: 10.1038/ncomms10963 (PMC4786872; doi:10.1038/ncomms10963)
Supplement: Supplementary Table 5 — Relative Ub linkage abundance [file ncomms10963-s6.xlsx]

## Sheet: Sheet1
Supplementary Table 5. Relative Ub linkage abundance
site_id	Protein Id	gene_symbol	prot _description	Site Position	Motif	Max Score	low_bound	high _bound	best_search_id	best_peptide_id	redundancy	sequence	numMatchingCompSites	numQuantCompSites	default_spectral_counts	default_num_quant	default_126_sn_sum	default_127_sn_sum	default_128_sn_sum	default_129_sn_sum	default_130_sn_sum	default_131_sn_sum
23	sp|P0CG48|UBC_HUMAN	UBC	UBC_HUMAN Polyubiquitin-C	33	KAKIQDKEGIPPD	1000	0	0	174027	19450	R	K.IQDK#EGIPPDQQR.L	0	0	1	1	24.4309	19.4704	21.0409	38.8499	38.7391	39.5122
21	sp|P0CG48|UBC_HUMAN	UBC	UBC_HUMAN Polyubiquitin-C	27	DTIENVKAKIQDK	1000	0	0	174026	11824	R	K.TITLEVEPSDTIENVK#AK.I	0	0	1	1	29.7235	35.0602	31.8977	34.1811	30.6771	34.0251
20	sp|P0CG48|UBC_HUMAN	UBC	UBC_HUMAN Polyubiquitin-C	63	SDYNIQKESTLHL	1000	0	0	174024	10164	R	R.TLSDYNIQK#ESTLHLVLR.L	0	0	1	1	150.269	142.442	132.677	112.651	116.295	101.489
22	sp|P0CG48|UBC_HUMAN	UBC	UBC_HUMAN Polyubiquitin-C	6	xMQIFVKTLTGKT	1000	0	0	174027	14786	R	-.MQIFVK#TLTGK.T	0	0	2	2	150.449	140.293	130.89	158.476	168.806	139.741
19	sp|P0CG48|UBC_HUMAN	UBC	UBC_HUMAN Polyubiquitin-C	11	VKTLTGKTITLEV	1000	0	0	174023	12090	R	K.TLTGK#TITLEVEPSDTIENVK.A	0	0	2	2	181.175	216.06	177.573	255.003	196.704	233.846
18	sp|P0CG48|UBC_HUMAN	UBC	UBC_HUMAN Polyubiquitin-C	48	RLIFAGKQLEDGR	1000	0	0	174020	7893	R	R.LIFAGK#QLEDGR.T	0	0	4	4	1142.17	1054.57	962.2	1177.94	1321.63	1040.97
		WT1	WT2	WT3	a3dN1	a3dN2	a3dN2
	UBC total	15.6022	16.2647	15.849	14.9562	22.7706	14.5574
	K33	24.4309	19.4704	21.0409	38.8499	38.7391	39.5122
	K27	29.7235	35.0602	31.8977	34.1811	30.6771	34.0251
	K63	150.269	142.442	132.677	112.651	116.295	101.489
	K6	150.449	140.293	130.89	158.476	168.806	139.741
	K11	181.175	216.06	177.573	255.003	196.704	233.846
	K48	1142.17	1054.57	962.2	1177.94	1321.63	1040.97
	normalized to total UBC
		WT1	WT2	WT3	a3dN1	a3dN2	a3dN2		t-test	AVG WT
	K33	15.6586	11.971	13.2759	25.9758	17.0128	27.1424		0.0448015	13.6352
	K27	19.0508	21.556	20.126	22.8541	13.4722	23.3731		0.921844	20.2443
	K63	96.3127	87.5772	83.713	75.3208	51.0722	69.7164		0.0441953	89.201
	K6	96.4281	86.2559	82.5855	105.96	74.1334	95.9928		0.743253	88.4232
	K11	116.122	132.84	112.041	170.5	86.3849	160.637		0.528071	120.334
	K48	732.059	648.381	607.105	787.594	580.411	715.077		0.676833	662.515
	relative abundance ratio (WT is set to 1)
		WT1	WT2	WT3	a3dN1	a3dN2	a3dN2		STD (WT)	STD (a3DN)
	K33	1.1484	0.877948	0.973651	1.90506	1.24771	1.99062		0.137138	0.406474
	K27	0.941047	1.06479	0.994159	1.12892	0.665483	1.15455		0.06208	0.275263
	K63	1.07973	0.981797	0.938476	0.844394	0.572552	0.781565		0.0723636	0.142321
	K6	1.09053	0.975489	0.933981	1.19833	0.838393	1.08561		0.0811018	0.184108
	K11	0.964993	1.10393	0.93108	1.41689	0.717876	1.33493		0.0915871	0.382119
	K48	1.10497	0.978666	0.916364	1.18879	0.876072	1.07934		0.0960956	0.158689
